# Supplementary material for: Whole blood gene expression moderates associations between AD biomarkers and cognitive decline in cognitively unimpaired older adults
Source: Alzheimers Dement. 2026 Feb 22;22(2):e71225. doi: 10.1002/alz.71225 (PMC12928093; doi:10.1002/alz.71225)
Supplement: Supplementary file 1 — Supporting Information [file ALZ-22-e71225-s001.xlsx]

## Sheet: STable1
Supplementary Table 1: Standardized Model Estimates for Gene x Time Interaction
Ensembl Gene ID	Gene Name	Chromosome Name	Standardized Beta	Standard Error	t-value	p-value	FDR p-value
ENSG00000175137	SH3BP5L	1	-0.0699	0.0176	-3.9762	0.0001	0.8462
ENSG00000265845		17	-0.0643	0.0171	-3.763	0.0002	0.8462
ENSG00000128567	PODXL	7	-0.0642	0.0172	-3.7239	0.0002	0.8462
ENSG00000285646		1	-0.0623	0.0171	-3.6459	0.0003	0.8462
ENSG00000236525		2	-0.0611	0.0171	-3.569	0.0004	0.8462
ENSG00000115607	IL18RAP	2	-0.0592	0.0172	-3.4413	0.0006	0.8462
ENSG00000116213	WRAP73	1	-0.0605	0.0176	-3.441	0.0006	0.8462
ENSG00000185480	PARPBP	12	0.0578	0.0172	3.3598	0.0008	0.8462
ENSG00000186666	BCDIN3D	12	0.0576	0.0172	3.3532	0.0008	0.8462
ENSG00000104969	SGTA	19	-0.0578	0.0173	-3.3424	0.0008	0.8462
ENSG00000115828	QPCT	2	-0.0585	0.0175	-3.3399	0.0008	0.8462
ENSG00000291203		4	-0.0571	0.0171	-3.3392	0.0008	0.8462
ENSG00000160703	NLRX1	11	-0.0574	0.0174	-3.3028	0.001	0.8462
ENSG00000240787	NECTIN2P1	3	0.0582	0.0177	3.298	0.001	0.8462
ENSG00000256640		12	-0.0563	0.0171	-3.2962	0.001	0.8462
ENSG00000124942	AHNAK	11	0.0568	0.0172	3.2941	0.001	0.8462
ENSG00000112782	CLIC5	6	0.0557	0.0171	3.2576	0.0011	0.8462
ENSG00000287382		4	0.0567	0.0175	3.2465	0.0012	0.8462
ENSG00000276925	SPMIP3P1	3	-0.0553	0.0172	-3.2091	0.0013	0.8462
ENSG00000258476	LINC02207	15	-0.0572	0.0181	-3.1581	0.0016	0.8462
ENSG00000115756	HPCAL1	2	-0.0539	0.0171	-3.148	0.0016	0.8462
ENSG00000186222	BLOC1S4	4	0.0543	0.0173	3.1447	0.0017	0.8462
ENSG00000253457	SMIM18	8	0.0538	0.0171	3.1425	0.0017	0.8462
ENSG00000117090	SLAMF1	1	0.0558	0.0178	3.1314	0.0017	0.8462
ENSG00000278932		21	0.0535	0.0171	3.1307	0.0017	0.8462
ENSG00000126603	GLIS2	16	-0.0541	0.0173	-3.1269	0.0018	0.8462
ENSG00000084444	FAM234B	12	0.0528	0.0171	3.0977	0.002	0.8462
ENSG00000264745	TTC39C-AS1	18	0.0531	0.0172	3.0873	0.002	0.8462
ENSG00000184307	ZDHHC23	3	0.0528	0.0172	3.0791	0.0021	0.8462
ENSG00000171451	DSEL	18	0.0532	0.0173	3.0771	0.0021	0.8462
ENSG00000061656	SPAG4	20	-0.053	0.0173	-3.0645	0.0022	0.8462
ENSG00000234389		2	-0.0528	0.0173	-3.0608	0.0022	0.8462
ENSG00000197353	LYPD2	8	0.0516	0.017	3.036	0.0024	0.8462
ENSG00000060982	BCAT1	12	-0.0527	0.0174	-3.0335	0.0024	0.8462
ENSG00000156232	WHAMM	15	0.0523	0.0173	3.0217	0.0025	0.8462
ENSG00000138449	SLC40A1	2	-0.0524	0.0174	-3.0068	0.0026	0.8462
ENSG00000180425	C11orf71	11	0.0517	0.0173	2.9982	0.0027	0.8462
ENSG00000167618	LAIR2	19	0.051	0.017	2.992	0.0028	0.8462
ENSG00000104611	SH2D4A	8	-0.0509	0.017	-2.9917	0.0028	0.8462
ENSG00000171827	ZNF570	19	0.0513	0.0172	2.9873	0.0028	0.8462
ENSG00000270846	MYG1P1	2	-0.0503	0.017	-2.9667	0.003	0.8462
ENSG00000140563	MCTP2	15	-0.0526	0.0177	-2.9615	0.0031	0.8462
ENSG00000100985	MMP9	20	-0.0512	0.0173	-2.9597	0.0031	0.8462
ENSG00000108826	MRPL27	17	0.0502	0.017	2.9517	0.0032	0.8462
ENSG00000155016	CYP2U1	4	0.0506	0.0172	2.9473	0.0032	0.8462
ENSG00000198225	FKBP1C	6	-0.0504	0.0171	-2.9384	0.0033	0.8462
ENSG00000162783	IER5	1	0.051	0.0174	2.9376	0.0033	0.8462
ENSG00000272142	LYRM4-AS1	6	-0.051	0.0174	-2.9356	0.0033	0.8462
ENSG00000262919	CCNQ	X	0.0497	0.017	2.9175	0.0035	0.8462
ENSG00000203710	CR1	1	-0.0502	0.0172	-2.9142	0.0036	0.8462
ENSG00000169490	TM2D2	8	0.0495	0.017	2.9051	0.0037	0.8462
ENSG00000111684	LPCAT3	12	-0.0504	0.0174	-2.9025	0.0037	0.8462
ENSG00000115604	IL18R1	2	-0.051	0.0176	-2.8992	0.0038	0.8462
ENSG00000166428	PLD4	14	0.05	0.0173	2.891	0.0038	0.8462
ENSG00000225907	RPS27P16	7	-0.0499	0.0173	-2.8889	0.0039	0.8462
ENSG00000154511	DIPK1A	1	0.0506	0.0175	2.8874	0.0039	0.8462
ENSG00000270772	PDHA1P1	3	-0.0497	0.0172	-2.8839	0.0039	0.8462
ENSG00000000460	FIRRM	1	-0.05	0.0174	-2.8775	0.004	0.8462
ENSG00000265820	MIR3177	16	-0.0495	0.0172	-2.8724	0.0041	0.8462
ENSG00000112308	C6orf62	6	0.0497	0.0174	2.8617	0.0042	0.8462
ENSG00000161905	ALOX15	17	0.0497	0.0174	2.8572	0.0043	0.8462
ENSG00000203497	PDCD4-AS1	10	0.05	0.0175	2.8557	0.0043	0.8462
ENSG00000153975	ZUP1	6	0.0491	0.0172	2.8537	0.0043	0.8462
ENSG00000261143	ADAMTS7P3	15	0.0492	0.0172	2.8518	0.0044	0.8462
ENSG00000164654	MIOS	7	0.0486	0.017	2.8499	0.0044	0.8462
ENSG00000260669		14	0.049	0.0172	2.8491	0.0044	0.8462
ENSG00000115414	FN1	2	-0.0489	0.0172	-2.8488	0.0044	0.8462
ENSG00000076641	PAG1	8	0.0503	0.0177	2.8488	0.0044	0.8462
ENSG00000102010	BMX	X	-0.0503	0.0177	-2.8465	0.0044	0.8462
ENSG00000048462	TNFRSF17	16	0.0492	0.0173	2.8421	0.0045	0.8462
ENSG00000165630	PRPF18	10	-0.0491	0.0173	-2.8408	0.0045	0.8462
ENSG00000206747	RNU6-245P	X	0.0493	0.0174	2.836	0.0046	0.8462
ENSG00000230257	NFE4	7	-0.0497	0.0175	-2.8353	0.0046	0.8462
ENSG00000076554	TPD52	8	0.0492	0.0174	2.8335	0.0046	0.8462
ENSG00000289382		8	-0.0486	0.0172	-2.8305	0.0047	0.8462
ENSG00000122591	HYCC1	7	0.0485	0.0172	2.822	0.0048	0.8462
ENSG00000123685	BATF3	1	0.049	0.0174	2.82	0.0048	0.8462
ENSG00000234383	CTBP2P8	1	-0.049	0.0174	-2.8195	0.0048	0.8462
ENSG00000168264	IRF2BP2	1	0.0491	0.0174	2.8173	0.0049	0.8462
ENSG00000124225	PMEPA1	20	0.0492	0.0175	2.8164	0.0049	0.8462
ENSG00000173930	SLCO4C1	5	-0.05	0.0178	-2.8126	0.0049	0.8462
ENSG00000236911	CR1-AS1	1	-0.0489	0.0174	-2.8091	0.005	0.8462
ENSG00000168280	KIF5C	2	0.0482	0.0172	2.8056	0.005	0.8462
ENSG00000143971	ETAA1	2	0.0481	0.0171	2.8046	0.0051	0.8462
ENSG00000232176		9	0.0479	0.0171	2.8045	0.0051	0.8462
ENSG00000163344	PMVK	1	0.0476	0.017	2.8045	0.0051	0.8462
ENSG00000224729	PCOLCE-AS1	7	0.0477	0.017	2.8001	0.0051	0.8462
ENSG00000186205	MTARC1	1	-0.0487	0.0174	-2.7981	0.0052	0.8462
ENSG00000002919	SNX11	17	-0.0483	0.0173	-2.796	0.0052	0.8462
ENSG00000246859	STARD4-AS1	5	0.0478	0.0171	2.7958	0.0052	0.8462
ENSG00000158286	RNF207	1	0.0478	0.0171	2.794	0.0052	0.8462
ENSG00000137747	TMPRSS13	11	0.0481	0.0172	2.7901	0.0053	0.8462
ENSG00000148925	BTBD10	11	-0.0488	0.0175	-2.7901	0.0053	0.8462
ENSG00000184678	H2BC21	1	-0.0475	0.017	-2.786	0.0053	0.8462
ENSG00000276842		12	-0.0475	0.0171	-2.7838	0.0054	0.8462
ENSG00000149636	DSN1	20	0.048	0.0173	2.7817	0.0054	0.8462
ENSG00000125875	TBC1D20	20	-0.0481	0.0173	-2.7759	0.0055	0.8462
ENSG00000255141	HNRNPA1P76	11	-0.0476	0.0171	-2.7753	0.0055	0.8462
ENSG00000106399	RPA3	7	-0.0478	0.0172	-2.7752	0.0055	0.8462
ENSG00000168234	TTC39C	18	0.0489	0.0176	2.7741	0.0055	0.8462
ENSG00000286974		6	-0.0476	0.0172	-2.7712	0.0056	0.8462
ENSG00000234199	LINC01191	2	-0.0485	0.0175	-2.7666	0.0057	0.8462
ENSG00000138678	GPAT3	4	-0.049	0.0177	-2.766	0.0057	0.8462
ENSG00000127080	IPPK	9	-0.0477	0.0173	-2.7609	0.0058	0.8462
ENSG00000244479	OR2A1-AS1	7	0.0478	0.0173	2.7604	0.0058	0.8462
ENSG00000152558	TMEM123	11	0.0479	0.0174	2.759	0.0058	0.8462
ENSG00000254577		11	0.047	0.017	2.7582	0.0058	0.8462
ENSG00000133597	ADCK2	7	0.0473	0.0172	2.7571	0.0058	0.8462
ENSG00000243323	PTPRVP	1	-0.0474	0.0172	-2.7562	0.0059	0.8462
ENSG00000249667	LINC01259	4	0.0497	0.018	2.7558	0.0059	0.8462
ENSG00000165650	PDZD8	10	-0.0473	0.0172	-2.7542	0.0059	0.8462
ENSG00000175164	ABO	9	0.0472	0.0171	2.7514	0.0059	0.8462
ENSG00000173597	SULT1B1	4	-0.0474	0.0173	-2.7435	0.0061	0.8462
ENSG00000225938	S1PR1-DT	1	0.0486	0.0177	2.7418	0.0061	0.8462
ENSG00000188522	FAM83G	17	0.0473	0.0173	2.7408	0.0061	0.8462
ENSG00000109118	PHF12	17	-0.0476	0.0174	-2.7381	0.0062	0.8462
ENSG00000290592		1	0.0473	0.0173	2.7372	0.0062	0.8462
ENSG00000079739	PGM1	1	-0.0483	0.0177	-2.7363	0.0062	0.8462
ENSG00000096063	SRPK1	6	-0.0477	0.0174	-2.7331	0.0063	0.8462
ENSG00000177301	KCNA2	1	0.0472	0.0173	2.732	0.0063	0.8462
ENSG00000023902	PLEKHO1	1	0.0471	0.0173	2.7318	0.0063	0.8462
ENSG00000155265	GOLGA7B	10	0.0477	0.0175	2.7306	0.0063	0.8462
ENSG00000127824	TUBA4A	2	-0.0472	0.0173	-2.7278	0.0064	0.8462
ENSG00000239388	ASB14	3	0.047	0.0172	2.726	0.0064	0.8462
ENSG00000288538		11	-0.0477	0.0175	-2.7257	0.0064	0.8462
ENSG00000232712	KIZ-AS1	20	-0.0466	0.0171	-2.7226	0.0065	0.8462
ENSG00000128590	DNAJB9	7	0.0466	0.0171	2.7158	0.0066	0.8462
ENSG00000198734	F5	1	-0.0468	0.0172	-2.7153	0.0066	0.8462
ENSG00000151304	SRFBP1	5	0.0467	0.0172	2.7119	0.0067	0.8462
ENSG00000286292		4	-0.0464	0.0171	-2.7115	0.0067	0.8462
ENSG00000246250		11	-0.0464	0.0172	-2.7073	0.0068	0.8462
ENSG00000269053		19	0.0463	0.0171	2.7046	0.0069	0.8462
ENSG00000125384	PTGER2	14	0.0478	0.0177	2.7036	0.0069	0.8462
ENSG00000211945	IGHV1-18	14	0.0479	0.0177	2.7019	0.0069	0.8462
ENSG00000137575	SDCBP	8	-0.0471	0.0175	-2.6982	0.007	0.8462
ENSG00000196683	TOMM7	7	0.0462	0.0171	2.6979	0.007	0.8462
ENSG00000158482	SNX29P1	16	0.0457	0.017	2.6884	0.0072	0.8462
ENSG00000255045		11	0.0463	0.0172	2.6881	0.0072	0.8462
ENSG00000070540	WIPI1	17	-0.047	0.0175	-2.6807	0.0074	0.8462
ENSG00000159339	PADI4	1	-0.048	0.0179	-2.6792	0.0074	0.8462
ENSG00000177337	DLGAP1-AS1	18	-0.0466	0.0174	-2.6777	0.0074	0.8462
ENSG00000196549	MME	3	-0.0467	0.0174	-2.6776	0.0074	0.8462
ENSG00000005059	MCUB	4	0.0479	0.0179	2.6731	0.0075	0.8462
ENSG00000147443	DOK2	8	0.0458	0.0172	2.6707	0.0076	0.8462
ENSG00000254503		19	0.0459	0.0172	2.6701	0.0076	0.8462
ENSG00000289444		10	-0.0454	0.017	-2.6696	0.0076	0.8462
ENSG00000132906	CASP9	1	-0.0468	0.0175	-2.6669	0.0077	0.8462
ENSG00000165527	ARF6	14	0.0462	0.0173	2.6656	0.0077	0.8462
ENSG00000179152	TCAIM	3	-0.0465	0.0175	-2.6616	0.0078	0.8462
ENSG00000260271		6	0.0475	0.0178	2.6609	0.0078	0.8462
ENSG00000226124	FTCDNL1	2	-0.0453	0.017	-2.6602	0.0078	0.8462
ENSG00000237214		22	0.0453	0.017	2.658	0.0079	0.8462
ENSG00000231890	DARS1-AS1	2	-0.046	0.0173	-2.6535	0.008	0.8462
ENSG00000168297	PXK	3	-0.0462	0.0174	-2.6527	0.008	0.8462
ENSG00000225630	MTND2P28	1	-0.0457	0.0173	-2.6492	0.0081	0.8462
ENSG00000163681	SLMAP	3	-0.0453	0.0171	-2.6492	0.0081	0.8462
ENSG00000108924	HLF	17	0.0451	0.017	2.6479	0.0081	0.8462
ENSG00000253522	MIR3142HG	5	0.0458	0.0173	2.6474	0.0081	0.8462
ENSG00000101146	RAE1	20	-0.0467	0.0177	-2.6463	0.0082	0.8462
ENSG00000157500	APPL1	3	0.0451	0.0171	2.6414	0.0083	0.8462
ENSG00000119737	GPR75	2	-0.0461	0.0175	-2.6406	0.0083	0.8462
ENSG00000112419	PHACTR2	6	0.0454	0.0172	2.6405	0.0083	0.8462
ENSG00000185641		5	0.0451	0.0171	2.6405	0.0083	0.8462
ENSG00000005020	SKAP2	7	-0.0468	0.0177	-2.6399	0.0083	0.8462
ENSG00000128594	LRRC4	7	-0.0459	0.0174	-2.638	0.0084	0.8462
ENSG00000196352	CD55	1	-0.0456	0.0173	-2.6378	0.0084	0.8462
ENSG00000238005	LNCATV	1	-0.0459	0.0174	-2.6373	0.0084	0.8462
ENSG00000173531	MST1	3	-0.0454	0.0172	-2.637	0.0084	0.8462
ENSG00000225282		22	-0.0451	0.0171	-2.637	0.0084	0.8462
ENSG00000103599	IQCH	15	0.0455	0.0173	2.6356	0.0084	0.8462
ENSG00000211794	TRAV12-3	14	0.0462	0.0176	2.633	0.0085	0.8462
ENSG00000205037		16	0.045	0.0171	2.6318	0.0085	0.8462
ENSG00000225873	C3orf86P	3	-0.0462	0.0176	-2.6285	0.0086	0.8462
ENSG00000243829		19	0.0452	0.0172	2.6276	0.0086	0.8462
ENSG00000058091	CDK14	7	-0.0459	0.0175	-2.6253	0.0087	0.8462
ENSG00000187621	TCL6	14	0.0466	0.0177	2.6243	0.0087	0.8462
ENSG00000149346	SLX4IP	20	-0.045	0.0172	-2.6224	0.0087	0.8462
ENSG00000023445	BIRC3	11	0.0467	0.0178	2.6208	0.0088	0.8462
ENSG00000155287	SLC25A28	10	0.0449	0.0171	2.6193	0.0088	0.8462
ENSG00000140280	LYSMD2	15	0.045	0.0172	2.6179	0.0089	0.8462
ENSG00000214322	CBX1P2	X	-0.0452	0.0173	-2.6151	0.0089	0.8462
ENSG00000213523	SRA1	5	-0.0475	0.0182	-2.613	0.009	0.8462
ENSG00000225556	C2CD4D	1	0.045	0.0172	2.6105	0.0091	0.8462
ENSG00000121716	PILRB	7	-0.0454	0.0174	-2.6105	0.0091	0.8462
ENSG00000267009		17	-0.0454	0.0174	-2.6096	0.0091	0.8462
ENSG00000231105	ECE1-AS1	1	-0.0452	0.0173	-2.608	0.0091	0.8462
ENSG00000258968		14	-0.0447	0.0171	-2.6073	0.0091	0.8462
ENSG00000166845	C18orf54	18	0.0447	0.0172	2.6068	0.0092	0.8462
ENSG00000143379	SETDB1	1	-0.0452	0.0174	-2.6055	0.0092	0.8462
ENSG00000124191	TOX2	20	-0.046	0.0176	-2.6049	0.0092	0.8462
ENSG00000273008	CSGALNACT2-DT	10	0.0452	0.0173	2.6036	0.0092	0.8462
ENSG00000141012	GALNS	16	-0.0462	0.0178	-2.6006	0.0093	0.8462
ENSG00000247624	CPEB2-DT	4	-0.045	0.0173	-2.5991	0.0094	0.8462
ENSG00000135916	ITM2C	2	0.0454	0.0175	2.5984	0.0094	0.8462
ENSG00000167434	CA4	17	-0.0454	0.0175	-2.5971	0.0094	0.8462
ENSG00000281016		4	-0.0451	0.0174	-2.5968	0.0094	0.8462
ENSG00000063015	SEZ6	17	-0.0452	0.0174	-2.5967	0.0094	0.8462
ENSG00000116852	KIF21B	1	-0.0445	0.0171	-2.596	0.0094	0.8462
ENSG00000246016	LINC01513	5	-0.0448	0.0173	-2.595	0.0095	0.8462
ENSG00000269119	HNRNPA1P52	19	0.0442	0.017	2.5938	0.0095	0.8462
ENSG00000175274	TP53I11	11	-0.0454	0.0175	-2.5924	0.0095	0.8462
ENSG00000084112	SSH1	12	-0.0451	0.0174	-2.5884	0.0097	0.8462
ENSG00000066279	ASPM	1	0.044	0.017	2.5876	0.0097	0.8462
ENSG00000140367	UBE2Q2	15	0.0445	0.0172	2.5831	0.0098	0.8462
ENSG00000155034	FBXL18	7	-0.0453	0.0175	-2.5824	0.0098	0.8462
ENSG00000232022	FAAHP1	1	0.0446	0.0173	2.5804	0.0099	0.8462
ENSG00000136044	APPL2	12	-0.0449	0.0174	-2.5804	0.0099	0.8462
ENSG00000157800	SLC37A3	7	-0.0449	0.0174	-2.5795	0.0099	0.8462
ENSG00000073150	PANX2	22	-0.0445	0.0173	-2.5771	0.01	0.8462
ENSG00000225407		5	0.0446	0.0173	2.5759	0.01	0.8462
ENSG00000271856	LINC01215	3	0.046	0.0179	2.5753	0.01	0.8462
ENSG00000241738	ZNF90P1	3	-0.0441	0.0171	-2.5734	0.0101	0.8462
ENSG00000116729	WLS	1	-0.0446	0.0173	-2.5721	0.0101	0.8462
ENSG00000048544	MRPS10	6	0.044	0.0171	2.5719	0.0101	0.8462
ENSG00000100084	HIRA	22	-0.0451	0.0175	-2.5718	0.0101	0.8462
ENSG00000145491	ROPN1L	5	-0.0446	0.0174	-2.5676	0.0103	0.8462
ENSG00000117016	RIMS3	1	0.0445	0.0173	2.5672	0.0103	0.8462
ENSG00000117676	RPS6KA1	1	-0.045	0.0175	-2.567	0.0103	0.8462
ENSG00000286909		3	-0.044	0.0171	-2.5668	0.0103	0.8462
ENSG00000138758	SEPTIN11	4	0.0442	0.0172	2.5649	0.0103	0.8462
ENSG00000236936		1	-0.0448	0.0175	-2.5622	0.0104	0.8462
ENSG00000257335	MGAM	7	-0.045	0.0176	-2.5611	0.0105	0.8462
ENSG00000240047	RPS3AP32	8	-0.0443	0.0173	-2.5605	0.0105	0.8462
ENSG00000057704	TMCC3	12	-0.0451	0.0176	-2.5603	0.0105	0.8462
ENSG00000133030	MPRIP	17	0.046	0.018	2.5585	0.0105	0.8462
ENSG00000077454	LRCH4	7	-0.0443	0.0173	-2.5567	0.0106	0.8462
ENSG00000139579	NABP2	12	0.0439	0.0172	2.5562	0.0106	0.8462
ENSG00000200091	RN7SKP163	6	0.044	0.0172	2.5534	0.0107	0.8462
ENSG00000285848		16	-0.0444	0.0174	-2.5473	0.0109	0.8462
ENSG00000170889	RPS9	19	0.0434	0.017	2.5462	0.0109	0.8462
ENSG00000169087	HSPBAP1	3	-0.0444	0.0174	-2.5459	0.0109	0.8462
ENSG00000142405	NLRP12	19	-0.0446	0.0175	-2.5457	0.0109	0.8462
ENSG00000160446	ZDHHC12	9	-0.0438	0.0172	-2.5441	0.011	0.8462
ENSG00000286381	NHIP	22	0.0452	0.0178	2.5381	0.0112	0.8462
ENSG00000234322	ST13P18	X	-0.0433	0.0171	-2.5368	0.0112	0.8462
ENSG00000117632	STMN1	1	0.0436	0.0172	2.5362	0.0112	0.8462
ENSG00000292277		7	-0.0437	0.0173	-2.5354	0.0113	0.8462
ENSG00000196924	FLNA	X	0.0436	0.0172	2.5322	0.0114	0.8462
ENSG00000175505	CLCF1	11	0.0435	0.0172	2.5317	0.0114	0.8462
ENSG00000182010	RTKN2	10	0.0463	0.0183	2.5315	0.0114	0.8462
ENSG00000143147	GPR161	1	-0.0435	0.0172	-2.531	0.0114	0.8462
ENSG00000229622	MTND5P2	13	-0.0437	0.0173	-2.5298	0.0114	0.8462
ENSG00000255833	TIFAB	5	0.044	0.0174	2.5288	0.0115	0.8462
ENSG00000197753	LHFPL5	6	-0.0443	0.0175	-2.5281	0.0115	0.8462
ENSG00000289149		4	0.043	0.017	2.5246	0.0116	0.8462
ENSG00000132965	ALOX5AP	13	-0.0443	0.0175	-2.5243	0.0116	0.8462
ENSG00000276570		19	-0.0435	0.0172	-2.5235	0.0116	0.8462
ENSG00000185361	TNFAIP8L1	19	0.044	0.0174	2.5202	0.0117	0.8462
ENSG00000112062	MAPK14	6	-0.0443	0.0176	-2.5188	0.0118	0.8462
ENSG00000149196	HIKESHI	11	0.0431	0.0171	2.5182	0.0118	0.8462
ENSG00000165626	BEND7	10	-0.0437	0.0174	-2.5177	0.0118	0.8462
ENSG00000138617	PARP16	15	-0.0431	0.0171	-2.5177	0.0118	0.8462
ENSG00000132405	TBC1D14	4	-0.0438	0.0174	-2.5154	0.0119	0.8462
ENSG00000196581	AJAP1	1	0.0439	0.0175	2.5152	0.0119	0.8462
ENSG00000100731	PCNX1	14	-0.043	0.0171	-2.5145	0.0119	0.8462
ENSG00000108244	KRT23	17	-0.0435	0.0173	-2.5135	0.012	0.8462
ENSG00000236778	INTS6-AS1	13	-0.0437	0.0174	-2.5056	0.0122	0.8462
ENSG00000273456		2	0.0434	0.0173	2.5054	0.0123	0.8462
ENSG00000204406	MBD5	2	-0.0434	0.0173	-2.5049	0.0123	0.8462
ENSG00000234719	NPIPB2	16	0.043	0.0172	2.5032	0.0123	0.8462
ENSG00000128394	APOBEC3F	22	0.043	0.0172	2.5024	0.0124	0.8462
ENSG00000179057	IGSF22	11	0.0425	0.017	2.5022	0.0124	0.8462
ENSG00000227533	SLC2A1-DT	1	0.043	0.0172	2.502	0.0124	0.8462
ENSG00000211745	TRBV4-2	7	0.0432	0.0173	2.4995	0.0125	0.8462
ENSG00000099326	MZF1	19	-0.0434	0.0174	-2.4986	0.0125	0.8462
ENSG00000141425	RPRD1A	18	-0.0424	0.017	-2.4971	0.0125	0.8462
ENSG00000068120	COASY	17	-0.043	0.0172	-2.4948	0.0126	0.8462
ENSG00000140992	PDPK1	16	-0.0436	0.0175	-2.4945	0.0126	0.8462
ENSG00000168282	MGAT2	14	0.0424	0.017	2.4944	0.0126	0.8462
ENSG00000250696		4	0.0431	0.0173	2.4924	0.0127	0.8462
ENSG00000198252	STYX	14	0.0439	0.0176	2.4908	0.0128	0.8462
ENSG00000273295		22	-0.0426	0.0171	-2.4885	0.0128	0.8462
ENSG00000069509	FUNDC1	X	0.0435	0.0175	2.4885	0.0128	0.8462
ENSG00000235298	HNRNPK-AS1	9	0.0426	0.0171	2.4853	0.013	0.8462
ENSG00000282988		6	-0.0429	0.0173	-2.4851	0.013	0.8462
ENSG00000156958	GALK2	15	-0.0429	0.0173	-2.4848	0.013	0.8462
ENSG00000080822	CLDND1	3	0.0428	0.0172	2.4847	0.013	0.8462
ENSG00000126709	IFI6	1	0.043	0.0173	2.4846	0.013	0.8462
ENSG00000233493	TMEM238	19	0.0438	0.0176	2.4833	0.013	0.8462
ENSG00000059804	SLC2A3	12	-0.0434	0.0175	-2.4819	0.0131	0.8462
ENSG00000164506	STXBP5	6	-0.0428	0.0172	-2.4802	0.0131	0.8462
ENSG00000175029	CTBP2	10	-0.0442	0.0179	-2.4777	0.0132	0.8462
ENSG00000197562	RAB40C	16	-0.0431	0.0174	-2.4775	0.0133	0.8462
ENSG00000099849	RASSF7	11	0.0427	0.0172	2.4772	0.0133	0.8462
ENSG00000287643		14	-0.0427	0.0172	-2.4769	0.0133	0.8462
ENSG00000225402		2	-0.0423	0.0171	-2.4745	0.0134	0.8462
ENSG00000242265	PEG10	7	0.0428	0.0173	2.4738	0.0134	0.8462
ENSG00000049541	RFC2	7	-0.0437	0.0177	-2.4719	0.0135	0.8462
ENSG00000143858	SYT2	1	-0.0437	0.0177	-2.4684	0.0136	0.8462
ENSG00000269385		19	0.0429	0.0174	2.465	0.0137	0.8462
ENSG00000286482		6	0.0419	0.017	2.4646	0.0137	0.8462
ENSG00000103196	CRISPLD2	16	-0.0428	0.0174	-2.4644	0.0137	0.8462
ENSG00000183475	ASB7	15	-0.0424	0.0172	-2.4634	0.0138	0.8462
ENSG00000053524	MCF2L2	3	0.0423	0.0172	2.463	0.0138	0.8462
ENSG00000177707	NECTIN3	3	0.0424	0.0172	2.4629	0.0138	0.8462
ENSG00000158406	H4C8	6	-0.0426	0.0173	-2.4626	0.0138	0.8462
ENSG00000203814	H2BC18	1	-0.0423	0.0172	-2.4619	0.0138	0.8462
ENSG00000236187	GJA6P	X	-0.0425	0.0173	-2.4611	0.0139	0.8462
ENSG00000166323	C11orf65	11	-0.0424	0.0172	-2.4607	0.0139	0.8462
ENSG00000138821	SLC39A8	4	0.0427	0.0174	2.4601	0.0139	0.8462
ENSG00000164187	LMBRD2	5	0.0417	0.017	2.46	0.0139	0.8462
ENSG00000164715	LMTK2	7	-0.0425	0.0173	-2.4592	0.0139	0.8462
ENSG00000213442	RPL18AP3	12	0.0428	0.0174	2.4576	0.014	0.8462
ENSG00000236552	RPL13AP5	10	0.0423	0.0172	2.4551	0.0141	0.8462
ENSG00000234614	C2CD4D-AS1	1	0.0427	0.0174	2.4533	0.0142	0.8462
ENSG00000258373	SLC25A3P2	12	0.0426	0.0174	2.4532	0.0142	0.8462
ENSG00000233231	HNRNPA1P49	6	-0.0417	0.017	-2.4496	0.0143	0.8462
ENSG00000095637	SORBS1	10	0.0419	0.0171	2.4495	0.0143	0.8462
ENSG00000070214	SLC44A1	9	-0.0428	0.0175	-2.4489	0.0143	0.8462
ENSG00000188603	CLN3	16	-0.0439	0.0179	-2.4487	0.0144	0.8462
ENSG00000138172	CALHM2	10	0.042	0.0171	2.4482	0.0144	0.8462
ENSG00000204791	SMPD5	8	-0.0435	0.0178	-2.4481	0.0144	0.8462
ENSG00000102057	KCND1	X	-0.0427	0.0175	-2.4477	0.0144	0.8462
ENSG00000180221	TPT1P10	10	-0.0423	0.0173	-2.4458	0.0145	0.8462
ENSG00000125124	BBS2	16	0.0429	0.0175	2.4457	0.0145	0.8462
ENSG00000290792		1	-0.0425	0.0174	-2.4446	0.0145	0.8462
ENSG00000273899	NOL12	22	-0.0427	0.0175	-2.4441	0.0145	0.8462
ENSG00000117984	CTSD	11	-0.0435	0.0178	-2.4436	0.0146	0.8462
ENSG00000007520	TSR3	16	0.0417	0.0171	2.4435	0.0146	0.8462
ENSG00000103647	CORO2B	15	0.0431	0.0176	2.4428	0.0146	0.8462
ENSG00000283036	LINC01988	3	-0.0429	0.0176	-2.441	0.0147	0.8462
ENSG00000137547	MRPL15	8	0.0416	0.0171	2.4401	0.0147	0.8462
ENSG00000257743	MGAM2	7	-0.0424	0.0174	-2.4398	0.0147	0.8462
ENSG00000130338	TULP4	6	0.0435	0.0178	2.4397	0.0147	0.8462
ENSG00000141337	ARSG	17	-0.043	0.0176	-2.4396	0.0147	0.8462
ENSG00000187954	ZFTRAF1	8	-0.0424	0.0174	-2.439	0.0147	0.8462
ENSG00000247199	FBXO38-DT	5	-0.0425	0.0174	-2.4388	0.0148	0.8462
ENSG00000102302	FGD1	X	0.0443	0.0182	2.4382	0.0148	0.8462
ENSG00000230068	CDC42-IT1	1	0.0415	0.017	2.4372	0.0148	0.8462
ENSG00000100721	TCL1A	14	0.0427	0.0175	2.4366	0.0148	0.8462
ENSG00000275162		19	-0.0425	0.0174	-2.4366	0.0148	0.8462
ENSG00000230735		1	0.0429	0.0176	2.4344	0.0149	0.8462
ENSG00000254604		11	-0.042	0.0172	-2.4342	0.0149	0.8462
ENSG00000165886	UBTD1	10	-0.0424	0.0174	-2.4338	0.015	0.8462
ENSG00000225071	RPS26P58	X	-0.052	0.0214	-2.4324	0.015	0.8462
ENSG00000110203	FOLR3	11	-0.0418	0.0172	-2.4323	0.015	0.8462
ENSG00000289424		14	0.0433	0.0178	2.4318	0.015	0.8462
ENSG00000286999		20	-0.042	0.0173	-2.4306	0.0151	0.8462
ENSG00000135698	MPHOSPH6	16	-0.0414	0.017	-2.4297	0.0151	0.8462
ENSG00000261101		X	0.0419	0.0172	2.428	0.0152	0.8462
ENSG00000140511	HAPLN3	15	0.0428	0.0176	2.4268	0.0153	0.8462
ENSG00000119682	AREL1	14	-0.0429	0.0177	-2.4267	0.0153	0.8462
ENSG00000251484		1	0.0417	0.0172	2.4266	0.0153	0.8462
ENSG00000183570	PCBP3	21	-0.0416	0.0171	-2.426	0.0153	0.8462
ENSG00000101181	MTG2	20	-0.0423	0.0174	-2.4257	0.0153	0.8462
ENSG00000166181	API5	11	0.0419	0.0173	2.4254	0.0153	0.8462
ENSG00000241743	XACT	X	0.0416	0.0172	2.4251	0.0153	0.8462
ENSG00000132376	INPP5K	17	-0.0421	0.0174	-2.4213	0.0155	0.8462
ENSG00000237821	ST13P7	7	-0.0417	0.0172	-2.4213	0.0155	0.8462
ENSG00000163798	SLC4A1AP	2	-0.0425	0.0175	-2.4212	0.0155	0.8462
ENSG00000085721	RRN3	16	0.0425	0.0176	2.4206	0.0155	0.8462
ENSG00000083444	PLOD1	1	-0.0434	0.0179	-2.4187	0.0156	0.8462
ENSG00000186314	PRELID2	5	0.0422	0.0174	2.4165	0.0157	0.8462
ENSG00000106003	LFNG	7	0.042	0.0174	2.4156	0.0157	0.8462
ENSG00000228784	LINC00954	2	-0.041	0.017	-2.4149	0.0158	0.8462
ENSG00000235848	RMDN2-AS1	2	-0.0417	0.0173	-2.414	0.0158	0.8462
ENSG00000285865		5	-0.0424	0.0176	-2.412	0.0159	0.8462
ENSG00000131097	HIGD1B	17	-0.042	0.0174	-2.4119	0.0159	0.8462
ENSG00000161533	ACOX1	17	-0.0422	0.0175	-2.4119	0.0159	0.8462
ENSG00000006576	PHTF2	7	0.0414	0.0172	2.411	0.0159	0.8462
ENSG00000138411	HECW2	2	-0.042	0.0174	-2.4078	0.0161	0.8462
ENSG00000105655	ISYNA1	19	-0.0418	0.0174	-2.4059	0.0162	0.8462
ENSG00000291122	CASTOR3P	7	-0.0416	0.0173	-2.403	0.0163	0.8462
ENSG00000132334	PTPRE	10	-0.0425	0.0177	-2.402	0.0163	0.8462
ENSG00000248180	GAPDHP60	4	-0.0416	0.0174	-2.3994	0.0164	0.8462
ENSG00000132323	ILKAP	2	0.0413	0.0172	2.3981	0.0165	0.8462
ENSG00000243005	RN7SL16P	4	0.041	0.0171	2.3965	0.0166	0.8462
ENSG00000119865	CNRIP1	2	-0.0411	0.0171	-2.3965	0.0166	0.8462
ENSG00000155189	AGPAT5	8	0.042	0.0175	2.3958	0.0166	0.8462
ENSG00000071054	MAP4K4	2	-0.0409	0.0171	-2.3942	0.0167	0.8462
ENSG00000196834	POTEI	2	-0.0409	0.0171	-2.3941	0.0167	0.8462
ENSG00000270210		2	-0.0414	0.0173	-2.3924	0.0168	0.8462
ENSG00000067167	TRAM1	8	0.0411	0.0172	2.3912	0.0168	0.8462
ENSG00000289365		X	0.0412	0.0172	2.3907	0.0168	0.8462
ENSG00000009335	UBE3C	7	0.0418	0.0175	2.3907	0.0168	0.8462
ENSG00000197121	PGAP1	2	0.0421	0.0176	2.3893	0.0169	0.8462
ENSG00000176731	RBIS	8	0.0411	0.0172	2.3892	0.0169	0.8462
ENSG00000288852		11	0.0408	0.0171	2.389	0.0169	0.8462
ENSG00000151726	ACSL1	4	-0.0416	0.0174	-2.3885	0.0169	0.8462
ENSG00000131203	IDO1	8	0.0416	0.0174	2.3881	0.017	0.8462
ENSG00000118518	RNF146	6	-0.0414	0.0173	-2.3879	0.017	0.8462
ENSG00000279722		16	-0.0406	0.017	-2.3868	0.017	0.8462
ENSG00000290871	GTF2IP1	7	-0.0415	0.0174	-2.3857	0.0171	0.8462
ENSG00000288836		6	-0.042	0.0176	-2.3857	0.0171	0.8462
ENSG00000250541		4	0.041	0.0172	2.3852	0.0171	0.8462
ENSG00000110713	NUP98	11	-0.041	0.0172	-2.385	0.0171	0.8462
ENSG00000236349	SUCLG2P2	12	-0.0411	0.0172	-2.3841	0.0171	0.8462
ENSG00000143390	RFX5	1	0.0409	0.0172	2.3836	0.0172	0.8462
ENSG00000198612	COPS8	2	0.0408	0.0171	2.3812	0.0173	0.8462
ENSG00000147231	RADX	X	0.0416	0.0175	2.3799	0.0173	0.8462
ENSG00000109189	USP46	4	0.0412	0.0173	2.379	0.0174	0.8462
ENSG00000212743	LINC02656	10	-0.0419	0.0176	-2.3771	0.0175	0.8462
ENSG00000264188		18	-0.0409	0.0172	-2.377	0.0175	0.8462
ENSG00000138029	HADHB	2	-0.0415	0.0175	-2.3763	0.0175	0.8462
ENSG00000170364	SETMAR	3	-0.0407	0.0172	-2.3733	0.0177	0.8462
ENSG00000161040	FBXL13	7	-0.0423	0.0178	-2.3731	0.0177	0.8462
ENSG00000291110	TRIM16L	17	0.0405	0.0171	2.372	0.0177	0.8462
ENSG00000198324	PHETA1	12	0.0408	0.0172	2.372	0.0177	0.8462
ENSG00000204625	HCG9	6	-0.0408	0.0172	-2.371	0.0178	0.8462
ENSG00000116962	NID1	1	0.0411	0.0173	2.3709	0.0178	0.8462
ENSG00000129197	RPAIN	17	0.0409	0.0172	2.3698	0.0178	0.8462
ENSG00000114686	MRPL3	3	0.041	0.0173	2.3686	0.0179	0.8462
ENSG00000289396		3	0.0406	0.0171	2.3684	0.0179	0.8462
ENSG00000243797		7	-0.041	0.0173	-2.3666	0.018	0.8462
ENSG00000115942	ORC2	2	-0.041	0.0173	-2.3661	0.018	0.8462
ENSG00000146094	DOK3	5	-0.0417	0.0176	-2.366	0.018	0.8462
ENSG00000278030	TRBV7-9	7	0.0422	0.0178	2.366	0.018	0.8462
ENSG00000058799	YIPF1	1	-0.0414	0.0175	-2.3643	0.0181	0.8462
ENSG00000182149	IST1	16	-0.0409	0.0173	-2.3643	0.0181	0.8462
ENSG00000196465	MYL6B	12	0.0406	0.0172	2.3626	0.0182	0.8462
ENSG00000154175	ABI3BP	3	-0.0406	0.0172	-2.3613	0.0182	0.8462
ENSG00000251287	ALG1L2	3	0.0406	0.0172	2.361	0.0182	0.8462
ENSG00000183814	LIN9	1	0.0406	0.0172	2.3606	0.0183	0.8462
ENSG00000278864		17	0.0427	0.0181	2.3587	0.0184	0.8462
ENSG00000117298	ECE1	1	-0.0413	0.0175	-2.3585	0.0184	0.8462
ENSG00000288948		2	-0.0407	0.0173	-2.3566	0.0185	0.8462
ENSG00000136237	RAPGEF5	7	0.0411	0.0174	2.3562	0.0185	0.8462
ENSG00000266226	MIR4323	19	-0.0404	0.0171	-2.356	0.0185	0.8462
ENSG00000168283	BMI1	10	0.041	0.0174	2.3559	0.0185	0.8462
ENSG00000167601	AXL	19	0.0401	0.017	2.3559	0.0185	0.8462
ENSG00000267100	ILF3-DT	19	0.0411	0.0175	2.3557	0.0185	0.8462
ENSG00000130595	TNNT3	11	-0.0404	0.0172	-2.3536	0.0186	0.8462
ENSG00000100461	RBM23	14	-0.0408	0.0174	-2.3507	0.0188	0.8462
ENSG00000235290	HLA-W	6	-0.0404	0.0172	-2.3502	0.0188	0.8462
ENSG00000103194	USP10	16	-0.0409	0.0174	-2.3501	0.0188	0.8462
ENSG00000100796	PPP4R3A	14	0.0402	0.0171	2.347	0.019	0.8462
ENSG00000289015		7	0.0402	0.0171	2.3458	0.019	0.8462
ENSG00000070031	SCT	11	0.0402	0.0171	2.345	0.019	0.8462
ENSG00000265354	TIMM23	10	0.0404	0.0172	2.3436	0.0191	0.8462
ENSG00000157212	PAXIP1	7	-0.0405	0.0173	-2.3431	0.0191	0.8462
ENSG00000255081		11	0.0398	0.017	2.3425	0.0192	0.8462
ENSG00000159579	RSPRY1	16	-0.0405	0.0173	-2.3422	0.0192	0.8462
ENSG00000243911	RN7SL430P	9	-0.0402	0.0172	-2.3415	0.0192	0.8462
ENSG00000214812	ARL8BP2	1	-0.0406	0.0173	-2.3412	0.0192	0.8462
ENSG00000157823	AP3S2	15	-0.0413	0.0176	-2.3406	0.0193	0.8462
ENSG00000060069	CTDP1	18	-0.0406	0.0174	-2.3388	0.0194	0.8462
ENSG00000188921	HACD4	9	-0.0405	0.0173	-2.3384	0.0194	0.8462
ENSG00000105366	SIGLEC8	19	0.0406	0.0174	2.3383	0.0194	0.8462
ENSG00000151148	UBE3B	12	-0.0403	0.0173	-2.3377	0.0194	0.8462
ENSG00000177427	MIEF2	17	-0.0399	0.0171	-2.3376	0.0194	0.8462
ENSG00000084733	RAB10	2	0.0405	0.0173	2.3375	0.0194	0.8462
ENSG00000161980	POLR3K	16	0.0401	0.0171	2.3371	0.0195	0.8462
ENSG00000188559	RALGAPA2	20	-0.0407	0.0174	-2.3369	0.0195	0.8462
ENSG00000229894	GK3	4	-0.0406	0.0174	-2.3362	0.0195	0.8462
ENSG00000182093	GET1	21	-0.0407	0.0174	-2.3335	0.0196	0.8462
ENSG00000254750	CASP1P2	11	0.0402	0.0172	2.3333	0.0197	0.8462
ENSG00000148572	NRBF2	10	-0.0403	0.0173	-2.3326	0.0197	0.8462
ENSG00000114030	KPNA1	3	-0.041	0.0176	-2.3321	0.0197	0.8462
ENSG00000138031	ADCY3	2	0.0401	0.0172	2.332	0.0197	0.8462
ENSG00000157450	RNF111	15	-0.0408	0.0175	-2.3317	0.0197	0.8462
ENSG00000091073	DTX2	7	-0.0399	0.0171	-2.3306	0.0198	0.8462
ENSG00000153006	SREK1IP1	5	0.0399	0.0171	2.3302	0.0198	0.8462
ENSG00000170837	GPR27	3	-0.0416	0.0178	-2.3298	0.0198	0.8462
ENSG00000274070	CASTOR2	7	-0.0405	0.0174	-2.3292	0.0199	0.8462
ENSG00000273599		10	-0.0414	0.0178	-2.3287	0.0199	0.8462
ENSG00000111261	MANSC1	12	-0.0413	0.0178	-2.3274	0.02	0.8462
ENSG00000115239	ASB3	2	-0.0402	0.0173	-2.3255	0.0201	0.8462
ENSG00000128596	CCDC136	7	0.0401	0.0173	2.3248	0.0201	0.8462
ENSG00000080345	RIF1	2	0.0398	0.0171	2.3246	0.0201	0.8462
ENSG00000249848		8	-0.0397	0.0171	-2.3244	0.0201	0.8462
ENSG00000013810	TACC3	4	-0.0406	0.0175	-2.3226	0.0202	0.8462
ENSG00000272483		3	-0.0398	0.0171	-2.3225	0.0202	0.8462
ENSG00000132824	SERINC3	20	-0.0401	0.0173	-2.3221	0.0203	0.8462
ENSG00000215114	UBXN2B	8	-0.0404	0.0174	-2.3208	0.0203	0.8462
ENSG00000228205	RPS3P3	3	0.0399	0.0172	2.32	0.0204	0.8462
ENSG00000113749	HRH2	5	-0.0406	0.0175	-2.3194	0.0204	0.8462
ENSG00000239345	HNRNPA1P26	X	0.0429	0.0185	2.318	0.0205	0.8462
ENSG00000117625	RCOR3	1	-0.0402	0.0173	-2.3168	0.0205	0.8462
ENSG00000253719	ATXN7L3B	12	0.0403	0.0174	2.3163	0.0206	0.8462
ENSG00000105373	NOP53	19	0.0405	0.0175	2.315	0.0206	0.8462
ENSG00000237758	BANF1P3	2	-0.0397	0.0172	-2.3139	0.0207	0.8462
ENSG00000164002	EXO5	1	-0.0398	0.0172	-2.3124	0.0208	0.8462
ENSG00000052344	PRSS8	16	-0.0408	0.0176	-2.3121	0.0208	0.8462
ENSG00000166971	AKTIP	16	-0.0398	0.0172	-2.3103	0.0209	0.8462
ENSG00000103111	MON1B	16	-0.0402	0.0174	-2.3102	0.0209	0.8462
ENSG00000008517	IL32	16	0.0401	0.0174	2.3102	0.0209	0.8462
ENSG00000245156		11	-0.0403	0.0175	-2.3079	0.021	0.8462
ENSG00000242689	CNTF	11	0.0395	0.0171	2.3077	0.021	0.8462
ENSG00000150637	CD226	18	0.04	0.0173	2.3071	0.0211	0.8462
ENSG00000289156		2	-0.0398	0.0173	-2.307	0.0211	0.8462
ENSG00000211747	TRBV20-1	7	0.042	0.0182	2.3067	0.0211	0.8462
ENSG00000196811	CHRNG	2	0.0401	0.0174	2.3056	0.0212	0.8462
ENSG00000176749	CDK5R1	17	-0.0398	0.0173	-2.3056	0.0212	0.8462
ENSG00000163170	BOLA3	2	-0.0397	0.0172	-2.3055	0.0212	0.8462
ENSG00000068323	TFE3	X	-0.0422	0.0183	-2.3029	0.0213	0.8462
ENSG00000213484	EIF4A1P8	10	-0.0401	0.0174	-2.302	0.0214	0.8462
ENSG00000038210	PI4K2B	4	0.0391	0.017	2.3019	0.0214	0.8462
ENSG00000224451	ATP5PBP1	13	0.0398	0.0173	2.3004	0.0214	0.8462
ENSG00000119661	DNAL1	14	0.0396	0.0172	2.2987	0.0215	0.8462
ENSG00000263624		17	0.0395	0.0172	2.2983	0.0216	0.8462
ENSG00000186431	FCAR	19	-0.0402	0.0175	-2.2982	0.0216	0.8462
ENSG00000081721	DUSP12	1	0.0394	0.0171	2.2979	0.0216	0.8462
ENSG00000096696	DSP	6	0.0395	0.0172	2.2964	0.0217	0.8462
ENSG00000157368	IL34	16	0.04	0.0174	2.2959	0.0217	0.8462
ENSG00000173614	NMNAT1	1	-0.0404	0.0176	-2.2954	0.0217	0.8462
ENSG00000164056	SPRY1	4	0.0411	0.0179	2.2948	0.0218	0.8462
ENSG00000126368	NR1D1	17	0.0403	0.0176	2.2937	0.0218	0.8462
ENSG00000261582		20	-0.0395	0.0172	-2.2918	0.0219	0.8462
ENSG00000279314		13	0.0401	0.0175	2.2918	0.0219	0.8462
ENSG00000111269	CREBL2	12	0.0399	0.0174	2.2911	0.022	0.8462
ENSG00000135049	AGTPBP1	9	-0.0406	0.0177	-2.2892	0.0221	0.8462
ENSG00000119537	KDSR	18	0.0399	0.0174	2.2883	0.0221	0.8462
ENSG00000109272	PF4V1	4	-0.0395	0.0173	-2.2882	0.0222	0.8462
ENSG00000272505		8	-0.0398	0.0174	-2.288	0.0222	0.8462
ENSG00000163157	TMOD4	1	-0.0391	0.0171	-2.2872	0.0222	0.8462
ENSG00000069667	RORA	15	0.0393	0.0172	2.2859	0.0223	0.8462
ENSG00000286899		1	-0.0392	0.0172	-2.2824	0.0225	0.8462
ENSG00000160785	SLC25A44	1	-0.0401	0.0176	-2.28	0.0226	0.8462
ENSG00000082515	MRPL22	5	0.0389	0.0171	2.2799	0.0226	0.8462
ENSG00000175224	ATG13	11	-0.0395	0.0173	-2.2797	0.0227	0.8462
ENSG00000067955	CBFB	16	0.0403	0.0177	2.2796	0.0227	0.8462
ENSG00000256092	SBNO1-AS1	12	-0.0388	0.017	-2.2796	0.0227	0.8462
ENSG00000227213	SPATA13-AS1	13	0.0393	0.0172	2.2794	0.0227	0.8462
ENSG00000154710	RABGEF1	7	-0.0392	0.0172	-2.279	0.0227	0.8462
ENSG00000134108	ARL8B	3	0.0391	0.0172	2.2765	0.0228	0.8462
ENSG00000122642	FKBP9	7	-0.04	0.0176	-2.2762	0.0229	0.8462
ENSG00000289633		10	0.0395	0.0173	2.2758	0.0229	0.8462
ENSG00000131148	EMC8	16	-0.0393	0.0173	-2.2748	0.0229	0.8462
ENSG00000172456	FGGY	1	-0.0392	0.0173	-2.2746	0.023	0.8462
ENSG00000117395	EBNA1BP2	1	0.0389	0.0171	2.2741	0.023	0.8462
ENSG00000213772	EIF1P7	2	-0.0388	0.0171	-2.2733	0.023	0.8462
ENSG00000170291	ELP5	17	0.0393	0.0173	2.2733	0.023	0.8462
ENSG00000151445	VIPAS39	14	-0.0398	0.0175	-2.2727	0.0231	0.8462
ENSG00000115216	NRBP1	2	-0.04	0.0176	-2.2723	0.0231	0.8462
ENSG00000237803	PIRAT1	2	-0.0393	0.0173	-2.2722	0.0231	0.8462
ENSG00000183161	FANCF	11	0.0394	0.0174	2.2717	0.0231	0.8462
ENSG00000289278		14	0.0389	0.0171	2.2712	0.0232	0.8462
ENSG00000113391	ARB2A	5	-0.0388	0.0171	-2.2706	0.0232	0.8462
ENSG00000236861	BET1-AS1	7	0.0388	0.0171	2.2696	0.0233	0.8462
ENSG00000172115	CYCS	7	0.039	0.0172	2.2683	0.0233	0.8462
ENSG00000100316	RPL3	22	0.0391	0.0172	2.2664	0.0235	0.8462
ENSG00000197355	UAP1L1	9	-0.0387	0.0171	-2.266	0.0235	0.8462
ENSG00000251354		8	-0.0393	0.0174	-2.2658	0.0235	0.8462
ENSG00000142856	ITGB3BP	1	-0.0387	0.0171	-2.2656	0.0235	0.8462
ENSG00000134480	CCNH	5	-0.0385	0.017	-2.2652	0.0235	0.8462
ENSG00000163644	PPM1K	4	0.0407	0.018	2.2638	0.0236	0.8462
ENSG00000128606	LRRC17	7	-0.04	0.0177	-2.2633	0.0236	0.8462
ENSG00000237719		6	-0.0399	0.0176	-2.2631	0.0237	0.8462
ENSG00000169905	TOR1AIP2	1	-0.0387	0.0171	-2.2611	0.0238	0.8462
ENSG00000215421	ZNF407	18	-0.039	0.0173	-2.2611	0.0238	0.8462
ENSG00000124588	NQO2	6	-0.0394	0.0174	-2.2606	0.0238	0.8462
ENSG00000065809	FAM107B	10	0.0393	0.0174	2.2584	0.0239	0.8462
ENSG00000142186	SCYL1	11	-0.0389	0.0173	-2.2559	0.0241	0.8462
ENSG00000149573	MPZL2	11	-0.0392	0.0174	-2.2549	0.0242	0.8462
ENSG00000108582	CPD	17	-0.0388	0.0172	-2.2529	0.0243	0.8462
ENSG00000215196	BASP1-AS1	5	-0.0393	0.0175	-2.2526	0.0243	0.8462
ENSG00000182952	HMGN4	6	0.0386	0.0171	2.252	0.0243	0.8462
ENSG00000106638	TBL2	7	-0.0388	0.0173	-2.251	0.0244	0.8462
ENSG00000065613	SLK	10	0.0389	0.0173	2.2505	0.0244	0.8462
ENSG00000115419	GLS	2	0.0389	0.0173	2.2469	0.0247	0.8462
ENSG00000279977		19	-0.0386	0.0172	-2.2466	0.0247	0.8462
ENSG00000075089	ACTR6	12	0.0388	0.0173	2.246	0.0247	0.8462
ENSG00000177888	ZBTB41	1	0.0384	0.0171	2.2457	0.0247	0.8462
ENSG00000274598		12	-0.0395	0.0176	-2.2452	0.0248	0.8462
ENSG00000253649	PRSS51	8	-0.0393	0.0175	-2.2448	0.0248	0.8462
ENSG00000204231	RXRB	6	-0.0387	0.0172	-2.2438	0.0249	0.8462
ENSG00000274290	H2BC6	6	-0.0384	0.0171	-2.243	0.0249	0.8462
ENSG00000142541	RPL13A	19	0.0386	0.0172	2.2427	0.0249	0.8462
ENSG00000163006	CCDC138	2	0.0387	0.0173	2.2426	0.025	0.8462
ENSG00000225643		1	0.0392	0.0175	2.2424	0.025	0.8462
ENSG00000079277	MKNK1	1	-0.0393	0.0175	-2.2418	0.025	0.8462
ENSG00000157168	NRG1	8	0.0385	0.0172	2.2405	0.0251	0.8462
ENSG00000228328	PGK1P1	X	-0.0387	0.0173	-2.2403	0.0251	0.8462
ENSG00000144040	SFXN5	2	-0.0407	0.0182	-2.2397	0.0251	0.8462
ENSG00000283399		16	0.0387	0.0173	2.2394	0.0252	0.8462
ENSG00000068784	SRBD1	2	-0.0389	0.0174	-2.2389	0.0252	0.8462
ENSG00000173421	IHO1	3	-0.0389	0.0174	-2.2384	0.0252	0.8462
ENSG00000173193	PARP14	3	0.0389	0.0174	2.2379	0.0253	0.8462
ENSG00000168916	ZNF608	5	-0.0383	0.0171	-2.2375	0.0253	0.8462
ENSG00000232284	GNG12-AS1	1	-0.039	0.0174	-2.237	0.0253	0.8462
ENSG00000167207	NOD2	16	-0.0388	0.0173	-2.2366	0.0253	0.8462
ENSG00000236345	SCAT8	6	-0.0398	0.0178	-2.2358	0.0254	0.8462
ENSG00000250397		11	-0.0386	0.0173	-2.2355	0.0254	0.8462
ENSG00000243468	INGX	X	0.0379	0.017	2.2346	0.0255	0.8462
ENSG00000204387	SNHG32	6	0.0384	0.0172	2.2334	0.0255	0.8462
ENSG00000135272	MDFIC	7	0.0398	0.0178	2.2329	0.0256	0.8462
ENSG00000149313	AASDHPPT	11	0.0383	0.0172	2.2324	0.0256	0.8462
ENSG00000280014		19	0.0399	0.0179	2.2324	0.0256	0.8462
ENSG00000173137	ADCK5	8	0.0384	0.0172	2.2322	0.0256	0.8462
ENSG00000141428	C18orf21	18	0.0384	0.0172	2.2321	0.0256	0.8462
ENSG00000180370	PAK2	3	-0.0384	0.0172	-2.2309	0.0257	0.8462
ENSG00000156711	MAPK13	6	-0.039	0.0175	-2.2291	0.0258	0.8462
ENSG00000102871	TRADD	16	0.0395	0.0177	2.228	0.0259	0.8462
ENSG00000158104	HPD	12	-0.0382	0.0171	-2.2278	0.0259	0.8462
ENSG00000288988		3	0.038	0.0171	2.2277	0.0259	0.8462
ENSG00000264653	MIR5194	8	-0.0389	0.0175	-2.2259	0.0261	0.8462
ENSG00000224281	SLC25A5-AS1	X	0.0384	0.0173	2.2248	0.0261	0.8462
ENSG00000215244	LINC02649	10	-0.0393	0.0177	-2.2247	0.0261	0.8462
ENSG00000250130	GAPDHP43	15	-0.0383	0.0172	-2.2244	0.0261	0.8462
ENSG00000107537	PHYH	10	0.0382	0.0172	2.224	0.0262	0.8462
ENSG00000133318	RTN3	11	-0.0389	0.0175	-2.2239	0.0262	0.8462
ENSG00000153989	NUS1	6	0.0382	0.0172	2.223	0.0262	0.8462
ENSG00000182858	ALG12	22	-0.0379	0.0171	-2.2214	0.0263	0.8462
ENSG00000249160	LINC02213	5	-0.0388	0.0175	-2.2204	0.0264	0.8462
ENSG00000169442	CD52	1	0.0381	0.0172	2.2198	0.0265	0.8462
ENSG00000075785	RAB7A	3	-0.0394	0.0178	-2.2196	0.0265	0.8462
ENSG00000166949	SMAD3	15	0.0396	0.0179	2.2188	0.0265	0.8462
ENSG00000253924		8	0.0383	0.0173	2.2182	0.0266	0.8462
ENSG00000003056	M6PR	12	0.038	0.0171	2.2181	0.0266	0.8462
ENSG00000145911	N4BP3	5	0.04	0.0181	2.2177	0.0266	0.8462
ENSG00000132874	SLC14A2	18	-0.0381	0.0172	-2.2173	0.0266	0.8462
ENSG00000134057	CCNB1	5	0.0384	0.0173	2.2167	0.0267	0.8462
ENSG00000172893	DHCR7	11	0.0384	0.0173	2.2154	0.0268	0.8462
ENSG00000137692	DCUN1D5	11	0.0377	0.017	2.2141	0.0269	0.8462
ENSG00000205544	TMEM256	17	0.038	0.0172	2.2121	0.027	0.8462
ENSG00000112053	SLC26A8	6	-0.0388	0.0175	-2.212	0.027	0.8462
ENSG00000160211	G6PD	X	-0.0397	0.018	-2.2095	0.0272	0.8462
ENSG00000125912	NCLN	19	-0.0378	0.0171	-2.2076	0.0273	0.8462
ENSG00000159496	RGL4	22	-0.0388	0.0176	-2.2071	0.0273	0.8462
ENSG00000130024	PHF10	6	0.0387	0.0175	2.2039	0.0276	0.8462
ENSG00000067992	PDK3	X	-0.0471	0.0214	-2.2039	0.0276	0.8462
ENSG00000135912	TTLL4	2	-0.0379	0.0172	-2.2037	0.0276	0.8462
ENSG00000176095	IP6K1	3	-0.0378	0.0172	-2.2035	0.0276	0.8462
ENSG00000286622		8	-0.0382	0.0174	-2.2023	0.0277	0.8462
ENSG00000132549	VPS13B	8	-0.0378	0.0172	-2.2012	0.0277	0.8462
ENSG00000106560	GIMAP2	7	0.0375	0.0171	2.1997	0.0279	0.8462
ENSG00000176681	LRRC37A	17	-0.0381	0.0173	-2.1993	0.0279	0.8462
ENSG00000240857	RDH14	2	0.0381	0.0173	2.1988	0.0279	0.8462
ENSG00000177663	IL17RA	22	-0.0379	0.0173	-2.1981	0.028	0.8462
ENSG00000232794	HNRNPDP1	X	0.0407	0.0185	2.1975	0.028	0.8462
ENSG00000183283	DAZAP2	12	-0.0383	0.0174	-2.197	0.028	0.8462
ENSG00000063046	EIF4B	12	0.0381	0.0173	2.1966	0.0281	0.8462
ENSG00000105520	PLPPR2	19	-0.0378	0.0172	-2.1958	0.0281	0.8462
ENSG00000211949	IGHV3-23	14	0.039	0.0178	2.1954	0.0282	0.8462
ENSG00000197208	SLC22A4	5	-0.0382	0.0174	-2.1951	0.0282	0.8462
ENSG00000251544	MTND5P12	5	-0.0378	0.0172	-2.1945	0.0282	0.8462
ENSG00000286076		7	-0.0379	0.0173	-2.1945	0.0282	0.8462
ENSG00000255801		12	-0.0379	0.0173	-2.1944	0.0282	0.8462
ENSG00000269556	TMEM185A	X	-0.0375	0.0171	-2.1935	0.0283	0.8462
ENSG00000279665		15	-0.0381	0.0174	-2.1928	0.0283	0.8462
ENSG00000104205	SGK3	8	0.0378	0.0172	2.1927	0.0284	0.8462
ENSG00000092820	EZR	6	0.0385	0.0176	2.1922	0.0284	0.8462
ENSG00000179271	GADD45GIP1	19	0.0376	0.0171	2.1921	0.0284	0.8462
ENSG00000143951	WDPCP	2	-0.0379	0.0173	-2.1914	0.0284	0.8462
ENSG00000240403	KIR3DL2	19	-0.0377	0.0172	-2.1897	0.0286	0.8462
ENSG00000152133	GPATCH11	2	0.0378	0.0173	2.1882	0.0287	0.8462
ENSG00000170873	MTSS1	8	0.0375	0.0171	2.1878	0.0287	0.8462
ENSG00000196407	THEM5	1	0.038	0.0174	2.1875	0.0287	0.8462
ENSG00000198369	SPRED2	2	-0.0383	0.0175	-2.1872	0.0288	0.8462
ENSG00000163527	STT3B	3	0.0377	0.0172	2.1861	0.0288	0.8462
ENSG00000170325	PRDM10	11	-0.0382	0.0175	-2.1846	0.0289	0.8462
ENSG00000182809	CRIP2	14	0.038	0.0174	2.1842	0.029	0.8462
ENSG00000140525	FANCI	15	0.0384	0.0176	2.183	0.0291	0.8462
ENSG00000211843	TRAJ46	14	0.0381	0.0175	2.1828	0.0291	0.8462
ENSG00000058866	DGKG	3	-0.039	0.0179	-2.1828	0.0291	0.8462
ENSG00000116688	MFN2	1	-0.0374	0.0171	-2.1828	0.0291	0.8462
ENSG00000276248		13	-0.038	0.0174	-2.1825	0.0291	0.8462
ENSG00000125864	BFSP1	20	0.0374	0.0171	2.1824	0.0291	0.8462
ENSG00000223891	OSER1-DT	20	-0.0375	0.0172	-2.1821	0.0291	0.8462
ENSG00000172888	ZNF621	3	0.0376	0.0172	2.1819	0.0291	0.8462
ENSG00000248697	TOX4P1	4	-0.0377	0.0173	-2.1818	0.0291	0.8462
ENSG00000168685	IL7R	5	0.0391	0.0179	2.1811	0.0292	0.8462
ENSG00000202415	RN7SKP269	1	-0.0381	0.0175	-2.1796	0.0293	0.8462
ENSG00000289401		12	-0.0375	0.0172	-2.1792	0.0293	0.8462
ENSG00000229644	NAMPTP1	10	-0.0381	0.0175	-2.1792	0.0293	0.8462
ENSG00000164323	CFAP97	4	0.0379	0.0174	2.1792	0.0293	0.8462
ENSG00000137965	IFI44	1	0.0378	0.0173	2.1782	0.0294	0.8462
ENSG00000196967	ZNF585A	19	-0.0376	0.0173	-2.1779	0.0294	0.8462
ENSG00000137177	KIF13A	6	-0.0383	0.0176	-2.1771	0.0295	0.8462
ENSG00000120833	SOCS2	12	0.0406	0.0187	2.1768	0.0295	0.8462
ENSG00000029364	SLC39A9	14	-0.0376	0.0173	-2.1768	0.0295	0.8462
ENSG00000124067	SLC12A4	16	-0.0377	0.0173	-2.1766	0.0295	0.8462
ENSG00000243836	WDR86-AS1	7	0.0374	0.0172	2.1765	0.0295	0.8462
ENSG00000138193	PLCE1	10	0.0375	0.0172	2.1754	0.0296	0.8462
ENSG00000069020	MAST4	5	0.0377	0.0173	2.1752	0.0296	0.8462
ENSG00000258521		14	0.0374	0.0172	2.1749	0.0297	0.8462
ENSG00000197043	ANXA6	5	0.0383	0.0176	2.1747	0.0297	0.8462
ENSG00000068650	ATP11A	13	-0.0383	0.0176	-2.1739	0.0297	0.8462
ENSG00000105711	SCN1B	19	-0.0376	0.0173	-2.1731	0.0298	0.8462
ENSG00000235254	TMEM185AP1	X	0.0404	0.0186	2.172	0.0299	0.8462
ENSG00000289532		4	0.0374	0.0172	2.1699	0.03	0.8462
ENSG00000266946	MRPL37P1	18	0.0373	0.0172	2.1693	0.0301	0.8462
ENSG00000163833	FBXO40	3	-0.0379	0.0175	-2.1686	0.0301	0.8462
ENSG00000096070	BRPF3	6	-0.0371	0.0171	-2.1677	0.0302	0.8462
ENSG00000171954	CYP4F22	19	0.0378	0.0174	2.1669	0.0303	0.8462
ENSG00000151093	OXSM	3	0.0371	0.0171	2.1663	0.0303	0.8462
ENSG00000284286	MIR718	X	-0.0456	0.021	-2.166	0.0303	0.8462
ENSG00000154529	CNTNAP3B	9	-0.0378	0.0175	-2.1659	0.0303	0.8462
ENSG00000143742	SRP9	1	0.0373	0.0172	2.1659	0.0304	0.8462
ENSG00000172985	SH3RF3	2	-0.0373	0.0172	-2.1649	0.0304	0.8462
ENSG00000248015		19	-0.0371	0.0171	-2.1648	0.0304	0.8462
ENSG00000166750	SLFN5	17	0.0384	0.0178	2.1641	0.0305	0.8462
ENSG00000105519	CAPS	19	0.0379	0.0175	2.1638	0.0305	0.8462
ENSG00000267046	E2F3P1	17	0.038	0.0175	2.1636	0.0305	0.8462
ENSG00000223865	HLA-DPB1	6	0.0369	0.0171	2.1632	0.0306	0.8462
ENSG00000288709	F8A2	X	-0.0373	0.0173	-2.162	0.0306	0.8462
ENSG00000172354	GNB2	7	-0.0376	0.0174	-2.1616	0.0307	0.8462
ENSG00000100401	RANGAP1	22	0.0389	0.018	2.1608	0.0307	0.8462
ENSG00000262652		17	0.037	0.0171	2.1602	0.0308	0.8462
ENSG00000228318	MX1-AS1	21	0.0373	0.0173	2.1595	0.0308	0.8462
ENSG00000092529	CAPN3	15	-0.0372	0.0172	-2.159	0.0309	0.8462
ENSG00000259881		16	-0.0375	0.0174	-2.159	0.0309	0.8462
ENSG00000135249	RINT1	7	0.0372	0.0172	2.1587	0.0309	0.8462
ENSG00000151092	NGLY1	3	-0.0372	0.0172	-2.1585	0.0309	0.8462
ENSG00000213842	SUGT1P2	3	-0.0369	0.0171	-2.1583	0.0309	0.8462
ENSG00000183172	SMDT1	22	0.0376	0.0175	2.1562	0.0311	0.8462
ENSG00000147119	CHST7	X	0.0371	0.0172	2.1555	0.0311	0.8462
ENSG00000130312	MRPL34	19	0.0367	0.0171	2.1539	0.0313	0.8462
ENSG00000150093	ITGB1	10	0.0376	0.0174	2.1536	0.0313	0.8462
ENSG00000286219	NOTCH2NLC	1	0.0368	0.0171	2.1534	0.0313	0.8462
ENSG00000185745	IFIT1	10	0.0372	0.0173	2.153	0.0313	0.8462
ENSG00000048828	FAM120A	9	-0.0372	0.0173	-2.1528	0.0314	0.8462
ENSG00000155926	SLA	8	-0.0378	0.0176	-2.1525	0.0314	0.8462
ENSG00000112210	RAB23	6	0.0369	0.0172	2.1513	0.0315	0.8462
ENSG00000134686	PHC2	1	-0.0373	0.0174	-2.1512	0.0315	0.8462
ENSG00000279344		16	-0.0366	0.017	-2.151	0.0315	0.8462
ENSG00000101365	IDH3B	20	0.0369	0.0171	2.1507	0.0315	0.8462
ENSG00000269564		19	-0.0372	0.0173	-2.1505	0.0315	0.8462
ENSG00000226501	USF1P1	21	-0.0374	0.0174	-2.1504	0.0316	0.8462
ENSG00000236194		17	-0.0368	0.0171	-2.1504	0.0316	0.8462
ENSG00000102100	SLC35A2	X	-0.0388	0.0181	-2.1493	0.0316	0.8462
ENSG00000104921	FCER2	19	0.0379	0.0176	2.1493	0.0316	0.8462
ENSG00000099866	MADCAM1	19	-0.0374	0.0174	-2.1492	0.0316	0.8462
ENSG00000221817	PPP3CB-AS1	10	0.037	0.0172	2.1492	0.0316	0.8462
ENSG00000180316	PNPLA1	6	-0.0382	0.0178	-2.1489	0.0317	0.8462
ENSG00000184611	KCNH7	2	-0.0375	0.0174	-2.1487	0.0317	0.8462
ENSG00000272888	CHASERR	15	0.0367	0.0171	2.1483	0.0317	0.8462
ENSG00000105851	PIK3CG	7	-0.0368	0.0172	-2.1482	0.0317	0.8462
ENSG00000119392	GLE1	9	-0.0374	0.0174	-2.1478	0.0318	0.8462
ENSG00000226450	CYP2D8P	22	-0.0368	0.0172	-2.1476	0.0318	0.8462
ENSG00000280382		3	0.0373	0.0174	2.1474	0.0318	0.8462
ENSG00000275940	MRPL57P3	3	-0.0368	0.0171	-2.1469	0.0318	0.8462
ENSG00000001167	NFYA	6	-0.0368	0.0172	-2.1468	0.0318	0.8462
ENSG00000007541	PIGQ	16	-0.037	0.0172	-2.1465	0.0319	0.8462
ENSG00000163141	BNIPL	1	-0.0369	0.0172	-2.1463	0.0319	0.8462
ENSG00000211797	TRAV17	14	0.0375	0.0175	2.1461	0.0319	0.8462
ENSG00000163946	TASOR	3	0.037	0.0172	2.146	0.0319	0.8462
ENSG00000243199	RPL6P10	4	0.037	0.0172	2.146	0.0319	0.8462
ENSG00000120265	PCMT1	6	0.0371	0.0173	2.1457	0.0319	0.8462
ENSG00000183298	RPSAP19	1	0.0367	0.0171	2.1452	0.032	0.8462
ENSG00000259709		15	0.0375	0.0175	2.1451	0.032	0.8462
ENSG00000166444	DENND2B	11	0.0367	0.0171	2.1446	0.032	0.8462
ENSG00000237827	RPS15AP29	10	-0.0369	0.0172	-2.1444	0.032	0.8462
ENSG00000205189	ZBTB10	8	0.0379	0.0177	2.1438	0.0321	0.8462
ENSG00000108788	MLX	17	-0.0375	0.0175	-2.1421	0.0322	0.8462
ENSG00000118369	USP35	11	-0.0374	0.0174	-2.142	0.0322	0.8462
ENSG00000103994	ZNF106	15	-0.0373	0.0174	-2.142	0.0322	0.8462
ENSG00000289082		2	-0.0373	0.0174	-2.1419	0.0322	0.8462
ENSG00000182257	PRR34	22	-0.0375	0.0175	-2.1418	0.0322	0.8462
ENSG00000251340	MTCYBP35	5	-0.0369	0.0172	-2.1417	0.0322	0.8462
ENSG00000290116		7	-0.0371	0.0173	-2.1414	0.0323	0.8462
ENSG00000204301	NOTCH4	6	0.0376	0.0176	2.1412	0.0323	0.8462
ENSG00000104472	CHRAC1	8	0.0371	0.0173	2.141	0.0323	0.8462
ENSG00000273027		21	0.0364	0.017	2.141	0.0323	0.8462
ENSG00000041982	TNC	9	-0.038	0.0178	-2.1393	0.0324	0.8462
ENSG00000225364	ATP6V0E1P1	5	-0.037	0.0173	-2.1389	0.0325	0.8462
ENSG00000237596	PDE7B-AS1	6	0.0365	0.0171	2.1376	0.0326	0.8462
ENSG00000181444	ZNF467	7	-0.0368	0.0172	-2.1357	0.0327	0.8462
ENSG00000157764	BRAF	7	-0.0367	0.0172	-2.135	0.0328	0.8462
ENSG00000262402	MCUR1P1	17	-0.0367	0.0172	-2.1346	0.0328	0.8462
ENSG00000112486	CCR6	6	0.0368	0.0173	2.1345	0.0328	0.8462
ENSG00000263883	EEF1DP7	17	-0.0365	0.0171	-2.1341	0.0329	0.8462
ENSG00000090554	FLT3LG	19	0.0378	0.0177	2.1335	0.0329	0.8462
ENSG00000222004	LINC02860	7	-0.0375	0.0176	-2.1334	0.0329	0.8462
ENSG00000169733	RFNG	17	-0.0372	0.0174	-2.1334	0.0329	0.8462
ENSG00000162368	CMPK1	1	0.0368	0.0173	2.1326	0.033	0.8462
ENSG00000198925	ATG9A	2	-0.0366	0.0172	-2.1325	0.033	0.8462
ENSG00000279078	SND1-IT1	7	-0.0367	0.0172	-2.1323	0.033	0.8462
ENSG00000076662	ICAM3	19	-0.0366	0.0172	-2.1322	0.033	0.8462
ENSG00000101132	PFDN4	20	0.0366	0.0172	2.1319	0.033	0.8462
ENSG00000103335	PIEZO1	16	0.0371	0.0174	2.1318	0.0331	0.8462
ENSG00000166523	CLEC4E	12	-0.0371	0.0174	-2.131	0.0331	0.8462
ENSG00000261884		16	-0.0371	0.0174	-2.1308	0.0331	0.8462
ENSG00000132406	TMEM128	4	0.0367	0.0172	2.1294	0.0333	0.8462
ENSG00000226658	RPL23AP30	2	-0.0367	0.0173	-2.1291	0.0333	0.8462
ENSG00000251161		15	-0.0369	0.0173	-2.1283	0.0333	0.8462
ENSG00000255329	H2AZP4	11	-0.0374	0.0176	-2.1264	0.0335	0.8462
ENSG00000170881	RNF139	8	0.0365	0.0171	2.1262	0.0335	0.8462
ENSG00000186230	ZNF749	19	-0.037	0.0174	-2.126	0.0335	0.8462
ENSG00000154945	ANKRD40	17	0.0367	0.0173	2.1245	0.0337	0.8462
ENSG00000165476	REEP3	10	0.0361	0.017	2.1244	0.0337	0.8462
ENSG00000167526	RPL13	16	0.0371	0.0175	2.1239	0.0337	0.8462
ENSG00000238083	LRRC37A2	17	-0.0367	0.0173	-2.1239	0.0337	0.8462
ENSG00000140993	TIGD7	16	-0.0362	0.0171	-2.1237	0.0337	0.8462
ENSG00000196678	ERI2	16	0.0369	0.0174	2.1236	0.0337	0.8462
ENSG00000213413	PVRIG	7	-0.0362	0.017	-2.1235	0.0337	0.8462
ENSG00000104154	SLC30A4	15	0.0368	0.0173	2.1222	0.0338	0.8462
ENSG00000187838	PLSCR3	17	0.0368	0.0174	2.1217	0.0339	0.8462
ENSG00000253537	PCDHGA7	5	-0.0366	0.0172	-2.1217	0.0339	0.8462
ENSG00000118162	KPTN	19	0.0366	0.0173	2.1215	0.0339	0.8462
ENSG00000268401		19	-0.0366	0.0172	-2.1211	0.0339	0.8462
ENSG00000280071		21	0.0369	0.0174	2.1208	0.034	0.8462
ENSG00000134899	ERCC5	13	0.0367	0.0173	2.1204	0.034	0.8462
ENSG00000131153	GINS2	16	-0.0366	0.0173	-2.119	0.0341	0.8462
ENSG00000226345	ZDHHC1P1	3	-0.0364	0.0172	-2.1186	0.0342	0.8462
ENSG00000137486	ARRB1	11	0.0372	0.0175	2.1181	0.0342	0.8462
ENSG00000130702	LAMA5	20	0.0363	0.0171	2.1171	0.0343	0.8462
ENSG00000101574	METTL4	18	-0.0362	0.0171	-2.1169	0.0343	0.8462
ENSG00000105612	DNASE2	19	-0.0364	0.0172	-2.1159	0.0344	0.8462
ENSG00000083799	CYLD	16	0.0377	0.0178	2.1156	0.0344	0.8462
ENSG00000226985	LINC01203	X	-0.0501	0.0237	-2.1156	0.0344	0.8462
ENSG00000160224	AIRE	21	0.0364	0.0172	2.1152	0.0344	0.8462
ENSG00000219665	ZNF433-AS1	19	-0.0362	0.0171	-2.1143	0.0345	0.8462
ENSG00000117139	KDM5B	1	-0.0366	0.0173	-2.1142	0.0345	0.8462
ENSG00000107745	MICU1	10	-0.0367	0.0174	-2.1134	0.0346	0.8462
ENSG00000137154	RPS6	9	0.0363	0.0172	2.113	0.0346	0.8462
ENSG00000163812	ZDHHC3	3	-0.0368	0.0174	-2.1127	0.0347	0.8462
ENSG00000128656	CHN1	2	0.036	0.0171	2.1126	0.0347	0.8462
ENSG00000139178	C1RL	12	-0.0369	0.0175	-2.1118	0.0347	0.8462
ENSG00000266338	NBPF15	1	0.037	0.0175	2.1112	0.0348	0.8462
ENSG00000176396	EID2	19	0.0366	0.0173	2.1104	0.0348	0.8462
ENSG00000188107	EYS	6	-0.0364	0.0173	-2.11	0.0349	0.8462
ENSG00000211863	TRAJ26	14	0.0368	0.0174	2.1093	0.0349	0.8462
ENSG00000102882	MAPK3	16	-0.0364	0.0173	-2.1085	0.035	0.8462
ENSG00000168961	LGALS9	17	0.0366	0.0174	2.1084	0.035	0.8462
ENSG00000177946	CENPBD1P	16	-0.0368	0.0175	-2.1084	0.035	0.8462
ENSG00000289398		11	0.037	0.0176	2.1077	0.0351	0.8462
ENSG00000100319	ZMAT5	22	-0.0371	0.0176	-2.1075	0.0351	0.8462
ENSG00000135341	MAP3K7	6	-0.0365	0.0173	-2.1067	0.0352	0.8462
ENSG00000129757	CDKN1C	11	0.0364	0.0173	2.1058	0.0353	0.8462
ENSG00000237872	POU5F1P4	1	-0.0363	0.0173	-2.1045	0.0354	0.8462
ENSG00000178199	ZC3H12D	6	0.0378	0.0179	2.1042	0.0354	0.8462
ENSG00000161654	LSM12	17	-0.0363	0.0173	-2.1038	0.0354	0.8462
ENSG00000135503	ACVR1B	12	-0.0373	0.0177	-2.1028	0.0355	0.8462
ENSG00000229390	MICD	6	-0.0363	0.0173	-2.1027	0.0355	0.8462
ENSG00000288989		9	0.0361	0.0172	2.1025	0.0355	0.8462
ENSG00000133739	LRRCC1	8	0.036	0.0171	2.1024	0.0356	0.8462
ENSG00000244730	PHF5AP3	3	-0.0362	0.0172	-2.1022	0.0356	0.8462
ENSG00000006015	REX1BD	19	0.0367	0.0175	2.1016	0.0356	0.8462
ENSG00000171478	SPACA5B	X	-0.0374	0.0178	-2.101	0.0357	0.8462
ENSG00000291048		8	-0.0374	0.0178	-2.1009	0.0357	0.8462
ENSG00000233543	CHTF8P1	X	-0.036	0.0171	-2.1008	0.0357	0.8462
ENSG00000250733	C8orf17	8	-0.0359	0.0171	-2.1008	0.0357	0.8462
ENSG00000085185	BCORL1	X	-0.0369	0.0176	-2.1006	0.0357	0.8462
ENSG00000288833		11	0.0361	0.0172	2.1005	0.0357	0.8462
ENSG00000150347	ARID5B	10	0.0396	0.0188	2.1002	0.0357	0.8462
ENSG00000109536	FRG1	4	0.036	0.0171	2.1001	0.0357	0.8462
ENSG00000157601	MX1	21	0.0364	0.0173	2.0989	0.0359	0.8462
ENSG00000099953	MMP11	22	0.0361	0.0172	2.0983	0.0359	0.8462
ENSG00000230823	CBX1P1	X	0.0379	0.0181	2.098	0.0359	0.8462
ENSG00000261291		16	0.036	0.0172	2.0969	0.036	0.8462
ENSG00000280348		13	0.0358	0.0171	2.0956	0.0362	0.8462
ENSG00000196652	ZKSCAN5	7	-0.0361	0.0172	-2.0955	0.0362	0.8462
ENSG00000187109	NAP1L1	12	0.0373	0.0178	2.0951	0.0362	0.8462
ENSG00000268170		7	-0.0359	0.0171	-2.0944	0.0363	0.8462
ENSG00000104299	INTS9	8	-0.0361	0.0172	-2.094	0.0363	0.8462
ENSG00000067365	METTL22	16	-0.0366	0.0175	-2.0932	0.0364	0.8462
ENSG00000239961	LILRA4	19	0.0359	0.0171	2.093	0.0364	0.8462
ENSG00000285850		16	0.0362	0.0173	2.0929	0.0364	0.8462
ENSG00000211460	TSN	2	0.0361	0.0172	2.0924	0.0364	0.8462
ENSG00000173511	VEGFB	11	0.0375	0.0179	2.092	0.0365	0.8462
ENSG00000181035	SLC25A42	19	0.0365	0.0175	2.0914	0.0365	0.8462
ENSG00000129933	MAU2	19	-0.0367	0.0175	-2.0911	0.0366	0.8462
ENSG00000113119	TMCO6	5	-0.036	0.0172	-2.0906	0.0366	0.8462
ENSG00000224660	SH3BP5-AS1	3	-0.0355	0.017	-2.09	0.0366	0.8462
ENSG00000257727	CNPY2	12	0.0362	0.0173	2.09	0.0367	0.8462
ENSG00000267534	S1PR2	19	0.0361	0.0173	2.0898	0.0367	0.8462
ENSG00000166503	HDGFL3	15	-0.037	0.0177	-2.089	0.0367	0.8462
ENSG00000251748	RNU4ATAC11P	9	-0.036	0.0173	-2.0877	0.0369	0.8462
ENSG00000180549	FUT7	9	-0.036	0.0173	-2.0872	0.0369	0.8462
ENSG00000176155	CCDC57	17	-0.0358	0.0171	-2.087	0.0369	0.8462
ENSG00000196776	CD47	3	0.0371	0.0178	2.0868	0.0369	0.8462
ENSG00000283597	FAM169BP	15	-0.0361	0.0173	-2.0862	0.037	0.8462
ENSG00000268047		19	0.0358	0.0172	2.086	0.037	0.8462
ENSG00000135636	DYSF	2	-0.0364	0.0175	-2.0856	0.037	0.8462
ENSG00000289132		X	-0.0356	0.0171	-2.0835	0.0372	0.8462
ENSG00000183171		X	-0.0397	0.0191	-2.083	0.0373	0.8462
ENSG00000136159	NUDT15	13	0.0356	0.0171	2.0829	0.0373	0.8462
ENSG00000140968	IRF8	16	0.0361	0.0173	2.0827	0.0373	0.8462
ENSG00000198242	RPL23A	17	0.0365	0.0175	2.0826	0.0373	0.8462
ENSG00000291200	RHOXF1P1	X	0.0361	0.0174	2.0825	0.0373	0.8462
ENSG00000163596	ICA1L	2	-0.036	0.0173	-2.0822	0.0374	0.8462
ENSG00000171433	GLOD5	X	0.0361	0.0173	2.0813	0.0374	0.8462
ENSG00000175182	FAM131A	3	-0.0362	0.0174	-2.0812	0.0374	0.8462
ENSG00000224186	PITX1-AS1	5	-0.0366	0.0176	-2.0806	0.0375	0.8462
ENSG00000205181	LINC00654	20	-0.0362	0.0174	-2.0794	0.0376	0.8462
ENSG00000259823	LYPD8	1	-0.0368	0.0177	-2.079	0.0376	0.8462
ENSG00000258851		14	0.0357	0.0172	2.0784	0.0377	0.8462
ENSG00000272221		6	0.0358	0.0172	2.0778	0.0378	0.8462
ENSG00000162490	DRAXIN	1	-0.0362	0.0174	-2.0773	0.0378	0.8462
ENSG00000230383	RPL6P19	7	0.0355	0.0171	2.0773	0.0378	0.8462
ENSG00000101138	CSTF1	20	-0.0356	0.0172	-2.0772	0.0378	0.8462
ENSG00000125741	OPA3	19	-0.0357	0.0172	-2.0771	0.0378	0.8462
ENSG00000170476	MZB1	5	0.0358	0.0172	2.0768	0.0378	0.8462
ENSG00000234750		19	0.0366	0.0176	2.0766	0.0379	0.8462
ENSG00000187862	TTC24	1	0.0364	0.0176	2.0762	0.0379	0.8462
ENSG00000243708	PLA2G4B	15	-0.0355	0.0171	-2.076	0.0379	0.8462
ENSG00000287214		8	-0.0358	0.0172	-2.0759	0.0379	0.8462
ENSG00000159915	ZNF233	19	-0.0355	0.0171	-2.0752	0.038	0.8462
ENSG00000157625	TAB3	X	-0.0369	0.0178	-2.0746	0.0381	0.8462
ENSG00000213186	TRIM59	3	0.0356	0.0172	2.0742	0.0381	0.8462
ENSG00000175985	PLEKHD1	14	0.0357	0.0172	2.0742	0.0381	0.8462
ENSG00000185567	AHNAK2	14	0.0356	0.0172	2.0741	0.0381	0.8462
ENSG00000275956		3	-0.0359	0.0173	-2.0735	0.0382	0.8462
ENSG00000114302	PRKAR2A	3	-0.0363	0.0175	-2.0734	0.0382	0.8462
ENSG00000120875	DUSP4	8	0.036	0.0173	2.0733	0.0382	0.8462
ENSG00000270893		2	-0.0363	0.0175	-2.0729	0.0382	0.8462
ENSG00000116017	ARID3A	19	-0.0367	0.0177	-2.0725	0.0383	0.8462
ENSG00000010319	SEMA3G	3	0.0363	0.0175	2.0719	0.0383	0.8462
ENSG00000167967	E4F1	16	-0.0356	0.0172	-2.0709	0.0384	0.8462
ENSG00000100146	SOX10	22	-0.0356	0.0172	-2.0703	0.0385	0.8462
ENSG00000279794		19	-0.0359	0.0173	-2.0701	0.0385	0.8462
ENSG00000163346	PBXIP1	1	0.0363	0.0175	2.07	0.0385	0.8462
ENSG00000288990		3	0.0357	0.0172	2.0695	0.0385	0.8462
ENSG00000260290		16	0.0355	0.0171	2.0689	0.0386	0.8462
ENSG00000286676	ACTBP4	5	-0.0355	0.0172	-2.0684	0.0386	0.8462
ENSG00000173480	ZNF417	19	-0.0351	0.017	-2.0682	0.0386	0.8462
ENSG00000242094	FOXP1-IT1	3	-0.0359	0.0174	-2.0679	0.0387	0.8462
ENSG00000151553	FHIP2A	10	-0.0364	0.0176	-2.0676	0.0387	0.8462
ENSG00000248019	FAM13A-AS1	4	-0.0353	0.0171	-2.0666	0.0388	0.8462
ENSG00000107175	CREB3	9	0.0355	0.0172	2.0666	0.0388	0.8462
ENSG00000136514	RTP4	3	0.0357	0.0173	2.066	0.0389	0.8462
ENSG00000167699	GLOD4	17	0.0356	0.0173	2.0645	0.039	0.8462
ENSG00000174915	PTDSS2	11	-0.0353	0.0171	-2.0641	0.039	0.8462
ENSG00000286981		10	0.0359	0.0174	2.064	0.039	0.8462
ENSG00000066294	CD84	1	0.0358	0.0173	2.0639	0.0391	0.8462
ENSG00000133056	PIK3C2B	1	0.0371	0.018	2.0635	0.0391	0.8462
ENSG00000233452	STXBP5-AS1	6	-0.0361	0.0175	-2.0632	0.0391	0.8462
ENSG00000214279	SCART1	10	0.0363	0.0176	2.0623	0.0392	0.8462
ENSG00000111832	RWDD1	6	0.0354	0.0171	2.0615	0.0393	0.8462
ENSG00000144746	ARL6IP5	3	0.0356	0.0173	2.0607	0.0394	0.8462
ENSG00000265791		17	-0.0354	0.0172	-2.0606	0.0394	0.8462
ENSG00000238172	RPS2P35	9	0.0353	0.0171	2.0599	0.0394	0.8462
ENSG00000135929	CYP27A1	2	-0.0353	0.0172	-2.0598	0.0394	0.8462
ENSG00000117133	RPF1	1	0.0353	0.0171	2.0598	0.0394	0.8462
ENSG00000154174	TOMM70	3	0.036	0.0175	2.0589	0.0395	0.8462
ENSG00000188649	CC2D2B	10	-0.0369	0.0179	-2.0588	0.0395	0.8462
ENSG00000101654	RNMT	18	0.036	0.0175	2.0585	0.0396	0.8462
ENSG00000197381	ADARB1	21	0.0369	0.0179	2.0585	0.0396	0.8462
ENSG00000125449	ARMC7	17	-0.0356	0.0173	-2.058	0.0396	0.8462
ENSG00000107281	NPDC1	9	0.036	0.0175	2.058	0.0396	0.8462
ENSG00000198498	TMA16	4	0.0354	0.0172	2.058	0.0396	0.8462
ENSG00000255529	POLR2M	15	0.0351	0.0171	2.0579	0.0396	0.8462
ENSG00000180539	LINC02908	9	-0.0372	0.0181	-2.0576	0.0397	0.8462
ENSG00000086065	CHMP5	9	0.0357	0.0174	2.0568	0.0397	0.8462
ENSG00000163904	SENP2	3	-0.0355	0.0173	-2.0566	0.0398	0.8462
ENSG00000185127	C6orf120	6	0.0356	0.0173	2.0564	0.0398	0.8462
ENSG00000188290	HES4	1	0.0355	0.0172	2.0564	0.0398	0.8462
ENSG00000123636	BAZ2B	2	-0.0356	0.0173	-2.0558	0.0398	0.8462
ENSG00000290199		22	-0.0351	0.0171	-2.0557	0.0398	0.8462
ENSG00000122435	TRMT13	1	0.036	0.0175	2.0543	0.04	0.8462
ENSG00000184281	TSSC4	11	0.0353	0.0172	2.0539	0.04	0.8462
ENSG00000290444	FAM238A	10	-0.0352	0.0172	-2.0529	0.0401	0.8462
ENSG00000185829	ARL17A	17	-0.0356	0.0173	-2.0525	0.0402	0.8462
ENSG00000112242	E2F3	6	-0.036	0.0176	-2.0517	0.0402	0.8462
ENSG00000286633		6	0.0353	0.0172	2.0513	0.0403	0.8462
ENSG00000138642	HERC6	4	0.0354	0.0173	2.0513	0.0403	0.8462
ENSG00000165434	PGM2L1	11	0.036	0.0175	2.0512	0.0403	0.8462
ENSG00000166747	AP1G1	16	-0.0357	0.0174	-2.051	0.0403	0.8462
ENSG00000108306	FBXL20	17	-0.0357	0.0174	-2.0507	0.0403	0.8462
ENSG00000033122	LRRC7	1	-0.0354	0.0173	-2.0507	0.0403	0.8462
ENSG00000035687	ADSS2	1	0.0352	0.0172	2.0505	0.0403	0.8462
ENSG00000248564		4	0.0354	0.0172	2.0501	0.0404	0.8462
ENSG00000135046	ANXA1	9	0.0355	0.0173	2.0498	0.0404	0.8462
ENSG00000148229	POLE3	9	0.0349	0.017	2.0495	0.0404	0.8462
ENSG00000203739	PRDX6-AS1	1	-0.0354	0.0173	-2.0489	0.0405	0.8462
ENSG00000233535		X	0.0375	0.0183	2.0487	0.0405	0.8462
ENSG00000183621	ZNF438	10	-0.0357	0.0174	-2.048	0.0406	0.8462
ENSG00000279532		17	0.0354	0.0173	2.0479	0.0406	0.8462
ENSG00000046651	OFD1	X	0.0355	0.0174	2.0467	0.0407	0.8462
ENSG00000171865	RNASEH1	2	0.0351	0.0171	2.0467	0.0407	0.8462
ENSG00000271064		7	-0.0355	0.0173	-2.0462	0.0408	0.8462
ENSG00000280205		18	-0.0357	0.0174	-2.046	0.0408	0.8462
ENSG00000173141	MRPL57	13	0.0351	0.0172	2.0458	0.0408	0.8462
ENSG00000186063	AIDA	1	0.0353	0.0172	2.0454	0.0408	0.8462
ENSG00000104774	MAN2B1	19	0.036	0.0176	2.0451	0.0409	0.8462
ENSG00000265808	SEC22B	1	-0.0359	0.0175	-2.0445	0.0409	0.8462
ENSG00000185261	KIAA0825	5	-0.0358	0.0175	-2.0444	0.0409	0.8462
ENSG00000162607	USP1	1	0.035	0.0171	2.0443	0.041	0.8462
ENSG00000133794	BMAL1	11	-0.0362	0.0177	-2.0419	0.0412	0.8462
ENSG00000236325	RPL32P5	22	0.0351	0.0172	2.0418	0.0412	0.8462
ENSG00000114739	ACVR2B	3	0.0356	0.0174	2.0418	0.0412	0.8462
ENSG00000199090	MIR326	11	0.0356	0.0174	2.0416	0.0412	0.8462
ENSG00000092929	UNC13D	17	-0.0358	0.0175	-2.04	0.0414	0.8462
ENSG00000273812	LINC02970	20	-0.0364	0.0179	-2.0399	0.0414	0.8462
ENSG00000289340		14	-0.0351	0.0172	-2.0395	0.0414	0.8462
ENSG00000134369	NAV1	1	0.0351	0.0172	2.039	0.0415	0.8462
ENSG00000012211	PRICKLE3	X	-0.0368	0.018	-2.0387	0.0415	0.8462
ENSG00000163870	TPRA1	3	-0.035	0.0172	-2.0384	0.0415	0.8462
ENSG00000169083	AR	X	0.0359	0.0176	2.0382	0.0416	0.8462
ENSG00000289573		1	-0.0353	0.0173	-2.0377	0.0416	0.8462
ENSG00000289841		22	0.0349	0.0171	2.0364	0.0417	0.8462
ENSG00000253873	PCDHGA11	5	-0.0348	0.0171	-2.0359	0.0418	0.8462
ENSG00000248516		4	-0.0347	0.017	-2.0358	0.0418	0.8462
ENSG00000175550	DRAP1	11	0.0348	0.0171	2.0352	0.0419	0.8462
ENSG00000075975	MKRN2	3	-0.035	0.0172	-2.035	0.0419	0.8462
ENSG00000254789		11	-0.0349	0.0171	-2.0348	0.0419	0.8462
ENSG00000228168	HNRNPA1P21	3	0.0353	0.0173	2.0347	0.0419	0.8462
ENSG00000166527	CLEC4D	12	-0.0352	0.0173	-2.0346	0.0419	0.8462
ENSG00000150782	IL18	11	-0.0368	0.0181	-2.0345	0.0419	0.8462
ENSG00000138185	ENTPD1	10	-0.0361	0.0177	-2.0337	0.042	0.8462
ENSG00000271843		3	-0.0346	0.017	-2.0334	0.042	0.8462
ENSG00000251139		4	-0.0354	0.0174	-2.0331	0.0421	0.8462
ENSG00000181409	AATK	17	-0.0355	0.0174	-2.0327	0.0421	0.8462
ENSG00000187608	ISG15	1	0.0354	0.0174	2.0327	0.0421	0.8462
ENSG00000177674	AGTRAP	1	-0.0354	0.0174	-2.0326	0.0421	0.8462
ENSG00000053372	MRTO4	1	0.0356	0.0175	2.0323	0.0422	0.8462
ENSG00000120437	ACAT2	6	0.0346	0.017	2.0321	0.0422	0.8462
ENSG00000163421	PROK2	3	-0.0351	0.0173	-2.0318	0.0422	0.8462
ENSG00000211898	IGHD	14	0.0357	0.0176	2.0302	0.0424	0.8462
ENSG00000267312		17	0.035	0.0172	2.0301	0.0424	0.8462
ENSG00000166147	FBN1	15	0.0364	0.0179	2.0299	0.0424	0.8462
ENSG00000265972	TXNIP	1	0.0352	0.0173	2.0293	0.0425	0.8462
ENSG00000105514	RAB3D	19	-0.0351	0.0173	-2.0293	0.0425	0.8462
ENSG00000074319	TSG101	11	-0.036	0.0178	-2.0292	0.0425	0.8462
ENSG00000181019	NQO1	16	-0.035	0.0172	-2.0284	0.0426	0.8462
ENSG00000196152	ZNF79	9	0.0349	0.0172	2.028	0.0426	0.8462
ENSG00000122986	HVCN1	12	0.0355	0.0175	2.0279	0.0426	0.8462
ENSG00000255062	TIRAP-AS1	11	-0.0357	0.0176	-2.0277	0.0426	0.8462
ENSG00000011451	WIZ	19	-0.0356	0.0176	-2.0273	0.0427	0.8462
ENSG00000251615		4	-0.0349	0.0172	-2.0269	0.0427	0.8462
ENSG00000241058	NSUN6	10	0.0354	0.0175	2.0268	0.0427	0.8462
ENSG00000105085	MED26	19	-0.0353	0.0174	-2.0261	0.0428	0.8462
ENSG00000102054	RBBP7	X	0.035	0.0173	2.0254	0.0429	0.8462
ENSG00000239964	RN7SL748P	6	0.0352	0.0174	2.0251	0.0429	0.8462
ENSG00000155849	ELMO1	7	-0.0345	0.017	-2.025	0.0429	0.8462
ENSG00000159202	UBE2Z	17	0.0347	0.0171	2.0248	0.0429	0.8462
ENSG00000267703		19	0.0354	0.0175	2.0246	0.0429	0.8462
ENSG00000127603	MACF1	1	0.0351	0.0173	2.0237	0.043	0.8462
ENSG00000288719		22	-0.0346	0.0171	-2.0237	0.043	0.8462
ENSG00000225783	MIAT	22	0.0348	0.0172	2.0232	0.0431	0.8462
ENSG00000189089	RIMKLBP1	21	-0.0347	0.0171	-2.0222	0.0432	0.8462
ENSG00000189233	NUGGC	8	0.0353	0.0174	2.0215	0.0433	0.8462
ENSG00000088538	DOCK3	3	0.0348	0.0172	2.0207	0.0433	0.8462
ENSG00000172301	COPRS	17	0.0349	0.0173	2.0206	0.0434	0.8462
ENSG00000131061	ZNF341	20	-0.035	0.0173	-2.0206	0.0434	0.8462
ENSG00000181915	ADO	10	0.0346	0.0171	2.0205	0.0434	0.8462
ENSG00000254060		8	0.035	0.0173	2.0205	0.0434	0.8462
ENSG00000197182	MIRLET7BHG	22	-0.036	0.0178	-2.0199	0.0434	0.8462
ENSG00000116954	RRAGC	1	-0.0347	0.0172	-2.0198	0.0434	0.8462
ENSG00000204475	NCR3	6	0.0348	0.0172	2.0197	0.0434	0.8462
ENSG00000164867	NOS3	7	0.0368	0.0182	2.0193	0.0435	0.8462
ENSG00000147955	SIGMAR1	9	0.0353	0.0175	2.0192	0.0435	0.8462
ENSG00000177628	GBA1	1	-0.0357	0.0177	-2.019	0.0435	0.8462
ENSG00000232573	RPL3P4	14	0.0349	0.0173	2.0186	0.0436	0.8462
ENSG00000261656	BEAN1-AS1	16	-0.0345	0.0171	-2.0179	0.0436	0.8462
ENSG00000073331	ALPK1	4	-0.0351	0.0174	-2.0167	0.0438	0.8462
ENSG00000033030	ZCCHC8	12	-0.0351	0.0174	-2.0166	0.0438	0.8462
ENSG00000145907	G3BP1	5	0.036	0.0178	2.0166	0.0438	0.8462
ENSG00000175348	TMEM9B	11	0.0347	0.0172	2.0165	0.0438	0.8462
ENSG00000136379	ABHD17C	15	-0.0349	0.0173	-2.0164	0.0438	0.8462
ENSG00000234282		20	-0.0351	0.0174	-2.015	0.0439	0.8462
ENSG00000165782	PIP4P1	14	0.0346	0.0172	2.0147	0.044	0.8462
ENSG00000102710	SUPT20H	13	-0.0354	0.0176	-2.0143	0.044	0.8462
ENSG00000172315	TP53RK	20	0.0346	0.0172	2.0138	0.0441	0.8462
ENSG00000224618	KLHL25P1	3	0.0353	0.0175	2.0138	0.0441	0.8462
ENSG00000103740	ACSBG1	15	-0.0345	0.0171	-2.0137	0.0441	0.8462
ENSG00000110108	TMEM109	11	0.0354	0.0176	2.0134	0.0441	0.8462
ENSG00000124767	GLO1	6	0.0345	0.0171	2.0134	0.0441	0.8462
ENSG00000171302	CANT1	17	-0.0347	0.0173	-2.0132	0.0441	0.8462
ENSG00000117862	TXNDC12	1	-0.035	0.0174	-2.0132	0.0441	0.8462
ENSG00000225017		8	-0.0346	0.0172	-2.013	0.0442	0.8462
ENSG00000272758	WDR5B-DT	3	-0.0349	0.0173	-2.0127	0.0442	0.8462
ENSG00000105810	CDK6	7	0.0376	0.0187	2.0123	0.0442	0.8462
ENSG00000153093	ACOXL	2	-0.0344	0.0171	-2.0121	0.0442	0.8462
ENSG00000166479	TMX3	18	0.0343	0.0171	2.011	0.0444	0.8462
ENSG00000249042	FAM151B-DT	5	-0.0351	0.0174	-2.011	0.0444	0.8462
ENSG00000269352	PTOV1-AS2	19	-0.0344	0.0171	-2.0109	0.0444	0.8462
ENSG00000163810	TGM4	3	-0.035	0.0174	-2.0108	0.0444	0.8462
ENSG00000034510	TMSB10	2	0.0343	0.0171	2.0106	0.0444	0.8462
ENSG00000181220	ZNF746	7	-0.0348	0.0173	-2.0104	0.0444	0.8462
ENSG00000170525	PFKFB3	10	-0.0355	0.0177	-2.0085	0.0446	0.8462
ENSG00000077157	PPP1R12B	1	-0.0354	0.0176	-2.0083	0.0446	0.8462
ENSG00000136279	DBNL	7	-0.0348	0.0173	-2.0076	0.0447	0.8462
ENSG00000243307	POM121L6P	6	0.0351	0.0175	2.0074	0.0447	0.8462
ENSG00000279900		11	0.0346	0.0172	2.0064	0.0448	0.8462
ENSG00000169567	HINT1	5	0.0344	0.0172	2.0059	0.0449	0.8462
ENSG00000259379	MTND5P32	15	-0.0346	0.0172	-2.0059	0.0449	0.8462
ENSG00000289727		2	-0.0348	0.0174	-2.0058	0.0449	0.8462
ENSG00000131165	CHMP1A	16	-0.035	0.0175	-2.0055	0.0449	0.8462
ENSG00000136383	ALPK3	15	-0.0347	0.0173	-2.0053	0.045	0.8462
ENSG00000065923	SLC9A7	X	0.0343	0.0171	2.005	0.045	0.8462
ENSG00000248099	INSL3	19	-0.0345	0.0172	-2.0047	0.045	0.8462
ENSG00000286154		2	-0.0342	0.0171	-2.0045	0.0451	0.8462
ENSG00000228028		3	-0.0342	0.0171	-2.0035	0.0452	0.8462
ENSG00000204584		17	-0.0345	0.0172	-2.0035	0.0452	0.8462
ENSG00000185862	EVI2B	17	-0.0344	0.0172	-2.0035	0.0452	0.8462
ENSG00000206651	Y_RNA	1	-0.0347	0.0173	-2.0027	0.0452	0.8462
ENSG00000259536		15	0.0343	0.0171	2.0025	0.0453	0.8462
ENSG00000109466	KLHL2	4	-0.0348	0.0174	-2.0022	0.0453	0.8462
ENSG00000140854	KATNB1	16	-0.0352	0.0176	-2.0016	0.0454	0.8462
ENSG00000132912	DCTN4	5	-0.0355	0.0177	-2.0015	0.0454	0.8462
ENSG00000117461	PIK3R3	1	0.0356	0.0178	2.0012	0.0454	0.8462
ENSG00000224563	LPP-AS1	3	-0.0343	0.0172	-2.0007	0.0455	0.8462
ENSG00000215417	MIR17HG	13	0.0354	0.0177	2.0006	0.0455	0.8462
ENSG00000165996	HACD1	10	0.0342	0.0171	2.0005	0.0455	0.8462
ENSG00000252908	RNU6-1003P	5	-0.0349	0.0174	-2.0005	0.0455	0.8462
ENSG00000173281	PPP1R3B	8	-0.0348	0.0174	-2.0004	0.0455	0.8462
ENSG00000116273	PHF13	1	-0.0347	0.0173	-2	0.0455	0.8462
ENSG00000287679		6	0.0347	0.0174	1.9999	0.0455	0.8462
ENSG00000198792	TMEM184B	22	-0.0348	0.0174	-1.9992	0.0456	0.8462
ENSG00000139436	GIT2	12	-0.0354	0.0177	-1.9989	0.0457	0.8462
ENSG00000136960	ENPP2	8	-0.0343	0.0172	-1.9988	0.0457	0.8462
ENSG00000183137	CEP57L1	6	0.0346	0.0173	1.9987	0.0457	0.8462
ENSG00000138166	DUSP5	10	0.0347	0.0174	1.9984	0.0457	0.8462
ENSG00000229664		10	0.0345	0.0172	1.9977	0.0458	0.8462
ENSG00000171475	WIPF2	17	-0.0345	0.0173	-1.9963	0.0459	0.8462
ENSG00000255321		8	-0.0344	0.0173	-1.9958	0.046	0.8462
ENSG00000189129	PLAC9	10	-0.0341	0.0171	-1.9956	0.046	0.8462
ENSG00000131626	PPFIA1	11	-0.0354	0.0177	-1.9954	0.046	0.8462
ENSG00000234393		10	0.0343	0.0172	1.9953	0.046	0.8462
ENSG00000117859	OSBPL9	1	-0.0355	0.0178	-1.9948	0.0461	0.8462
ENSG00000261971	MMP25-AS1	16	-0.0348	0.0174	-1.9946	0.0461	0.8462
ENSG00000173821	RNF213	17	0.0347	0.0174	1.9943	0.0461	0.8462
ENSG00000167766	ZNF83	19	0.0341	0.0171	1.9941	0.0462	0.8462
ENSG00000188152	NUTM2G	9	-0.0348	0.0174	-1.9938	0.0462	0.8462
ENSG00000197471	SPN	16	0.0351	0.0176	1.9932	0.0463	0.8462
ENSG00000163807	KIAA1143	3	0.0343	0.0172	1.9932	0.0463	0.8462
ENSG00000232439	RPL18AP7	3	0.0343	0.0172	1.9927	0.0463	0.8462
ENSG00000198046	ZNF667	19	-0.035	0.0176	-1.9926	0.0463	0.8462
ENSG00000153446	C16orf89	16	0.0354	0.0177	1.9925	0.0463	0.8462
ENSG00000174365	SNHG11	20	0.0345	0.0173	1.9925	0.0464	0.8462
ENSG00000130023	ERMARD	6	0.0345	0.0173	1.9921	0.0464	0.8462
ENSG00000166452	AKIP1	11	0.0342	0.0172	1.9918	0.0464	0.8462
ENSG00000113194	FAF2	5	-0.0342	0.0172	-1.9917	0.0464	0.8462
ENSG00000103355	PRSS33	16	0.0348	0.0175	1.9915	0.0465	0.8462
ENSG00000011566	MAP4K3	2	0.0342	0.0172	1.9907	0.0466	0.8462
ENSG00000270314		7	-0.0337	0.0169	-1.9897	0.0467	0.8462
ENSG00000276718	VAMP1-AS1	12	0.034	0.0171	1.9893	0.0467	0.8462
ENSG00000289582		1	0.0339	0.017	1.9889	0.0467	0.8462
ENSG00000258526		14	-0.0346	0.0174	-1.9887	0.0468	0.8462
ENSG00000138646	HERC5	4	0.0345	0.0173	1.9886	0.0468	0.8462
ENSG00000167920	KRT10-AS1	17	-0.0347	0.0175	-1.9879	0.0469	0.8462
ENSG00000265801		17	0.034	0.0171	1.9865	0.047	0.8462
ENSG00000121766	ZCCHC17	1	0.0341	0.0172	1.9858	0.0471	0.8462
ENSG00000261471		16	-0.0347	0.0175	-1.9857	0.0471	0.8462
ENSG00000110931	CAMKK2	12	-0.0352	0.0177	-1.9854	0.0471	0.8462
ENSG00000007255	TRAPPC6A	19	0.0348	0.0175	1.9853	0.0471	0.8462
ENSG00000221968	FADS3	11	0.0341	0.0172	1.9844	0.0472	0.8462
ENSG00000128039	SRD5A3	4	0.0341	0.0172	1.984	0.0473	0.8462
ENSG00000138613	APH1B	15	-0.0346	0.0174	-1.9834	0.0474	0.8462
ENSG00000100060	MFNG	22	0.0347	0.0175	1.983	0.0474	0.8462
ENSG00000277481	PKD1L3	16	-0.0343	0.0173	-1.9829	0.0474	0.8462
ENSG00000278668		17	-0.0339	0.0171	-1.9826	0.0474	0.8462
ENSG00000152127	MGAT5	2	0.0353	0.0178	1.9826	0.0474	0.8462
ENSG00000230795	HLA-K	6	0.0343	0.0173	1.9826	0.0474	0.8462
ENSG00000162772	ATF3	1	0.0341	0.0172	1.982	0.0475	0.8462
ENSG00000121454	LHX4	1	-0.034	0.0172	-1.9817	0.0475	0.8462
ENSG00000291177		19	0.0349	0.0176	1.9814	0.0476	0.8462
ENSG00000261442		16	-0.0346	0.0175	-1.9807	0.0477	0.8462
ENSG00000158711	ELK4	1	0.0359	0.0181	1.9807	0.0477	0.8462
ENSG00000263731		17	0.034	0.0172	1.9797	0.0478	0.8462
ENSG00000236779		1	-0.0342	0.0173	-1.9794	0.0478	0.8462
ENSG00000185515	BRCC3	X	-0.0346	0.0175	-1.9791	0.0478	0.8462
ENSG00000211450	SELENOH	11	0.0341	0.0172	1.9789	0.0479	0.8462
ENSG00000137959	IFI44L	1	0.0343	0.0173	1.9787	0.0479	0.8462
ENSG00000178096	BOLA1	1	0.0339	0.0171	1.9785	0.0479	0.8462
ENSG00000124357	NAGK	2	0.034	0.0172	1.9775	0.048	0.8462
ENSG00000149798	CDC42EP2	11	-0.0341	0.0173	-1.9773	0.048	0.8462
ENSG00000158716	DUSP23	1	0.0339	0.0171	1.9772	0.0481	0.8462
ENSG00000204856	FAM216A	12	-0.0338	0.0171	-1.977	0.0481	0.8462
ENSG00000169891	REPS2	X	-0.0354	0.0179	-1.9769	0.0481	0.8462
ENSG00000212402	SNORA74B	5	-0.034	0.0172	-1.9768	0.0481	0.8462
ENSG00000165457	FOLR2	11	0.0343	0.0173	1.9766	0.0481	0.8462
ENSG00000135090	TAOK3	12	-0.0343	0.0174	-1.9766	0.0481	0.8462
ENSG00000231711	LINC00899	22	-0.0346	0.0175	-1.9766	0.0481	0.8462
ENSG00000101849	TBL1X	X	-0.0364	0.0184	-1.9763	0.0481	0.8462
ENSG00000138639	ARHGAP24	4	-0.0339	0.0172	-1.9758	0.0482	0.8462
ENSG00000189306	RRP7A	22	0.0341	0.0172	1.9757	0.0482	0.8462
ENSG00000077684	JADE1	4	-0.0342	0.0173	-1.9753	0.0483	0.8462
ENSG00000162972	MAIP1	2	0.0338	0.0171	1.9752	0.0483	0.8462
ENSG00000078814	MYH7B	20	-0.0341	0.0173	-1.9752	0.0483	0.8462
ENSG00000172071	EIF2AK3	2	0.0355	0.018	1.9749	0.0483	0.8462
ENSG00000218537	MIF-AS1	22	-0.034	0.0172	-1.9745	0.0484	0.8462
ENSG00000186399	GOLGA8R	15	-0.0336	0.017	-1.9734	0.0485	0.8462
ENSG00000100030	MAPK1	22	-0.0345	0.0175	-1.9732	0.0485	0.8462
ENSG00000089505	CMTM1	16	-0.0339	0.0172	-1.9728	0.0486	0.8462
ENSG00000071575	TRIB2	2	0.0353	0.0179	1.9725	0.0486	0.8462
ENSG00000133961	NUMB	14	-0.0343	0.0174	-1.9723	0.0486	0.8462
ENSG00000197448	GSTK1	7	0.034	0.0172	1.9722	0.0486	0.8462
ENSG00000196923	PDLIM7	5	-0.0347	0.0176	-1.9718	0.0487	0.8462
ENSG00000005448	WDR54	2	0.0343	0.0174	1.9717	0.0487	0.8462
ENSG00000115539	PDCL3	2	0.0339	0.0172	1.9715	0.0487	0.8462
ENSG00000263826		3	0.034	0.0173	1.9713	0.0487	0.8462
ENSG00000104881	PPP1R13L	19	0.0356	0.0181	1.971	0.0488	0.8462
ENSG00000114631	PODXL2	3	0.034	0.0172	1.9708	0.0488	0.8462
ENSG00000169223	LMAN2	5	-0.0344	0.0175	-1.9705	0.0488	0.8462
ENSG00000206384	COL6A6	3	-0.034	0.0173	-1.9705	0.0488	0.8462
ENSG00000132313	MRPL35	2	0.0339	0.0172	1.9704	0.0488	0.8462
ENSG00000151876	FBXO4	5	0.0338	0.0171	1.9696	0.0489	0.8462
ENSG00000267198		17	-0.0341	0.0173	-1.9694	0.0489	0.8462
ENSG00000116106	EPHA4	2	0.0341	0.0173	1.9684	0.0491	0.8462
ENSG00000142188	TMEM50B	21	0.0337	0.0171	1.9684	0.0491	0.8462
ENSG00000257599	OVCH1-AS1	12	0.0348	0.0177	1.9683	0.0491	0.8462
ENSG00000215788	TNFRSF25	1	0.0346	0.0176	1.9678	0.0491	0.8462
ENSG00000171940	ZNF217	20	-0.0341	0.0173	-1.9673	0.0492	0.8462
ENSG00000267672		19	0.0338	0.0172	1.9672	0.0492	0.8462
ENSG00000223551	TMSB4XP4	9	-0.0337	0.0171	-1.9669	0.0492	0.8462
ENSG00000169508	GPR183	13	0.0349	0.0177	1.9665	0.0493	0.8462
ENSG00000174013	FBXO45	3	0.0338	0.0172	1.9665	0.0493	0.8462
ENSG00000156521	TYSND1	10	0.0346	0.0176	1.966	0.0493	0.8462
ENSG00000198563	DDX39B	6	0.0339	0.0173	1.9656	0.0494	0.8462
ENSG00000132589	FLOT2	17	-0.0345	0.0175	-1.9641	0.0495	0.8462
ENSG00000143815	LBR	1	-0.0346	0.0176	-1.9641	0.0496	0.8462
ENSG00000167676	PLIN4	19	-0.0341	0.0174	-1.9635	0.0496	0.8462
ENSG00000124557	BTN1A1	6	-0.0339	0.0173	-1.9626	0.0497	0.8462
ENSG00000265218		17	-0.0339	0.0173	-1.9625	0.0497	0.8462
ENSG00000253159	PCDHGA12	5	-0.0338	0.0172	-1.9614	0.0499	0.8462
ENSG00000145020	AMT	3	-0.0334	0.017	-1.9611	0.0499	0.8462
ENSG00000163449	TMEM169	2	0.0335	0.0171	1.961	0.0499	0.8462
ENSG00000240041	IGHJ4	14	0.0341	0.0174	1.9607	0.0499	0.8462
ENSG00000197951	ZNF71	19	0.0338	0.0172	1.9601	0.05	0.8462
ENSG00000215251	FASTKD5	20	-0.0339	0.0173	-1.9599	0.05	0.8462
ENSG00000250896	RNPS1P1	4	-0.0334	0.017	-1.9586	0.0502	0.8462
ENSG00000131873	CHSY1	15	-0.0337	0.0172	-1.9585	0.0502	0.8462
ENSG00000130347	RTN4IP1	6	-0.0337	0.0172	-1.9581	0.0503	0.8462
ENSG00000166004	CEP295	11	-0.0345	0.0176	-1.9581	0.0503	0.8462
ENSG00000284825		6	0.034	0.0174	1.9579	0.0503	0.8462
ENSG00000135925	WNT10A	2	0.0347	0.0177	1.9579	0.0503	0.8462
ENSG00000280088		12	-0.034	0.0174	-1.9578	0.0503	0.8462
ENSG00000174917	MICOS13	19	0.0337	0.0172	1.9576	0.0503	0.8462
ENSG00000268027		19	0.036	0.0184	1.957	0.0504	0.8462
ENSG00000100726	TELO2	16	0.0342	0.0175	1.9564	0.0505	0.8462
ENSG00000159164	SV2A	1	0.0339	0.0173	1.9559	0.0505	0.8462
ENSG00000069869	NEDD4	15	0.0338	0.0173	1.9556	0.0505	0.8462
ENSG00000290778		22	-0.0337	0.0172	-1.9556	0.0505	0.8462
ENSG00000188710	QRFP	9	-0.0334	0.0171	-1.9551	0.0506	0.8462
ENSG00000177302	TOP3A	17	-0.0345	0.0176	-1.9547	0.0506	0.8462
ENSG00000176055	MBLAC2	5	0.0337	0.0172	1.9544	0.0507	0.8462
ENSG00000152082	MZT2B	2	0.0336	0.0172	1.9542	0.0507	0.8462
ENSG00000124802	EEF1E1	6	0.0338	0.0173	1.9536	0.0508	0.8462
ENSG00000232875	HMGN2P35	10	-0.0332	0.017	-1.9533	0.0508	0.8462
ENSG00000133398	MED10	5	0.0335	0.0172	1.9517	0.051	0.8462
ENSG00000257341		14	0.034	0.0174	1.9517	0.051	0.8462
ENSG00000160199	PKNOX1	21	-0.0336	0.0172	-1.9512	0.0511	0.8462
ENSG00000054116	TRAPPC3	1	0.0335	0.0171	1.9509	0.0511	0.8462
ENSG00000088356	PDRG1	20	0.0336	0.0172	1.9505	0.0511	0.8462
ENSG00000166532	RIMKLB	12	0.0338	0.0173	1.9505	0.0512	0.8462
ENSG00000240132	ETF1P2	7	0.0332	0.017	1.9504	0.0512	0.8462
ENSG00000240710		1	-0.0338	0.0173	-1.95	0.0512	0.8462
ENSG00000148672	GLUD1	10	0.0332	0.017	1.9497	0.0512	0.8462
ENSG00000003436	TFPI	2	0.0337	0.0173	1.9495	0.0513	0.8462
ENSG00000249068		5	-0.0336	0.0172	-1.9493	0.0513	0.8462
ENSG00000290073		19	0.0334	0.0171	1.949	0.0513	0.8462
ENSG00000257923	CUX1	7	-0.034	0.0174	-1.9482	0.0514	0.8462
ENSG00000179361	ARID3B	15	-0.0336	0.0173	-1.9482	0.0514	0.8462
ENSG00000131355	ADGRE3	19	-0.0345	0.0177	-1.9481	0.0514	0.8462
ENSG00000102908	NFAT5	16	-0.0336	0.0173	-1.9476	0.0515	0.8462
ENSG00000132635	PCED1A	20	0.0342	0.0176	1.9474	0.0515	0.8462
ENSG00000089693	MLF2	12	-0.0344	0.0177	-1.9472	0.0515	0.8462
ENSG00000160813	PPP1R35	7	0.0335	0.0172	1.9471	0.0516	0.8462
ENSG00000255946		12	-0.0338	0.0174	-1.9466	0.0516	0.8462
ENSG00000259600		15	-0.0336	0.0172	-1.9464	0.0516	0.8462
ENSG00000230569		2	-0.0337	0.0173	-1.9459	0.0517	0.8462
ENSG00000225715	PSMA1P1	X	-0.0338	0.0174	-1.9458	0.0517	0.8462
ENSG00000129646	QRICH2	17	-0.0336	0.0173	-1.9454	0.0518	0.8462
ENSG00000198168	SVIP	11	0.0337	0.0173	1.9449	0.0518	0.8462
ENSG00000150403	TMCO3	13	-0.034	0.0175	-1.9448	0.0518	0.8462
ENSG00000110841	PPFIBP1	12	0.0352	0.0181	1.9442	0.0519	0.8462
ENSG00000289161		8	0.0334	0.0172	1.9426	0.0521	0.8462
ENSG00000217041		6	-0.0333	0.0172	-1.9425	0.0521	0.8462
ENSG00000128284	APOL3	22	0.0333	0.0172	1.9423	0.0521	0.8462
ENSG00000137078	SIT1	9	0.0343	0.0177	1.942	0.0522	0.8462
ENSG00000148154	UGCG	9	0.0335	0.0173	1.9412	0.0523	0.8462
ENSG00000141527	CARD14	17	-0.0335	0.0173	-1.9411	0.0523	0.8462
ENSG00000280039	RN7SKP23	16	0.0334	0.0172	1.9411	0.0523	0.8462
ENSG00000232587	EEF1A1P3	13	-0.0334	0.0172	-1.9406	0.0523	0.8462
ENSG00000170836	PPM1D	17	-0.0343	0.0177	-1.9403	0.0524	0.8462
ENSG00000180263	FGD6	12	-0.0335	0.0173	-1.939	0.0525	0.8462
ENSG00000204427	ABHD16A	6	-0.0342	0.0177	-1.9389	0.0525	0.8462
ENSG00000286320		4	-0.0338	0.0175	-1.9378	0.0527	0.8462
ENSG00000115841	RMDN2	2	-0.0339	0.0175	-1.9373	0.0527	0.8462
ENSG00000114656	CFAP92	3	-0.0337	0.0174	-1.9369	0.0528	0.8462
ENSG00000074842	MYDGF	19	0.0331	0.0171	1.936	0.0529	0.8462
ENSG00000197451	HNRNPAB	5	0.0338	0.0175	1.9358	0.0529	0.8462
ENSG00000121236	TRIM6	11	0.0334	0.0173	1.9356	0.0529	0.8462
ENSG00000101353	MROH8	20	0.0331	0.0171	1.9354	0.053	0.8462
ENSG00000145868	FBXO38	5	-0.0341	0.0176	-1.9351	0.053	0.8462
ENSG00000278017		18	0.0337	0.0174	1.935	0.053	0.8462
ENSG00000175485	OR52W1	11	-0.0337	0.0174	-1.9345	0.0531	0.8462
ENSG00000138111	MFSD13A	10	-0.0332	0.0172	-1.9343	0.0531	0.8462
ENSG00000221821	C6orf226	6	0.0332	0.0172	1.9342	0.0531	0.8462
ENSG00000112685	EXOC2	6	0.0332	0.0172	1.9337	0.0532	0.8462
ENSG00000136738	STAM	10	-0.0332	0.0172	-1.9337	0.0532	0.8462
ENSG00000224796	RPL32P1	6	0.0334	0.0173	1.9336	0.0532	0.8462
ENSG00000185670	ZBTB3	11	0.0333	0.0172	1.9328	0.0533	0.8462
ENSG00000173264	GPR137	11	-0.0336	0.0174	-1.9328	0.0533	0.8462
ENSG00000139266	MARCHF9	12	0.0347	0.018	1.9328	0.0533	0.8462
ENSG00000180596	H2BC4	6	-0.0332	0.0172	-1.9326	0.0533	0.8462
ENSG00000279404		19	0.0335	0.0173	1.9325	0.0533	0.8462
ENSG00000149084	HSD17B12	11	-0.0332	0.0172	-1.9324	0.0533	0.8462
ENSG00000227060	LINC00629	X	0.0459	0.0238	1.9317	0.0534	0.8462
ENSG00000290450		17	-0.0339	0.0176	-1.9317	0.0534	0.8462
ENSG00000281469		2	-0.033	0.0171	-1.9316	0.0534	0.8462
ENSG00000166579	NDEL1	17	-0.0341	0.0176	-1.931	0.0535	0.8462
ENSG00000115594	IL1R1	2	-0.0337	0.0175	-1.9309	0.0535	0.8462
ENSG00000245556	SCAMP1-AS1	5	0.0333	0.0172	1.9308	0.0535	0.8462
ENSG00000111450	STX2	12	0.0336	0.0174	1.9298	0.0537	0.8462
ENSG00000066654	THUMPD1	16	0.033	0.0171	1.9291	0.0538	0.8462
ENSG00000128918	ALDH1A2	15	-0.0335	0.0174	-1.9281	0.0539	0.8462
ENSG00000126016	AMOT	X	0.0335	0.0174	1.9279	0.0539	0.8462
ENSG00000271736	LINC02772	1	0.0341	0.0177	1.9278	0.0539	0.8462
ENSG00000235859		7	0.0329	0.0171	1.9266	0.0541	0.8462
ENSG00000005469	CROT	7	0.0332	0.0172	1.9263	0.0541	0.8462
ENSG00000206560	ANKRD28	3	-0.0337	0.0175	-1.9257	0.0542	0.8462
ENSG00000165046	LETM2	8	-0.0337	0.0175	-1.9257	0.0542	0.8462
ENSG00000089009	RPL6	12	0.0333	0.0173	1.9255	0.0542	0.8462
ENSG00000163931	TKT	3	-0.0341	0.0177	-1.9252	0.0542	0.8462
ENSG00000246982	BRPF3-AS1	6	-0.0329	0.0171	-1.925	0.0543	0.8462
ENSG00000108666	C17orf75	17	0.0328	0.0171	1.9247	0.0543	0.8462
ENSG00000099940	SNAP29	22	-0.0331	0.0172	-1.9247	0.0543	0.8462
ENSG00000106780	MEGF9	9	-0.0342	0.0178	-1.9243	0.0544	0.8462
ENSG00000183134	PTGDR2	11	0.0335	0.0174	1.9239	0.0544	0.8462
ENSG00000104998	IL27RA	19	0.0347	0.0181	1.9227	0.0545	0.8462
ENSG00000164442	CITED2	6	0.0332	0.0173	1.9227	0.0546	0.8462
ENSG00000229321		2	-0.0332	0.0173	-1.9223	0.0546	0.8462
ENSG00000289963		22	0.0337	0.0175	1.9216	0.0547	0.8462
ENSG00000272037		8	-0.0331	0.0172	-1.9206	0.0548	0.8462
ENSG00000181744	DIPK2A	3	0.0329	0.0171	1.9206	0.0548	0.8462
ENSG00000131711	MAP1B	5	0.033	0.0172	1.9205	0.0548	0.8462
ENSG00000274213		17	-0.0331	0.0172	-1.9205	0.0548	0.8462
ENSG00000153485	LYSET	14	-0.0328	0.0171	-1.9203	0.0549	0.8462
ENSG00000273311	DGCR11	22	-0.0329	0.0172	-1.9201	0.0549	0.8462
ENSG00000186352	ANKRD37	4	0.0332	0.0173	1.92	0.0549	0.8462
ENSG00000122034	GTF3A	13	0.0333	0.0174	1.9198	0.0549	0.8462
ENSG00000184451	CCR10	17	0.0329	0.0171	1.9192	0.055	0.8462
ENSG00000224032	EPB41L4A-AS1	5	0.0329	0.0172	1.9187	0.0551	0.8462
ENSG00000241490		3	-0.0333	0.0173	-1.9185	0.0551	0.8462
ENSG00000283103		19	-0.0328	0.0171	-1.9185	0.0551	0.8462
ENSG00000165731	RET	10	0.0332	0.0173	1.9177	0.0552	0.8462
ENSG00000111276	CDKN1B	12	0.033	0.0172	1.9175	0.0552	0.8462
ENSG00000106305	AIMP2	7	-0.0329	0.0172	-1.9173	0.0552	0.8462
ENSG00000132274	TRIM22	11	0.0332	0.0173	1.917	0.0553	0.8462
ENSG00000262228		17	0.033	0.0172	1.917	0.0553	0.8462
ENSG00000135316	SYNCRIP	6	0.0328	0.0171	1.9169	0.0553	0.8462
ENSG00000236283		2	0.0334	0.0174	1.9164	0.0553	0.8462
ENSG00000217330	SSXP10	6	-0.033	0.0172	-1.9164	0.0553	0.8462
ENSG00000157335	CLEC18C	16	-0.0333	0.0174	-1.9152	0.0555	0.8462
ENSG00000276698		14	-0.0332	0.0173	-1.9151	0.0555	0.8462
ENSG00000133574	GIMAP4	7	0.0331	0.0173	1.9147	0.0556	0.8462
ENSG00000075426	FOSL2	2	-0.0333	0.0174	-1.914	0.0557	0.8462
ENSG00000169967	MAP3K2	2	-0.0331	0.0173	-1.9137	0.0557	0.8462
ENSG00000100883	SRP54	14	-0.0334	0.0175	-1.9132	0.0558	0.8462
ENSG00000196663	TECPR2	14	-0.0334	0.0175	-1.9132	0.0558	0.8462
ENSG00000110047	EHD1	11	-0.0332	0.0174	-1.9129	0.0558	0.8462
ENSG00000100504	PYGL	14	-0.0337	0.0176	-1.9125	0.0558	0.8462
ENSG00000170892	TSEN34	19	-0.0331	0.0173	-1.9109	0.0561	0.8462
ENSG00000106785	TRIM14	9	0.0335	0.0175	1.9105	0.0561	0.8462
ENSG00000149273	RPS3	11	0.033	0.0173	1.9102	0.0561	0.8462
ENSG00000114573	ATP6V1A	3	-0.0328	0.0172	-1.9101	0.0562	0.8462
ENSG00000138376	BARD1	2	0.0328	0.0171	1.9101	0.0562	0.8462
ENSG00000130234	ACE2	X	-0.0373	0.0195	-1.91	0.0562	0.8462
ENSG00000279148		12	-0.0332	0.0174	-1.9098	0.0562	0.8462
ENSG00000259891		8	0.0329	0.0172	1.9088	0.0563	0.8462
ENSG00000100024	UPB1	22	-0.0332	0.0174	-1.9086	0.0563	0.8462
ENSG00000229222	KRT18P4	20	-0.0326	0.0171	-1.9083	0.0564	0.8462
ENSG00000142534	RPS11	19	0.0326	0.0171	1.9083	0.0564	0.8462
ENSG00000198646	NCOA6	20	-0.033	0.0173	-1.9083	0.0564	0.8462
ENSG00000172780	RAB43	3	-0.0331	0.0173	-1.908	0.0564	0.8462
ENSG00000214772	GUCY2C-AS1	12	-0.0329	0.0173	-1.908	0.0564	0.8462
ENSG00000225422	RBMS1P1	12	-0.0338	0.0177	-1.9078	0.0564	0.8462
ENSG00000290043		5	0.0333	0.0174	1.9078	0.0565	0.8462
ENSG00000259792		15	0.0328	0.0172	1.9077	0.0565	0.8462
ENSG00000163625	WDFY3	4	-0.0332	0.0174	-1.9077	0.0565	0.8462
ENSG00000213380	COG8	16	-0.0331	0.0173	-1.9074	0.0565	0.8462
ENSG00000064932	SBNO2	19	-0.033	0.0173	-1.9074	0.0565	0.8462
ENSG00000188554	NBR1	17	-0.0328	0.0172	-1.9074	0.0565	0.8462
ENSG00000242314	RPL12P32	12	-0.0331	0.0173	-1.9072	0.0565	0.8462
ENSG00000251819	RNU6-322P	15	0.033	0.0173	1.9072	0.0565	0.8462
ENSG00000211844	TRAJ45	14	0.0333	0.0175	1.9068	0.0566	0.8462
ENSG00000198178	CLEC4C	12	-0.0329	0.0172	-1.9067	0.0566	0.8462
ENSG00000124383	MPHOSPH10	2	0.0328	0.0172	1.9066	0.0566	0.8462
ENSG00000260032	NORAD	20	0.0335	0.0176	1.9063	0.0566	0.8462
ENSG00000255302	EID1	15	0.0327	0.0172	1.9063	0.0567	0.8462
ENSG00000231731		2	-0.0328	0.0172	-1.9062	0.0567	0.8462
ENSG00000245149	RNF139-DT	8	0.0327	0.0172	1.9053	0.0568	0.8462
ENSG00000211856	TRAJ33	14	0.0333	0.0175	1.9053	0.0568	0.8462
ENSG00000012779	ALOX5	10	-0.034	0.0178	-1.9052	0.0568	0.8462
ENSG00000173681	BCLAF3	X	-0.0334	0.0175	-1.9039	0.057	0.8462
ENSG00000221025	MIR1250	17	-0.0335	0.0176	-1.9033	0.057	0.8462
ENSG00000184497	TMEM255B	13	0.0329	0.0173	1.9024	0.0572	0.8462
ENSG00000269893	SNHG8	4	0.0329	0.0173	1.9018	0.0572	0.8462
ENSG00000249109		5	-0.033	0.0174	-1.9017	0.0572	0.8462
ENSG00000144455	SUMF1	3	-0.0337	0.0177	-1.9012	0.0573	0.8462
ENSG00000169762	TAPT1	4	0.0332	0.0175	1.9012	0.0573	0.8462
ENSG00000255299		11	-0.0325	0.0171	-1.9008	0.0574	0.8462
ENSG00000005700	IBTK	6	0.0328	0.0172	1.9005	0.0574	0.8462
ENSG00000205981	DNAJC19	3	0.0328	0.0172	1.9002	0.0574	0.8462
ENSG00000143401	ANP32E	1	0.0326	0.0171	1.9	0.0575	0.8462
ENSG00000172534	HCFC1	X	0.0335	0.0176	1.8999	0.0575	0.8462
ENSG00000145365	TIFA	4	0.0326	0.0171	1.8997	0.0575	0.8462
ENSG00000092148	HECTD1	14	0.0329	0.0173	1.8992	0.0576	0.8462
ENSG00000240859	LINC03014	7	-0.0331	0.0175	-1.8987	0.0576	0.8462
ENSG00000253305	PCDHGB6	5	-0.0326	0.0172	-1.8986	0.0576	0.8462
ENSG00000153207	AHCTF1	1	-0.033	0.0174	-1.8985	0.0577	0.8462
ENSG00000279605		8	-0.0332	0.0175	-1.8984	0.0577	0.8462
ENSG00000261996		17	0.0328	0.0173	1.8983	0.0577	0.8462
ENSG00000171103	TRMT61B	2	0.0329	0.0173	1.8981	0.0577	0.8462
ENSG00000203876	ADD3-AS1	10	-0.0333	0.0175	-1.8981	0.0577	0.8462
ENSG00000289574		3	0.0326	0.0172	1.8974	0.0578	0.8462
ENSG00000116574	RHOU	1	0.0333	0.0176	1.8972	0.0578	0.8462
ENSG00000226321	CROCC2	2	0.0331	0.0175	1.8967	0.0579	0.8462
ENSG00000211900	IGHJ6	14	0.0332	0.0175	1.8964	0.0579	0.8462
ENSG00000286288		20	-0.033	0.0174	-1.8962	0.058	0.8462
ENSG00000021776	AQR	15	-0.0326	0.0172	-1.8962	0.058	0.8462
ENSG00000289934		10	-0.0335	0.0177	-1.8961	0.058	0.8462
ENSG00000253953	PCDHGB4	5	-0.0324	0.0171	-1.8958	0.058	0.8462
ENSG00000010704	HFE	6	-0.0334	0.0176	-1.8954	0.0581	0.8462
ENSG00000283341		11	0.0329	0.0174	1.8951	0.0581	0.8462
ENSG00000214182	PTMAP5	13	0.0327	0.0173	1.895	0.0581	0.8462
ENSG00000055070	SZRD1	1	0.0327	0.0173	1.8944	0.0582	0.8462
ENSG00000289858		22	0.0325	0.0172	1.8935	0.0583	0.8462
ENSG00000167186	COQ7	16	-0.0327	0.0173	-1.8934	0.0583	0.8462
ENSG00000279539		19	0.0327	0.0173	1.8933	0.0584	0.8462
ENSG00000279511		13	-0.0332	0.0175	-1.8932	0.0584	0.8462
ENSG00000217130		6	0.0323	0.0171	1.8931	0.0584	0.8462
ENSG00000138035	PNPT1	2	0.0329	0.0174	1.8928	0.0584	0.8462
ENSG00000176788	BASP1	5	-0.033	0.0174	-1.8921	0.0585	0.8462
ENSG00000205659	LIN52	14	0.033	0.0175	1.891	0.0587	0.8462
ENSG00000183688	RFLNB	17	-0.0329	0.0174	-1.8904	0.0587	0.8462
ENSG00000145293	ENOPH1	4	0.0326	0.0173	1.8901	0.0588	0.8462
ENSG00000204277	LINC01993	17	-0.0329	0.0174	-1.8897	0.0588	0.8462
ENSG00000165905	LARGE2	11	0.0335	0.0178	1.8896	0.0588	0.8462
ENSG00000160877	NACC1	19	-0.0329	0.0174	-1.8895	0.0589	0.8462
ENSG00000102858	MGRN1	16	-0.0329	0.0174	-1.8894	0.0589	0.8462
ENSG00000203666	EFCAB2	1	-0.0327	0.0173	-1.8893	0.0589	0.8462
ENSG00000289047		6	0.0325	0.0172	1.8893	0.0589	0.8462
ENSG00000261527		16	0.0327	0.0173	1.8892	0.0589	0.8462
ENSG00000277721	Metazoa_SRP	X	-0.0345	0.0183	-1.8889	0.0589	0.8462
ENSG00000184743	ATL3	11	0.0325	0.0172	1.8885	0.059	0.8462
ENSG00000108819	PPP1R9B	17	0.0326	0.0173	1.8879	0.0591	0.8462
ENSG00000225190	PLEKHM1	17	-0.0334	0.0177	-1.8879	0.0591	0.8462
ENSG00000173621	LRFN4	11	0.0327	0.0173	1.8878	0.0591	0.8462
ENSG00000261701	HPR	16	-0.0328	0.0174	-1.8875	0.0591	0.8462
ENSG00000159884	CCDC107	9	0.0326	0.0173	1.8875	0.0591	0.8462
ENSG00000140463	BBS4	15	-0.0327	0.0173	-1.8873	0.0591	0.8462
ENSG00000232388	SMIM26	20	0.0323	0.0171	1.8861	0.0593	0.8462
ENSG00000280832	GSEC	11	-0.0329	0.0174	-1.8857	0.0594	0.8462
ENSG00000139540	SLC39A5	12	0.0324	0.0172	1.8847	0.0595	0.8462
ENSG00000119640	ACYP1	14	0.0324	0.0172	1.884	0.0596	0.8462
ENSG00000284914		6	0.0328	0.0174	1.8836	0.0596	0.8462
ENSG00000112299	VNN1	6	-0.0328	0.0174	-1.8835	0.0597	0.8462
ENSG00000145721	LIX1	5	0.0333	0.0177	1.8833	0.0597	0.8462
ENSG00000019582	CD74	5	0.0322	0.0171	1.8831	0.0597	0.8462
ENSG00000289303		12	-0.0324	0.0172	-1.8829	0.0598	0.8462
ENSG00000139722	VPS37B	12	-0.0325	0.0173	-1.8828	0.0598	0.8462
ENSG00000172663	TMEM134	11	0.0326	0.0173	1.8821	0.0599	0.8462
ENSG00000232177	MTND4P24	X	-0.032	0.017	-1.8821	0.0599	0.8462
ENSG00000243156	MICAL3	22	0.0325	0.0173	1.882	0.0599	0.8462
ENSG00000069399	BCL3	19	-0.0327	0.0174	-1.882	0.0599	0.8462
ENSG00000232578		5	-0.0328	0.0174	-1.8814	0.0599	0.8462
ENSG00000269896		1	-0.0326	0.0174	-1.8807	0.06	0.8462
ENSG00000264853		17	-0.0324	0.0172	-1.8807	0.0601	0.8462
ENSG00000112339	HBS1L	6	0.0326	0.0173	1.8806	0.0601	0.8462
ENSG00000148300	REXO4	9	0.0328	0.0175	1.8805	0.0601	0.8462
ENSG00000163376	KBTBD8	3	0.0322	0.0171	1.8802	0.0601	0.8462
ENSG00000267040	ATP8B1-AS1	18	0.033	0.0175	1.8801	0.0601	0.8462
ENSG00000181016	LSMEM1	7	-0.0326	0.0174	-1.88	0.0601	0.8462
ENSG00000100567	PSMA3	14	0.0322	0.0171	1.8799	0.0602	0.8462
ENSG00000255040	MORF4L1P3	11	-0.0326	0.0173	-1.8797	0.0602	0.8462
ENSG00000211785	TRAV12-1	14	0.0332	0.0177	1.8792	0.0603	0.8462
ENSG00000186529	CYP4F3	19	-0.0342	0.0182	-1.8784	0.0604	0.8462
ENSG00000130725	UBE2M	19	-0.0325	0.0173	-1.8779	0.0604	0.8462
ENSG00000123643	SLC36A1	5	-0.0331	0.0176	-1.8778	0.0604	0.8462
ENSG00000107957	SH3PXD2A	10	0.0322	0.0172	1.8776	0.0605	0.8462
ENSG00000160058	BSDC1	1	0.0321	0.0171	1.8773	0.0605	0.8462
ENSG00000085788	DDHD2	8	0.0327	0.0174	1.8772	0.0605	0.8462
ENSG00000068976	PYGM	11	-0.0325	0.0173	-1.877	0.0606	0.8462
ENSG00000198523	PLN	6	-0.0318	0.017	-1.8762	0.0607	0.8462
ENSG00000258181		12	0.0331	0.0176	1.8762	0.0607	0.8462
ENSG00000136636	KCTD3	1	-0.0335	0.0179	-1.8761	0.0607	0.8462
ENSG00000254177		8	0.0329	0.0175	1.8759	0.0607	0.8462
ENSG00000167077	MEI1	22	0.0321	0.0171	1.8759	0.0607	0.8462
ENSG00000162734	PEA15	1	0.032	0.017	1.8759	0.0607	0.8462
ENSG00000100296	THOC5	22	-0.0325	0.0173	-1.8758	0.0607	0.8462
ENSG00000175928	LRRN1	3	-0.0321	0.0171	-1.8757	0.0607	0.8462
ENSG00000227782		17	0.0321	0.0171	1.8757	0.0607	0.8462
ENSG00000270083		22	0.0322	0.0172	1.8753	0.0608	0.8462
ENSG00000284167	MTATP6P5	2	-0.0323	0.0172	-1.8751	0.0608	0.8462
ENSG00000139793	MBNL2	13	0.0321	0.0171	1.875	0.0608	0.8462
ENSG00000165118	QNG1	9	-0.0332	0.0177	-1.8749	0.0608	0.8462
ENSG00000188766	SPRED3	19	0.0322	0.0172	1.8749	0.0608	0.8462
ENSG00000268257	AIRN	6	-0.033	0.0176	-1.8747	0.0609	0.8462
ENSG00000138802	SEC24B	4	-0.032	0.0171	-1.8746	0.0609	0.8462
ENSG00000167550	RHEBL1	12	0.0321	0.0171	1.8746	0.0609	0.8462
ENSG00000253015	RN7SKP64	5	0.0322	0.0172	1.8743	0.0609	0.8462
ENSG00000247473	CARS1-AS1	11	-0.033	0.0176	-1.874	0.061	0.8462
ENSG00000252026	RNU6-1262P	16	0.0322	0.0172	1.874	0.061	0.8462
ENSG00000218018	RBM38-AS1	20	-0.0319	0.017	-1.8735	0.061	0.8462
ENSG00000279620		16	0.0324	0.0173	1.8733	0.0611	0.8462
ENSG00000228634		1	0.0323	0.0172	1.8731	0.0611	0.8462
ENSG00000158042	MRPL17	11	0.0322	0.0172	1.8729	0.0611	0.8462
ENSG00000162413	KLHL21	1	-0.0327	0.0175	-1.8728	0.0611	0.8462
ENSG00000235530	TMEM11-DT	17	-0.0329	0.0175	-1.8727	0.0611	0.8462
ENSG00000229663	DPY19L4P1	1	-0.0333	0.0178	-1.8723	0.0612	0.8462
ENSG00000247903		12	-0.0323	0.0173	-1.872	0.0612	0.8462
ENSG00000140386	SCAPER	15	-0.0323	0.0173	-1.872	0.0612	0.8462
ENSG00000266490		17	-0.0318	0.017	-1.8692	0.0616	0.8462
ENSG00000204525	HLA-C	6	-0.0322	0.0172	-1.869	0.0617	0.8462
ENSG00000151665	PIGF	2	-0.0321	0.0172	-1.8686	0.0617	0.8462
ENSG00000173991	TCAP	17	-0.0322	0.0172	-1.8683	0.0618	0.8462
ENSG00000089157	RPLP0	12	0.0321	0.0172	1.8682	0.0618	0.8462
ENSG00000077420	APBB1IP	10	-0.032	0.0171	-1.868	0.0618	0.8462
ENSG00000183307	TMEM121B	22	-0.0318	0.017	-1.868	0.0618	0.8462
ENSG00000291067		20	-0.0325	0.0174	-1.8677	0.0618	0.8462
ENSG00000158825	CDA	1	-0.0333	0.0178	-1.8676	0.0619	0.8462
ENSG00000286696		15	0.0322	0.0172	1.8676	0.0619	0.8462
ENSG00000103502	CDIPT	16	-0.0322	0.0172	-1.8674	0.0619	0.8462
ENSG00000174255	ZNF80	3	-0.0324	0.0173	-1.8668	0.062	0.8462
ENSG00000234498	RPL13AP20	12	0.032	0.0172	1.8668	0.062	0.8462
ENSG00000134077	THUMPD3	3	0.0321	0.0172	1.8666	0.062	0.8462
ENSG00000175806	MSRA	8	-0.0322	0.0173	-1.8663	0.062	0.8462
ENSG00000272320		6	0.0331	0.0178	1.866	0.0621	0.8462
ENSG00000233974		5	-0.0316	0.0169	-1.8657	0.0621	0.8462
ENSG00000270808		10	0.0321	0.0172	1.8656	0.0621	0.8462
ENSG00000147437	GNRH1	8	-0.0322	0.0173	-1.8652	0.0622	0.8462
ENSG00000274421		9	-0.0319	0.0171	-1.865	0.0622	0.8462
ENSG00000109323	MANBA	4	-0.0325	0.0175	-1.8648	0.0622	0.8462
ENSG00000135439	AGAP2	12	-0.0323	0.0173	-1.8647	0.0623	0.8462
ENSG00000090316	MAEA	4	-0.0328	0.0176	-1.8646	0.0623	0.8462
ENSG00000137809	ITGA11	15	0.032	0.0172	1.8634	0.0624	0.8462
ENSG00000151014	NOCT	4	-0.0321	0.0173	-1.863	0.0625	0.8462
ENSG00000204287	HLA-DRA	6	0.0319	0.0171	1.8628	0.0625	0.8462
ENSG00000223750	SIRPB3P	20	-0.0315	0.0169	-1.8627	0.0625	0.8462
ENSG00000272518		8	0.0323	0.0173	1.8624	0.0626	0.8462
ENSG00000260672		15	-0.0322	0.0173	-1.8619	0.0627	0.8462
ENSG00000115306	SPTBN1	2	0.0344	0.0185	1.8606	0.0628	0.8462
ENSG00000078081	LAMP3	3	0.0324	0.0174	1.8605	0.0629	0.8462
ENSG00000188026	RILPL1	12	-0.0324	0.0174	-1.8604	0.0629	0.8462
ENSG00000118520	ARG1	6	-0.0322	0.0173	-1.8602	0.0629	0.8462
ENSG00000188070	ZFTA	11	-0.0321	0.0173	-1.8601	0.0629	0.8462
ENSG00000116857	TMEM9	1	0.0319	0.0172	1.86	0.0629	0.8462
ENSG00000138660	AP1AR	4	0.0318	0.0171	1.8598	0.0629	0.8462
ENSG00000120686	UFM1	13	0.032	0.0172	1.8597	0.063	0.8462
ENSG00000168874	ATOH8	2	-0.032	0.0172	-1.8592	0.063	0.8462
ENSG00000178917	ZNF852	3	-0.032	0.0172	-1.8591	0.0631	0.8462
ENSG00000213885	RPL13AP7	21	0.032	0.0172	1.859	0.0631	0.8462
ENSG00000257275		14	0.0325	0.0175	1.8576	0.0633	0.8462
ENSG00000271383	NBPF19	1	0.0317	0.017	1.8572	0.0633	0.8462
ENSG00000265656		18	-0.032	0.0172	-1.8571	0.0633	0.8462
ENSG00000049249	TNFRSF9	1	-0.0335	0.018	-1.857	0.0633	0.8462
ENSG00000231079	KIF5C-AS1	2	0.0319	0.0172	1.857	0.0634	0.8462
ENSG00000225616		1	-0.0322	0.0173	-1.8569	0.0634	0.8462
ENSG00000159348	CYB5R1	1	-0.032	0.0172	-1.8569	0.0634	0.8462
ENSG00000176438	SYNE3	14	0.0322	0.0173	1.8569	0.0634	0.8462
ENSG00000118308	IRAG2	12	-0.0324	0.0175	-1.8567	0.0634	0.8462
ENSG00000278330		18	-0.0319	0.0172	-1.8563	0.0634	0.8462
ENSG00000120137	PANK3	5	0.0317	0.0171	1.8561	0.0635	0.8462
ENSG00000275557		1	0.0324	0.0175	1.856	0.0635	0.8462
ENSG00000136002	ARHGEF4	2	0.032	0.0173	1.8555	0.0636	0.8462
ENSG00000101695	RNF125	18	0.0326	0.0176	1.855	0.0636	0.8462
ENSG00000226445	THBS2-AS1	6	-0.0319	0.0172	-1.8545	0.0637	0.8462
ENSG00000101665	SMAD7	18	0.0321	0.0173	1.8537	0.0638	0.8462
ENSG00000104324	CPQ	8	-0.0325	0.0175	-1.8535	0.0638	0.8462
ENSG00000223711		3	0.0314	0.017	1.8529	0.0639	0.8462
ENSG00000249175		5	-0.0329	0.0178	-1.8525	0.064	0.8462
ENSG00000124215	CDH26	20	-0.0333	0.018	-1.852	0.0641	0.8462
ENSG00000155366	RHOC	1	0.0318	0.0172	1.8518	0.0641	0.8462
ENSG00000134297	PLEKHA8P1	12	0.0324	0.0175	1.8517	0.0641	0.8462
ENSG00000224007	USP12P2	2	-0.0318	0.0172	-1.8515	0.0641	0.8462
ENSG00000229119	RPLP0P9	5	0.0319	0.0172	1.8514	0.0641	0.8462
ENSG00000146592	CREB5	7	-0.0322	0.0174	-1.8513	0.0642	0.8462
ENSG00000246526	LINC02481	4	0.0319	0.0172	1.8513	0.0642	0.8462
ENSG00000260630	SNAI3-AS1	16	-0.0323	0.0174	-1.851	0.0642	0.8462
ENSG00000224802	TUBB4BP2	9	-0.0321	0.0173	-1.851	0.0642	0.8462
ENSG00000178980	SELENOW	19	0.032	0.0173	1.8509	0.0642	0.8462
ENSG00000170581	STAT2	12	0.032	0.0173	1.8503	0.0643	0.8462
ENSG00000104231	ZFAND1	8	0.0318	0.0172	1.8501	0.0643	0.8462
ENSG00000288823		10	-0.032	0.0173	-1.8501	0.0643	0.8462
ENSG00000008405	CRY1	12	0.0318	0.0172	1.8498	0.0644	0.8462
ENSG00000143499	SMYD2	1	0.0318	0.0172	1.8498	0.0644	0.8462
ENSG00000275888		17	-0.0321	0.0174	-1.8495	0.0644	0.8462
ENSG00000254946	LINC02751	11	-0.0317	0.0171	-1.8489	0.0645	0.8462
ENSG00000130204	TOMM40	19	0.0324	0.0175	1.8487	0.0645	0.8462
ENSG00000286835		9	0.0317	0.0172	1.8487	0.0645	0.8462
ENSG00000155111	CDK19	6	-0.0324	0.0175	-1.8483	0.0646	0.8462
ENSG00000148943	LIN7C	11	0.0316	0.0171	1.8481	0.0646	0.8462
ENSG00000127328	RAB3IP	12	0.0319	0.0173	1.848	0.0646	0.8462
ENSG00000095261	PSMD5	9	-0.0315	0.0171	-1.8478	0.0647	0.8462
ENSG00000273542	H4C12	6	-0.0321	0.0174	-1.8475	0.0647	0.8462
ENSG00000169871	TRIM56	7	0.0317	0.0172	1.8473	0.0647	0.8462
ENSG00000270084	GAS5-AS1	1	0.0318	0.0172	1.8472	0.0648	0.8462
ENSG00000229455	RPS10P18	10	0.0317	0.0172	1.847	0.0648	0.8462
ENSG00000143365	RORC	1	0.032	0.0173	1.8468	0.0648	0.8462
ENSG00000258316	KLF17P1	12	-0.0321	0.0174	-1.8466	0.0648	0.8462
ENSG00000023228	NDUFS1	2	-0.0318	0.0172	-1.8459	0.0649	0.8462
ENSG00000181031	RPH3AL	17	-0.0319	0.0173	-1.8458	0.065	0.8462
ENSG00000173757	STAT5B	17	-0.0315	0.0171	-1.8457	0.065	0.8462
ENSG00000168411	RFWD3	16	-0.0316	0.0171	-1.8457	0.065	0.8462
ENSG00000183401	CCDC159	19	-0.0325	0.0176	-1.8455	0.065	0.8462
ENSG00000189403	HMGB1	13	0.0317	0.0172	1.8453	0.065	0.8462
ENSG00000229807	XIST	X	0.159	0.0862	1.8452	0.0651	0.8462
ENSG00000186687	LYRM7	5	0.0321	0.0174	1.8443	0.0652	0.8462
ENSG00000288612		6	-0.032	0.0174	-1.8439	0.0652	0.8462
ENSG00000130724	CHMP2A	19	-0.0321	0.0174	-1.8439	0.0652	0.8462
ENSG00000109016	DHRS7B	17	-0.0331	0.0179	-1.8439	0.0652	0.8462
ENSG00000100442	FKBP3	14	0.0317	0.0172	1.843	0.0654	0.8462
ENSG00000007312	CD79B	17	0.0322	0.0175	1.8429	0.0654	0.8462
ENSG00000186625	KATNA1	6	0.0317	0.0172	1.8428	0.0654	0.8462
ENSG00000167302	TEPSIN	17	-0.0332	0.018	-1.8427	0.0654	0.8462
ENSG00000148688	RPP30	10	0.0316	0.0171	1.8425	0.0654	0.8462
ENSG00000258057	BCDIN3D-AS1	12	0.0313	0.017	1.8422	0.0655	0.8462
ENSG00000030419	IKZF2	2	0.032	0.0174	1.8421	0.0655	0.8462
ENSG00000259232		15	-0.0319	0.0173	-1.8411	0.0656	0.8462
ENSG00000223960	CHROMR	2	-0.0322	0.0175	-1.8411	0.0656	0.8462
ENSG00000211799	TRAV19	14	0.0322	0.0175	1.8402	0.0658	0.8462
ENSG00000204237	OXLD1	17	0.0317	0.0172	1.8402	0.0658	0.8462
ENSG00000089682	RBM41	X	0.032	0.0174	1.8402	0.0658	0.8462
ENSG00000105258	POLR2I	19	-0.0318	0.0173	-1.8398	0.0658	0.8462
ENSG00000253320	MAILR	8	-0.032	0.0174	-1.8397	0.0659	0.8462
ENSG00000144580	CNOT9	2	0.0318	0.0173	1.8397	0.0659	0.8462
ENSG00000107960	STN1	10	0.0316	0.0172	1.8395	0.0659	0.8462
ENSG00000197457	STMN3	20	0.0326	0.0177	1.8393	0.0659	0.8462
ENSG00000185842	DNAH14	1	-0.0325	0.0177	-1.8393	0.0659	0.8462
ENSG00000227232	WASH7P	1	0.0315	0.0171	1.8391	0.0659	0.8462
ENSG00000059378	PARP12	7	0.0319	0.0173	1.8388	0.066	0.8462
ENSG00000228705	LINC00659	20	-0.0317	0.0173	-1.8384	0.066	0.8462
ENSG00000265195	MIR4312	15	-0.0323	0.0176	-1.8383	0.066	0.8462
ENSG00000129566	TEP1	14	0.0315	0.0172	1.8383	0.066	0.8462
ENSG00000130202	NECTIN2	19	-0.0315	0.0172	-1.8381	0.0661	0.8462
ENSG00000120656	TAF12	1	-0.0325	0.0177	-1.8381	0.0661	0.8462
ENSG00000229917	RPL7P46	16	-0.0314	0.0171	-1.838	0.0661	0.8462
ENSG00000285165		7	0.0318	0.0173	1.8377	0.0661	0.8462
ENSG00000033867	SLC4A7	3	0.0329	0.0179	1.8371	0.0662	0.8462
ENSG00000086288	NME8	7	-0.0328	0.0179	-1.837	0.0662	0.8462
ENSG00000135365	PHF21A	11	-0.0322	0.0175	-1.8369	0.0663	0.8462
ENSG00000124571	XPO5	6	0.0322	0.0175	1.8364	0.0663	0.8462
ENSG00000260296		4	0.0317	0.0173	1.8361	0.0664	0.8462
ENSG00000112584	FAM120B	6	-0.0314	0.0171	-1.8358	0.0664	0.8462
ENSG00000156500	PABIR3	X	0.0316	0.0172	1.8357	0.0664	0.8462
ENSG00000089234	BRAP	12	-0.0317	0.0173	-1.8357	0.0664	0.8462
ENSG00000168672	LRATD2	8	0.0326	0.0178	1.8357	0.0664	0.8462
ENSG00000184860	SDR42E1	16	0.0319	0.0174	1.8356	0.0665	0.8462
ENSG00000120837	NFYB	12	0.0315	0.0172	1.8347	0.0666	0.8462
ENSG00000129003	VPS13C	15	0.0316	0.0172	1.8347	0.0666	0.8462
ENSG00000229515	FLT1P1	3	-0.0318	0.0173	-1.8343	0.0666	0.8462
ENSG00000233845		2	0.0316	0.0172	1.8343	0.0666	0.8462
ENSG00000135898	GPR55	2	0.0322	0.0176	1.8342	0.0667	0.8462
ENSG00000180878	C11orf42	11	-0.0316	0.0173	-1.834	0.0667	0.8462
ENSG00000261173	DNAJA2-DT	16	0.0316	0.0172	1.8336	0.0667	0.8462
ENSG00000289865		4	0.0318	0.0173	1.8335	0.0668	0.8462
ENSG00000224442	RPL4P7	2	-0.0314	0.0172	-1.833	0.0668	0.8462
ENSG00000285653		18	-0.032	0.0174	-1.8322	0.067	0.8462
ENSG00000196950	SLC39A10	2	0.0327	0.0179	1.8317	0.067	0.8462
ENSG00000287054		5	0.0314	0.0171	1.8311	0.0671	0.8462
ENSG00000230986	DDX3P2	X	-0.0344	0.0188	-1.8311	0.0671	0.8462
ENSG00000204632	HLA-G	6	0.0315	0.0172	1.8305	0.0672	0.8462
ENSG00000271806		1	0.0314	0.0172	1.8297	0.0673	0.8462
ENSG00000234616	JRK	8	0.0317	0.0173	1.8293	0.0674	0.8462
ENSG00000084110	HAL	12	-0.0322	0.0176	-1.8291	0.0674	0.8462
ENSG00000196411	EPHB4	7	-0.0316	0.0173	-1.829	0.0674	0.8462
ENSG00000249662	LINC02218	5	-0.0324	0.0177	-1.8288	0.0675	0.8462
ENSG00000076248	UNG	12	0.0314	0.0172	1.8277	0.0676	0.8462
ENSG00000173599	PC	11	-0.0321	0.0176	-1.8275	0.0677	0.8462
ENSG00000111647	BLTP3B	12	-0.0322	0.0176	-1.8273	0.0677	0.8462
ENSG00000171631	P2RY6	11	0.0317	0.0174	1.8271	0.0677	0.8462
ENSG00000070444	MNT	17	-0.0319	0.0175	-1.8268	0.0678	0.8462
ENSG00000188997	KCTD21	11	-0.0318	0.0174	-1.8268	0.0678	0.8462
ENSG00000170473	PYM1	12	0.0315	0.0172	1.8254	0.068	0.8462
ENSG00000116679	IVNS1ABP	1	-0.0314	0.0172	-1.8247	0.0681	0.8462
ENSG00000095787	WAC	10	-0.0315	0.0173	-1.8242	0.0682	0.8462
ENSG00000184979	USP18	22	0.0318	0.0174	1.8242	0.0682	0.8462
ENSG00000220472	RPS3P4	6	0.0314	0.0172	1.8241	0.0682	0.8462
ENSG00000185477	GPRIN3	4	0.0322	0.0177	1.824	0.0682	0.8462
ENSG00000110318	CEP126	11	0.0316	0.0174	1.8235	0.0683	0.8462
ENSG00000152240	HAUS1	18	0.0315	0.0173	1.8233	0.0683	0.8462
ENSG00000175602	CCDC85B	11	0.0321	0.0176	1.823	0.0683	0.8462
ENSG00000242574	HLA-DMB	6	0.0311	0.0171	1.8225	0.0684	0.8462
ENSG00000180574	EIF2S3B	12	0.0323	0.0177	1.822	0.0685	0.8462
ENSG00000182208	MOB2	11	0.0316	0.0174	1.8218	0.0685	0.8462
ENSG00000059145	UNKL	16	-0.0316	0.0173	-1.8218	0.0685	0.8462
ENSG00000260555		7	-0.0314	0.0172	-1.8217	0.0685	0.8462
ENSG00000130810	PPAN	19	0.0319	0.0175	1.8215	0.0686	0.8462
ENSG00000271788		5	0.0311	0.0171	1.8211	0.0686	0.8462
ENSG00000207175	RNU1-67P	X	0.0352	0.0193	1.8202	0.0688	0.8462
ENSG00000101974	ATP11C	X	0.0312	0.0171	1.82	0.0688	0.8462
ENSG00000232136	DUXAP7	20	-0.0313	0.0172	-1.8198	0.0688	0.8462
ENSG00000229327	EPC1-AS1	10	0.0319	0.0175	1.8195	0.0689	0.8462
ENSG00000170468	RIOX1	14	0.0316	0.0173	1.8192	0.0689	0.8462
ENSG00000172830	SSH3	11	-0.0318	0.0175	-1.8189	0.069	0.8462
ENSG00000113312	TTC1	5	-0.0317	0.0174	-1.8188	0.069	0.8462
ENSG00000211792	TRAV14DV4	14	0.0318	0.0175	1.8185	0.069	0.8462
ENSG00000115350	POLE4	2	0.0312	0.0172	1.8183	0.0691	0.8462
ENSG00000167264	DUS2	16	-0.0318	0.0175	-1.8179	0.0691	0.8462
ENSG00000272189	MAP7-AS1	6	-0.0313	0.0172	-1.8178	0.0691	0.8462
ENSG00000250893		4	-0.0314	0.0173	-1.8178	0.0691	0.8462
ENSG00000101017	CD40	20	0.0317	0.0175	1.8177	0.0691	0.8462
ENSG00000116741	RGS2	1	-0.032	0.0176	-1.8176	0.0692	0.8462
ENSG00000203668	CHML	1	0.0315	0.0173	1.8176	0.0692	0.8462
ENSG00000131446	MGAT1	5	0.0312	0.0172	1.8176	0.0692	0.8462
ENSG00000160404	TOR2A	9	-0.032	0.0176	-1.8172	0.0692	0.8462
ENSG00000169992	NLGN2	17	0.0315	0.0173	1.8171	0.0692	0.8462
ENSG00000226711	FAM66C	12	0.0313	0.0172	1.817	0.0693	0.8462
ENSG00000282508	LINC01002	19	-0.0316	0.0174	-1.8162	0.0694	0.8462
ENSG00000141971	MVB12A	19	0.0312	0.0172	1.816	0.0694	0.8462
ENSG00000109927	TECTA	11	-0.0309	0.017	-1.8156	0.0695	0.8462
ENSG00000030582	GRN	17	-0.032	0.0176	-1.8155	0.0695	0.8462
ENSG00000285658		11	0.0312	0.0172	1.8152	0.0695	0.8462
ENSG00000228532	SUMO2P21	X	0.0315	0.0174	1.8151	0.0695	0.8462
ENSG00000100418	DESI1	22	-0.0313	0.0172	-1.8151	0.0695	0.8462
ENSG00000134531	EMP1	12	0.0314	0.0173	1.815	0.0696	0.8462
ENSG00000142507	PSMB6	17	0.031	0.0171	1.8148	0.0696	0.8462
ENSG00000215973	MIR933	2	0.0312	0.0172	1.8147	0.0696	0.8462
ENSG00000136710	CCDC115	2	0.0316	0.0174	1.8145	0.0696	0.8462
ENSG00000273507		13	0.0312	0.0172	1.8145	0.0696	0.8462
ENSG00000143033	MTF2	1	0.031	0.0171	1.8144	0.0697	0.8462
ENSG00000065970	FOXJ2	12	-0.0311	0.0171	-1.814	0.0697	0.8462
ENSG00000207091	Y_RNA	15	-0.0312	0.0172	-1.8136	0.0698	0.8462
ENSG00000134321	RSAD2	2	0.0315	0.0174	1.8127	0.0699	0.8462
ENSG00000102786	INTS6	13	-0.0312	0.0172	-1.8125	0.0699	0.8462
ENSG00000143786	CNIH3	1	-0.0316	0.0174	-1.8123	0.07	0.8462
ENSG00000286830		7	-0.0321	0.0177	-1.8117	0.0701	0.8462
ENSG00000167658	EEF2	19	0.0317	0.0175	1.8117	0.0701	0.8462
ENSG00000134954	ETS1	11	0.0332	0.0183	1.8116	0.0701	0.8462
ENSG00000189067	LITAF	16	-0.0315	0.0174	-1.8116	0.0701	0.8462
ENSG00000151320	AKAP6	14	0.0315	0.0174	1.8113	0.0701	0.8462
ENSG00000262979		17	0.0313	0.0173	1.8112	0.0701	0.8462
ENSG00000187446	CHP1	15	-0.0316	0.0175	-1.8112	0.0702	0.8462
ENSG00000005893	LAMP2	X	-0.0321	0.0177	-1.8111	0.0702	0.8462
ENSG00000052850	ALX4	11	-0.0314	0.0173	-1.8105	0.0703	0.8462
ENSG00000143553	SNAPIN	1	0.0308	0.017	1.8105	0.0703	0.8462
ENSG00000129422	MTUS1	8	0.0315	0.0174	1.8104	0.0703	0.8462
ENSG00000109814	UGDH	4	0.0312	0.0172	1.8102	0.0703	0.8462
ENSG00000032389	EIPR1	2	-0.0311	0.0172	-1.8101	0.0703	0.8462
ENSG00000134308	YWHAQ	2	0.0313	0.0173	1.8098	0.0704	0.8462
ENSG00000260233	ZNRD2-DT	11	0.0312	0.0172	1.8096	0.0704	0.8462
ENSG00000211868	TRAJ21	14	0.0313	0.0173	1.8092	0.0705	0.8462
ENSG00000214826	DDX12P	12	-0.0311	0.0172	-1.8091	0.0705	0.8462
ENSG00000097033	SH3GLB1	1	-0.0315	0.0174	-1.8088	0.0705	0.8462
ENSG00000103365	GGA2	16	0.0315	0.0174	1.8085	0.0706	0.8462
ENSG00000275833		7	0.0311	0.0172	1.8083	0.0706	0.8462
ENSG00000179611	DGKZP1	13	-0.0312	0.0172	-1.8081	0.0706	0.8462
ENSG00000180938	ZNF572	8	0.0311	0.0172	1.8077	0.0707	0.8462
ENSG00000169813	HNRNPF	10	0.0313	0.0173	1.8077	0.0707	0.8462
ENSG00000276564		16	0.031	0.0172	1.8074	0.0707	0.8462
ENSG00000119318	RAD23B	9	-0.0315	0.0174	-1.8073	0.0707	0.8462
ENSG00000257979	SNRPGP18	12	-0.0313	0.0173	-1.8071	0.0708	0.8462
ENSG00000189180	ZNF33A	10	-0.0311	0.0172	-1.8069	0.0708	0.8462
ENSG00000159658	EFCAB14	1	0.0312	0.0173	1.8066	0.0709	0.8462
ENSG00000080815	PSEN1	14	-0.0316	0.0175	-1.8066	0.0709	0.8462
ENSG00000214293	APTR	7	-0.0317	0.0176	-1.8064	0.0709	0.8462
ENSG00000124795	DEK	6	0.031	0.0171	1.8064	0.0709	0.8462
ENSG00000255438		20	-0.0324	0.018	-1.8056	0.071	0.8462
ENSG00000163399	ATP1A1	1	0.0325	0.018	1.8055	0.071	0.8462
ENSG00000120868	APAF1	12	-0.0321	0.0178	-1.805	0.0711	0.8462
ENSG00000222011	FAM185A	7	-0.0315	0.0174	-1.8047	0.0712	0.8462
ENSG00000142168	SOD1	21	0.0312	0.0173	1.8046	0.0712	0.8462
ENSG00000260851		16	-0.0309	0.0171	-1.8045	0.0712	0.8462
ENSG00000101558	VAPA	18	-0.0312	0.0173	-1.8044	0.0712	0.8462
ENSG00000175595	ERCC4	16	0.0311	0.0172	1.8032	0.0714	0.8462
ENSG00000183044	ABAT	16	-0.0316	0.0175	-1.8032	0.0714	0.8462
ENSG00000158186	MRAS	3	0.0311	0.0173	1.8031	0.0714	0.8462
ENSG00000090054	SPTLC1	9	-0.0318	0.0177	-1.803	0.0714	0.8462
ENSG00000196628	TCF4	18	0.0311	0.0172	1.803	0.0714	0.8462
ENSG00000108443	RPS6KB1	17	-0.0309	0.0171	-1.8029	0.0714	0.8462
ENSG00000124380	SNRNP27	2	0.0309	0.0172	1.8027	0.0715	0.8462
ENSG00000233154	LINC01762	1	-0.0319	0.0177	-1.8026	0.0715	0.8462
ENSG00000284526		17	-0.0315	0.0175	-1.802	0.0716	0.8462
ENSG00000147144	CCDC120	X	0.0315	0.0175	1.802	0.0716	0.8462
ENSG00000135486	HNRNPA1	12	0.0314	0.0174	1.8017	0.0716	0.8462
ENSG00000267216	ZNF8-ERVK3-1	19	-0.0312	0.0173	-1.8017	0.0716	0.8462
ENSG00000280213	UCKL1-AS1	20	-0.031	0.0172	-1.8013	0.0717	0.8462
ENSG00000077312	SNRPA	19	0.031	0.0172	1.8011	0.0717	0.8462
ENSG00000121964	GTDC1	2	-0.0318	0.0176	-1.8008	0.0718	0.8462
ENSG00000234789		9	0.0312	0.0173	1.8005	0.0718	0.8462
ENSG00000225039	LINC01058	13	0.0313	0.0174	1.8004	0.0718	0.8462
ENSG00000262209	PCDHGB3	5	-0.0311	0.0173	-1.8002	0.0719	0.8462
ENSG00000177733	HNRNPA0	5	0.0313	0.0174	1.8002	0.0719	0.8462
ENSG00000203730	TEDDM1	1	-0.031	0.0172	-1.8	0.0719	0.8462
ENSG00000197712	FAM114A1	4	-0.0314	0.0174	-1.7998	0.0719	0.8462
ENSG00000278607		18	0.0309	0.0172	1.7995	0.072	0.8462
ENSG00000115275	MOGS	2	0.0313	0.0174	1.7995	0.072	0.8462
ENSG00000172817	CYP7B1	8	0.0316	0.0176	1.7992	0.072	0.8462
ENSG00000151135	TMEM263	12	0.0316	0.0176	1.799	0.0721	0.8462
ENSG00000198818	SFT2D1	6	-0.0317	0.0176	-1.7989	0.0721	0.8462
ENSG00000171530	TBCA	5	-0.0313	0.0174	-1.7987	0.0721	0.8462
ENSG00000291049	FAM86B3P	8	-0.0318	0.0177	-1.7986	0.0721	0.8462
ENSG00000270405		7	-0.0311	0.0173	-1.7985	0.0721	0.8462
ENSG00000286607		14	0.0308	0.0171	1.7982	0.0722	0.8462
ENSG00000072110	ACTN1	14	-0.0309	0.0172	-1.798	0.0722	0.8462
ENSG00000167272	POP5	12	0.0309	0.0172	1.7972	0.0723	0.8471
ENSG00000130598	TNNI2	11	0.0323	0.018	1.7958	0.0726	0.8473
ENSG00000235072	ARNILA	2	0.0315	0.0175	1.7953	0.0726	0.8473
ENSG00000165732	DDX21	10	0.0309	0.0172	1.7947	0.0727	0.8473
ENSG00000178127	NDUFV2	18	0.0313	0.0175	1.7945	0.0728	0.8473
ENSG00000254017	IGHEP2	9	-0.0315	0.0176	-1.7943	0.0728	0.8473
ENSG00000243402	RPL15P12	8	-0.0311	0.0173	-1.7942	0.0728	0.8473
ENSG00000188229	TUBB4B	9	-0.0307	0.0171	-1.7935	0.0729	0.8473
ENSG00000182118	FAM89A	1	-0.0309	0.0172	-1.7931	0.073	0.8473
ENSG00000186104	CYP2R1	11	-0.0308	0.0172	-1.7928	0.073	0.8473
ENSG00000123144	TRIR	19	0.0306	0.0171	1.7923	0.0731	0.8473
ENSG00000143799	PARP1	1	0.0318	0.0178	1.7922	0.0731	0.8473
ENSG00000073584	SMARCE1	17	0.0306	0.0171	1.7921	0.0732	0.8473
ENSG00000175711	B3GNTL1	17	-0.0313	0.0175	-1.7914	0.0733	0.8473
ENSG00000227057	WDR46	6	0.0308	0.0172	1.7905	0.0734	0.8473
ENSG00000274210	RNVU1-27	1	0.0311	0.0174	1.79	0.0735	0.8473
ENSG00000111859	NEDD9	6	-0.0311	0.0174	-1.7896	0.0736	0.8473
ENSG00000145730	PAM	5	-0.0307	0.0171	-1.7893	0.0736	0.8473
ENSG00000136942	RPL35	9	0.0307	0.0171	1.7892	0.0736	0.8473
ENSG00000143363	PRUNE1	1	-0.0313	0.0175	-1.7892	0.0736	0.8473
ENSG00000279880		17	-0.0306	0.0171	-1.789	0.0736	0.8473
ENSG00000126883	NUP214	9	-0.0309	0.0173	-1.789	0.0736	0.8473
ENSG00000092203	TOX4	14	-0.0312	0.0175	-1.789	0.0737	0.8473
ENSG00000139289	PHLDA1	12	0.0309	0.0173	1.7888	0.0737	0.8473
ENSG00000275846		6	-0.0306	0.0171	-1.7884	0.0738	0.8473
ENSG00000174574	AKIRIN1	1	0.0307	0.0171	1.7883	0.0738	0.8473
ENSG00000122696	SLC25A51	9	0.0311	0.0174	1.7879	0.0738	0.8473
ENSG00000177669	MBOAT4	8	-0.0309	0.0173	-1.7877	0.0739	0.8473
ENSG00000276517		2	-0.031	0.0173	-1.7877	0.0739	0.8473
ENSG00000135318	NT5E	6	0.0332	0.0186	1.7874	0.0739	0.8473
ENSG00000207802	MIR646	20	-0.0316	0.0177	-1.7873	0.0739	0.8473
ENSG00000166548	TK2	16	-0.0316	0.0177	-1.7872	0.0739	0.8473
ENSG00000140319	SRP14	15	0.0305	0.0171	1.7869	0.074	0.8473
ENSG00000163482	STK36	2	-0.0316	0.0177	-1.7869	0.074	0.8473
ENSG00000224288	MTCYBP11	2	-0.0307	0.0172	-1.7868	0.074	0.8473
ENSG00000279283		12	-0.0317	0.0177	-1.7865	0.0741	0.8473
ENSG00000215131	C16orf90	16	-0.0308	0.0173	-1.7859	0.0741	0.8473
ENSG00000228808	HMGB3P4	13	0.031	0.0174	1.7855	0.0742	0.8473
ENSG00000108599	AKAP10	17	-0.0307	0.0172	-1.7854	0.0742	0.8473
ENSG00000219607	PPP1R3G	6	-0.0311	0.0174	-1.7847	0.0743	0.8473
ENSG00000005243	COPZ2	17	0.031	0.0174	1.7847	0.0743	0.8473
ENSG00000183155	RABIF	1	-0.031	0.0174	-1.7842	0.0744	0.8473
ENSG00000170989	S1PR1	1	0.0324	0.0182	1.7842	0.0744	0.8473
ENSG00000169220	RGS14	5	-0.031	0.0174	-1.7841	0.0744	0.8473
ENSG00000164164	OTUD4	4	0.0311	0.0174	1.7839	0.0745	0.8473
ENSG00000166908	PIP4K2C	12	-0.0311	0.0175	-1.7835	0.0745	0.8473
ENSG00000137054	POLR1E	9	0.0315	0.0177	1.7835	0.0745	0.8473
ENSG00000102445	RUBCNL	13	-0.0309	0.0173	-1.7834	0.0746	0.8473
ENSG00000142657	PGD	1	-0.0315	0.0177	-1.7832	0.0746	0.8473
ENSG00000177239	MAN1B1	9	-0.0303	0.017	-1.7832	0.0746	0.8473
ENSG00000141367	CLTC	17	-0.0306	0.0172	-1.783	0.0746	0.8473
ENSG00000000971	CFH	1	0.0314	0.0176	1.7821	0.0748	0.8473
ENSG00000185716	MOSMO	16	0.0306	0.0172	1.7819	0.0748	0.8473
ENSG00000229324	NUTF2P7	X	-0.032	0.018	-1.7817	0.0748	0.8473
ENSG00000211884	TRAJ5	14	0.0308	0.0173	1.7813	0.0749	0.8473
ENSG00000280007		22	0.031	0.0174	1.7805	0.075	0.8473
ENSG00000196656		4	-0.0307	0.0172	-1.7802	0.0751	0.8473
ENSG00000196205	EEF1A1P5	9	0.0304	0.0171	1.78	0.0751	0.8473
ENSG00000132825	PPP1R3D	20	-0.0314	0.0176	-1.7798	0.0751	0.8473
ENSG00000267383		19	-0.0305	0.0172	-1.7798	0.0752	0.8473
ENSG00000187037	GPR141	7	-0.0322	0.0181	-1.7797	0.0752	0.8473
ENSG00000122966	CIT	12	0.0305	0.0171	1.7792	0.0752	0.8473
ENSG00000287920		6	-0.0308	0.0173	-1.779	0.0753	0.8473
ENSG00000289351		3	-0.0309	0.0173	-1.7789	0.0753	0.8473
ENSG00000163491	NEK10	3	0.0307	0.0173	1.7788	0.0753	0.8473
ENSG00000124507	PACSIN1	6	0.0305	0.0172	1.778	0.0754	0.8473
ENSG00000135835	KIAA1614	1	-0.0312	0.0175	-1.7779	0.0755	0.8473
ENSG00000102781	KATNAL1	13	0.0307	0.0173	1.7777	0.0755	0.8473
ENSG00000234814	SVIL2P	10	-0.0301	0.0169	-1.7775	0.0755	0.8473
ENSG00000167216	KATNAL2	18	-0.0302	0.017	-1.7774	0.0755	0.8473
ENSG00000261056		16	-0.0307	0.0173	-1.777	0.0756	0.8473
ENSG00000169495	HTRA4	8	0.0307	0.0173	1.7769	0.0756	0.8473
ENSG00000287624		1	0.0308	0.0173	1.7762	0.0757	0.8473
ENSG00000244242	IFITM10	11	-0.031	0.0175	-1.7752	0.0759	0.8473
ENSG00000229939		X	0.0305	0.0172	1.7746	0.076	0.8473
ENSG00000139977	NAA30	14	0.0304	0.0171	1.7746	0.076	0.8473
ENSG00000289327		2	-0.031	0.0175	-1.7741	0.0761	0.8473
ENSG00000132740	IGHMBP2	11	-0.0305	0.0172	-1.7738	0.0761	0.8473
ENSG00000254454	RCC2P6	11	-0.0305	0.0172	-1.7734	0.0762	0.8473
ENSG00000285103	EMICERI	9	-0.0309	0.0174	-1.7724	0.0764	0.8473
ENSG00000198520	ARMH1	1	0.0308	0.0174	1.7723	0.0764	0.8473
ENSG00000270277		2	-0.0307	0.0173	-1.7719	0.0764	0.8473
ENSG00000249138		4	-0.0309	0.0174	-1.7712	0.0766	0.8473
ENSG00000154803	FLCN	17	-0.0304	0.0172	-1.771	0.0766	0.8473
ENSG00000290077		3	-0.0305	0.0173	-1.7707	0.0766	0.8473
ENSG00000259065	MIDEAS-AS1	14	0.0307	0.0173	1.7705	0.0767	0.8473
ENSG00000100934	SEC23A	14	-0.0304	0.0172	-1.7702	0.0767	0.8473
ENSG00000273729		14	-0.0304	0.0172	-1.7701	0.0768	0.8473
ENSG00000232684	ATP11A-AS1	13	-0.0307	0.0173	-1.7698	0.0768	0.8473
ENSG00000063180	CA11	19	0.0312	0.0176	1.7691	0.0769	0.8473
ENSG00000289177		7	0.0303	0.0172	1.7684	0.077	0.8473
ENSG00000040487	SLC66A1	1	-0.0312	0.0177	-1.7671	0.0772	0.8473
ENSG00000112941	TENT4A	5	0.031	0.0176	1.767	0.0773	0.8473
ENSG00000105369	CD79A	19	0.0312	0.0177	1.7667	0.0773	0.8473
ENSG00000176903	PNMA1	14	0.0315	0.0179	1.7661	0.0774	0.8473
ENSG00000117868	ESYT2	7	0.0322	0.0182	1.7659	0.0774	0.8473
ENSG00000283499	U6	4	-0.0304	0.0172	-1.7657	0.0775	0.8473
ENSG00000267682		19	0.0309	0.0175	1.7657	0.0775	0.8473
ENSG00000141376	BCAS3	17	-0.0307	0.0174	-1.7655	0.0775	0.8473
ENSG00000084092	NOA1	4	0.0312	0.0177	1.7654	0.0775	0.8473
ENSG00000179041	RRS1	8	0.0315	0.0178	1.7653	0.0775	0.8473
ENSG00000247982	LINC00926	15	0.0312	0.0177	1.7652	0.0776	0.8473
ENSG00000132570	PCBD2	5	-0.0305	0.0173	-1.7651	0.0776	0.8473
ENSG00000213281	NRAS	1	0.0302	0.0171	1.765	0.0776	0.8473
ENSG00000231887	PRH1	12	-0.0305	0.0173	-1.765	0.0776	0.8473
ENSG00000205531	NAP1L4	11	0.0309	0.0175	1.7647	0.0776	0.8473
ENSG00000253910	PCDHGB2	5	-0.0302	0.0171	-1.7647	0.0777	0.8473
ENSG00000211791	TRAV13-2	14	0.031	0.0176	1.7646	0.0777	0.8473
ENSG00000152439	ZNF773	19	0.0305	0.0173	1.7645	0.0777	0.8473
ENSG00000184056	VPS33B	15	0.0304	0.0172	1.7643	0.0777	0.8473
ENSG00000164309	CMYA5	5	-0.0303	0.0172	-1.7641	0.0778	0.8473
ENSG00000226758	DISC1-IT1	1	-0.0306	0.0173	-1.7637	0.0778	0.8473
ENSG00000198081	ZBTB14	18	0.0303	0.0172	1.7635	0.0779	0.8473
ENSG00000266987		17	-0.0299	0.017	-1.7634	0.0779	0.8473
ENSG00000129493	HEATR5A	14	-0.0307	0.0174	-1.7633	0.0779	0.8473
ENSG00000053371	AKR7A2	1	0.0309	0.0175	1.7631	0.0779	0.8473
ENSG00000172239	PAIP1	5	0.0301	0.0171	1.7631	0.0779	0.8473
ENSG00000145247	OCIAD2	4	0.0311	0.0176	1.7629	0.078	0.8473
ENSG00000230587	LINC02580	2	-0.0304	0.0173	-1.7628	0.078	0.8473
ENSG00000130449	ZSWIM6	5	-0.031	0.0176	-1.7628	0.078	0.8473
ENSG00000173212	MAB21L3	1	-0.0305	0.0173	-1.761	0.0783	0.8473
ENSG00000233653	CICP7	1	-0.0301	0.0171	-1.7594	0.0785	0.8473
ENSG00000223899	SEC13P1	3	-0.0304	0.0173	-1.7591	0.0786	0.8473
ENSG00000057252	SOAT1	1	-0.0301	0.0171	-1.7588	0.0786	0.8473
ENSG00000237828	PA2G4P1	X	-0.0306	0.0174	-1.7588	0.0786	0.8473
ENSG00000234753	FOXP4-AS1	6	0.0301	0.0171	1.7585	0.0787	0.8473
ENSG00000254709	IGLL5	22	0.0305	0.0173	1.7585	0.0787	0.8473
ENSG00000115507	OTX1	2	-0.0309	0.0176	-1.7584	0.0787	0.8473
ENSG00000259651	MTCO3P23	15	-0.0307	0.0174	-1.7583	0.0787	0.8473
ENSG00000163932	PRKCD	3	-0.0311	0.0177	-1.7582	0.0787	0.8473
ENSG00000287950		15	-0.0312	0.0178	-1.7582	0.0788	0.8473
ENSG00000269834	ZNF528-AS1	19	0.0301	0.0171	1.7581	0.0788	0.8473
ENSG00000134698	AGO4	1	-0.0314	0.0178	-1.758	0.0788	0.8473
ENSG00000171174	RBKS	2	-0.0301	0.0171	-1.758	0.0788	0.8473
ENSG00000133703	KRAS	12	-0.03	0.0171	-1.7579	0.0788	0.8473
ENSG00000127337	YEATS4	12	0.0304	0.0173	1.7576	0.0788	0.8473
ENSG00000286118		X	-0.0315	0.0179	-1.7568	0.079	0.8473
ENSG00000167244	IGF2	11	-0.0309	0.0176	-1.7567	0.079	0.8473
ENSG00000089006	SNX5	20	0.0303	0.0173	1.7566	0.079	0.8473
ENSG00000197324	LRP10	14	-0.0305	0.0174	-1.7566	0.079	0.8473
ENSG00000153048	CARHSP1	16	-0.0298	0.017	-1.7564	0.0791	0.8473
ENSG00000184209	SNRNP35	12	-0.0304	0.0173	-1.7559	0.0791	0.8473
ENSG00000140988	RPS2	16	0.0306	0.0174	1.7558	0.0792	0.8473
ENSG00000160097	FNDC5	1	-0.03	0.0171	-1.7557	0.0792	0.8473
ENSG00000142046	TMEM91	19	-0.0306	0.0174	-1.7554	0.0792	0.8473
ENSG00000166436	TRIM66	11	0.0303	0.0173	1.7549	0.0793	0.8473
ENSG00000233851	LATS2-AS1	13	-0.0303	0.0173	-1.7549	0.0793	0.8473
ENSG00000274750	H3C6	6	0.0303	0.0173	1.7543	0.0794	0.8473
ENSG00000197694	SPTAN1	9	0.0312	0.0178	1.7542	0.0794	0.8473
ENSG00000145349	CAMK2D	4	0.0304	0.0173	1.7542	0.0794	0.8473
ENSG00000154608	CEP170P1	4	-0.0305	0.0174	-1.7542	0.0794	0.8473
ENSG00000140398	NEIL1	15	-0.0306	0.0174	-1.754	0.0795	0.8473
ENSG00000198106		16	0.0303	0.0173	1.7536	0.0795	0.8473
ENSG00000007341	ST7L	1	-0.0306	0.0174	-1.7529	0.0797	0.8473
ENSG00000170606	HSPA4	5	0.0301	0.0172	1.7526	0.0797	0.8473
ENSG00000232162	USP12-AS1	13	0.0302	0.0172	1.752	0.0798	0.8473
ENSG00000178464	RPL10P16	19	0.0304	0.0174	1.7519	0.0798	0.8473
ENSG00000287875		2	0.0305	0.0174	1.7516	0.0799	0.8473
ENSG00000179406	LINC00174	7	-0.0298	0.017	-1.7516	0.0799	0.8473
ENSG00000223466	LINC01825	2	-0.0305	0.0174	-1.7512	0.0799	0.8473
ENSG00000211966	IGHV5-51	14	0.0308	0.0176	1.751	0.08	0.8473
ENSG00000110455	ACCS	11	0.0304	0.0173	1.7509	0.08	0.8473
ENSG00000126653	NSRP1	17	-0.0301	0.0172	-1.7506	0.08	0.8473
ENSG00000226284	ARPC3P1	20	-0.0302	0.0172	-1.7506	0.08	0.8473
ENSG00000114948	ADAM23	2	0.0301	0.0172	1.7503	0.0801	0.8473
ENSG00000213965	NUDT19	19	0.0302	0.0173	1.7502	0.0801	0.8473
ENSG00000179397	CATSPERE	1	0.0302	0.0172	1.75	0.0802	0.8473
ENSG00000158089	GALNT14	2	-0.0301	0.0172	-1.7499	0.0802	0.8473
ENSG00000105352	CEACAM4	19	-0.0311	0.0178	-1.7497	0.0802	0.8473
ENSG00000071243	ING3	7	-0.0305	0.0175	-1.7497	0.0802	0.8473
ENSG00000065615	CYB5R4	6	-0.0311	0.0177	-1.7497	0.0802	0.8473
ENSG00000290554	ADCY10P1	6	-0.0301	0.0172	-1.749	0.0803	0.8473
ENSG00000177169	ULK1	12	-0.0309	0.0176	-1.7489	0.0803	0.8473
ENSG00000144827	ABHD10	3	0.0299	0.0171	1.7484	0.0804	0.8473
ENSG00000143376	SNX27	1	-0.0303	0.0174	-1.7482	0.0805	0.8473
ENSG00000280537		2	-0.0299	0.0171	-1.7482	0.0805	0.8473
ENSG00000285632		8	-0.0302	0.0173	-1.7481	0.0805	0.8473
ENSG00000163636	PSMD6	3	-0.0302	0.0173	-1.748	0.0805	0.8473
ENSG00000189051	RNF222	17	0.0307	0.0176	1.7479	0.0805	0.8473
ENSG00000012232	EXTL3	8	-0.031	0.0177	-1.7478	0.0805	0.8473
ENSG00000102172	SMS	X	0.0301	0.0172	1.7476	0.0806	0.8473
ENSG00000273445		2	0.0301	0.0172	1.7474	0.0806	0.8473
ENSG00000226874	TRPC6P10	7	-0.0298	0.017	-1.7471	0.0807	0.8473
ENSG00000238178	MAGEB17-AS1	X	0.0316	0.0181	1.747	0.0807	0.8473
ENSG00000017483	SLC38A5	X	-0.0299	0.0171	-1.747	0.0807	0.8473
ENSG00000100359	SGSM3	22	-0.0297	0.017	-1.7462	0.0808	0.8473
ENSG00000136045	PWP1	12	0.0297	0.017	1.746	0.0809	0.8473
ENSG00000217643	PTGES3P2	2	-0.0301	0.0172	-1.746	0.0809	0.8473
ENSG00000118620	ZNF430	19	-0.0299	0.0172	-1.7454	0.0809	0.8473
ENSG00000035141	FAM136A	2	0.0299	0.0171	1.7453	0.081	0.8473
ENSG00000260229	PPIAP51	16	-0.0304	0.0174	-1.7448	0.0811	0.8473
ENSG00000254634	SMG1P6	16	-0.0301	0.0173	-1.7448	0.0811	0.8473
ENSG00000103121	CMC2	16	0.0299	0.0171	1.7446	0.0811	0.8473
ENSG00000269066		19	-0.0306	0.0176	-1.7439	0.0812	0.8473
ENSG00000143502	SUSD4	1	0.0298	0.0171	1.7437	0.0812	0.8473
ENSG00000267280	TBX2-AS1	17	0.0302	0.0173	1.7429	0.0814	0.8473
ENSG00000162702	ZNF281	1	-0.0303	0.0174	-1.7427	0.0814	0.8473
ENSG00000171858	RPS21	20	0.03	0.0172	1.7426	0.0814	0.8473
ENSG00000274752	TRBV12-3	7	0.0308	0.0177	1.7423	0.0815	0.8473
ENSG00000251513	LIX1-AS1	5	0.0305	0.0175	1.7422	0.0815	0.8473
ENSG00000165512	ZNF22	10	0.0298	0.0171	1.7419	0.0816	0.8473
ENSG00000130038	CRACR2A	12	-0.0302	0.0173	-1.7419	0.0816	0.8473
ENSG00000149428	HYOU1	11	0.0301	0.0173	1.7418	0.0816	0.8473
ENSG00000014164	ZC3H3	8	-0.03	0.0172	-1.7418	0.0816	0.8473
ENSG00000230393		2	0.0304	0.0175	1.7411	0.0817	0.8473
ENSG00000230146	SEPHS1P4	X	-0.0317	0.0182	-1.7411	0.0817	0.8473
ENSG00000138756	BMP2K	4	-0.03	0.0172	-1.7411	0.0817	0.8473
ENSG00000234040	RPL10P12	12	0.0302	0.0173	1.7407	0.0818	0.8473
ENSG00000129484	PARP2	14	0.0301	0.0173	1.7406	0.0818	0.8473
ENSG00000205085	GARIN1A	7	-0.0299	0.0172	-1.7406	0.0818	0.8473
ENSG00000160781	PAQR6	1	-0.0299	0.0172	-1.7406	0.0818	0.8473
ENSG00000207248	RNU6-1005P	16	-0.0303	0.0174	-1.7405	0.0818	0.8473
ENSG00000235033	DAAM2-AS1	6	-0.0303	0.0174	-1.7402	0.0819	0.8473
ENSG00000258035		12	-0.0303	0.0174	-1.7402	0.0819	0.8473
ENSG00000235027	PRADX	11	-0.031	0.0178	-1.74	0.0819	0.8473
ENSG00000213839	TMX2P1	9	0.03	0.0172	1.7399	0.0819	0.8473
ENSG00000147408	CSGALNACT1	8	-0.03	0.0173	-1.7396	0.082	0.8473
ENSG00000156860	FBRS	16	-0.0299	0.0172	-1.7396	0.082	0.8473
ENSG00000239466	RN7SL552P	4	-0.0304	0.0175	-1.7396	0.082	0.8473
ENSG00000227242		1	0.0299	0.0172	1.7393	0.082	0.8473
ENSG00000202417	Y_RNA	5	0.0301	0.0173	1.7393	0.082	0.8473
ENSG00000231312	MAP4K3-DT	2	0.0298	0.0171	1.7387	0.0821	0.8473
ENSG00000178104	PDE4DIP	1	0.03	0.0172	1.7386	0.0821	0.8473
ENSG00000143409	MINDY1	1	-0.0298	0.0171	-1.7386	0.0821	0.8473
ENSG00000131979	GCH1	14	0.0297	0.0171	1.7385	0.0822	0.8473
ENSG00000289353		16	-0.0301	0.0173	-1.7384	0.0822	0.8473
ENSG00000107036	RIC1	9	-0.0299	0.0172	-1.7384	0.0822	0.8473
ENSG00000241061	RPL5P1	15	0.0297	0.0171	1.7381	0.0822	0.8473
ENSG00000217624	YWHAZP10	X	-0.0298	0.0171	-1.7381	0.0822	0.8473
ENSG00000068654	POLR1A	2	0.0304	0.0175	1.7381	0.0822	0.8473
ENSG00000211959	IGHV4-39	14	0.03	0.0173	1.7379	0.0823	0.8473
ENSG00000284858		8	-0.0301	0.0173	-1.7371	0.0824	0.8473
ENSG00000232801	SDCBPP3	X	-0.0303	0.0174	-1.7371	0.0824	0.8473
ENSG00000188185	LINC00265	7	0.0305	0.0176	1.7371	0.0824	0.8473
ENSG00000277152		15	-0.0303	0.0174	-1.7369	0.0824	0.8473
ENSG00000259671	MTCYBP23	15	-0.0301	0.0173	-1.7363	0.0825	0.8473
ENSG00000182022	CHST15	10	-0.0305	0.0176	-1.7363	0.0825	0.8473
ENSG00000136040	PLXNC1	12	-0.0304	0.0175	-1.7362	0.0826	0.8473
[truncated: 18,623 more rows]

## Sheet: STable2
Supplementary Table 2: Standardized Model Estimates for Gene x Sex x Time Interaction
Ensembl Gene ID	Gene Name	Chromosome Name	Standardized Beta	Standard Error	t-value	p-value	FDR p-value
ENSG00000162543	UBXN10	1	-0.1341	0.0355	-3.7785	0.0002	0.9751
ENSG00000266412	NCOA4	10	-0.1386	0.0369	-3.7516	0.0002	0.9751
ENSG00000269893	SNHG8	4	0.129	0.0359	3.594	0.0003	0.9751
ENSG00000228149	RPL3P1	21	-0.1194	0.0342	-3.4869	0.0005	0.9751
ENSG00000223519	KIF28P	1	-0.1252	0.0359	-3.4824	0.0005	0.9751
ENSG00000259330	INAFM2	15	-0.1289	0.037	-3.481	0.0005	0.9751
ENSG00000233334	FAM53B-AS1	10	-0.121	0.0352	-3.4394	0.0006	0.9751
ENSG00000129116	PALLD	4	-0.1224	0.0357	-3.431	0.0006	0.9751
ENSG00000267342		17	0.1192	0.0349	3.4149	0.0006	0.9751
ENSG00000197353	LYPD2	8	-0.1147	0.0343	-3.3456	0.0008	0.9751
ENSG00000270179		11	0.1176	0.0353	3.3353	0.0009	0.9751
ENSG00000264484	RN7SL697P	X	-0.2972	0.0906	-3.2817	0.001	0.9751
ENSG00000286966		1	-0.1159	0.0354	-3.2746	0.0011	0.9751
ENSG00000228218	ATF4P3	17	0.1192	0.0367	3.2527	0.0011	0.9751
ENSG00000072133	RPS6KA6	X	-0.267	0.0834	-3.2	0.0014	0.9751
ENSG00000112667	DNPH1	6	0.1142	0.0358	3.1899	0.0014	0.9751
ENSG00000164087	POC1A	3	0.1121	0.0354	3.1698	0.0015	0.9751
ENSG00000146376	ARHGAP18	6	-0.1128	0.0356	-3.1695	0.0015	0.9751
ENSG00000270788	PDLIM1P1	14	-0.1109	0.035	-3.166	0.0016	0.9751
ENSG00000241743	XACT	X	-0.1123	0.0356	-3.1579	0.0016	0.9751
ENSG00000240395	RPL5P23	8	0.1136	0.0361	3.1458	0.0017	0.9751
ENSG00000226479	TMEM185B	2	0.1086	0.0347	3.1279	0.0018	0.9751
ENSG00000233030		1	0.1105	0.0353	3.1264	0.0018	0.9751
ENSG00000235304	LINC01281	X	0.1186	0.038	3.1187	0.0018	0.9751
ENSG00000237263	MAPK6P3	13	0.1075	0.0347	3.1008	0.0019	0.9751
ENSG00000070610	GBA2	9	-0.1204	0.039	-3.083	0.0021	0.9751
ENSG00000250361	GYPB	4	-0.1104	0.0359	-3.0777	0.0021	0.9751
ENSG00000101162	TUBB1	20	-0.1088	0.0358	-3.0428	0.0024	0.9751
ENSG00000134294	SLC38A2	12	0.1093	0.036	3.0354	0.0024	0.9751
ENSG00000259341	LINC03080	15	0.1116	0.0368	3.029	0.0025	0.9751
ENSG00000211809	TRAV27	14	0.1052	0.0348	3.0209	0.0025	0.9751
ENSG00000267128	RNF157-AS1	17	0.1097	0.0363	3.0204	0.0025	0.9751
ENSG00000233912		3	-0.1064	0.0355	-2.9994	0.0027	0.9751
ENSG00000223486	LINC03053	X	-0.2811	0.0943	-2.9826	0.0029	0.9751
ENSG00000234518	PTGES3P1	1	0.1063	0.0357	2.9761	0.0029	0.9751
ENSG00000288869	SMANTIS	2	-0.1076	0.0362	-2.9751	0.0029	0.9751
ENSG00000102804	TSC22D1	13	-0.1076	0.0362	-2.9731	0.003	0.9751
ENSG00000160789	LMNA	1	-0.1094	0.0369	-2.9675	0.003	0.9751
ENSG00000233623	PGAM1P11	1	-0.1052	0.0356	-2.9584	0.0031	0.9751
ENSG00000234719	NPIPB2	16	-0.1018	0.0345	-2.9548	0.0031	0.9751
ENSG00000130377	ACSBG2	19	-0.1067	0.0362	-2.9474	0.0032	0.9751
ENSG00000133574	GIMAP4	7	0.1026	0.0348	2.9464	0.0032	0.9751
ENSG00000278831		10	-0.1073	0.0365	-2.9437	0.0033	0.9751
ENSG00000169247	SH3TC2	5	-0.1037	0.0352	-2.9437	0.0033	0.9751
ENSG00000211799	TRAV19	14	0.105	0.0358	2.9334	0.0034	0.9751
ENSG00000197461	PDGFA	7	-0.1028	0.0351	-2.9296	0.0034	0.9751
ENSG00000163902	RPN1	3	-0.1055	0.0361	-2.9253	0.0035	0.9751
ENSG00000177688	SUMO4	6	0.1018	0.035	2.9116	0.0036	0.9751
ENSG00000128245	YWHAH	22	-0.1033	0.0355	-2.9054	0.0037	0.9751
ENSG00000279605		8	0.1032	0.0355	2.9054	0.0037	0.9751
ENSG00000103642	LACTB	15	0.1012	0.0348	2.9039	0.0037	0.9751
ENSG00000138036	DYNC2LI1	2	-0.1032	0.0356	-2.8983	0.0038	0.9751
ENSG00000165591	FAAH2	X	0.1008	0.0348	2.8964	0.0038	0.9751
ENSG00000189319	FAM53B	10	-0.1002	0.0346	-2.8935	0.0038	0.9751
ENSG00000176371	ZSCAN2	15	-0.1055	0.0365	-2.8909	0.0039	0.9751
ENSG00000272853	SUV39H2-DT	10	0.1028	0.0356	2.8854	0.0039	0.9751
ENSG00000204922	UQCC3	11	0.1068	0.0371	2.8818	0.004	0.9751
ENSG00000123472	ATPAF1	1	0.1012	0.0353	2.8641	0.0042	0.9751
ENSG00000102898	NUTF2	16	-0.1027	0.0359	-2.8587	0.0043	0.9751
ENSG00000144381	HSPD1	2	0.1034	0.0362	2.8579	0.0043	0.9751
ENSG00000121060	TRIM25	17	0.0987	0.0345	2.8577	0.0043	0.9751
ENSG00000258768		14	-0.1002	0.0351	-2.8575	0.0043	0.9751
ENSG00000276405	TRBV13	7	0.1006	0.0353	2.849	0.0044	0.9751
ENSG00000182973	CNOT10	3	-0.101	0.0354	-2.848	0.0044	0.9751
ENSG00000289531		14	-0.0994	0.035	-2.8381	0.0045	0.9751
ENSG00000213923	CSNK1E	22	-0.1027	0.0362	-2.8371	0.0046	0.9751
ENSG00000119280	C1orf198	1	-0.1031	0.0364	-2.8348	0.0046	0.9751
ENSG00000011007	ELOA	1	-0.1006	0.0355	-2.8315	0.0046	0.9751
ENSG00000050438	SLC4A8	12	-0.1013	0.0359	-2.8248	0.0047	0.9751
ENSG00000138107	ACTR1A	10	-0.104	0.0368	-2.8246	0.0047	0.9751
ENSG00000074621	SLC24A1	15	-0.0999	0.0354	-2.8198	0.0048	0.9751
ENSG00000156113	KCNMA1	10	0.097	0.0344	2.8167	0.0049	0.9751
ENSG00000172292	CERS6	2	0.0994	0.0354	2.8107	0.005	0.9751
ENSG00000187601	MAGEH1	X	0.1016	0.0362	2.809	0.005	0.9751
ENSG00000259436	POU2F2-AS2	19	-0.096	0.0342	-2.8069	0.005	0.9751
ENSG00000120217	CD274	9	0.1003	0.0358	2.8051	0.005	0.9751
ENSG00000278376		11	0.0992	0.0354	2.8036	0.0051	0.9751
ENSG00000285774	SAMD4A-AS1	14	-0.099	0.0355	-2.7909	0.0053	0.9751
ENSG00000170310	STX8	17	-0.0995	0.0358	-2.7774	0.0055	0.9751
ENSG00000117877	POLR1G	19	0.097	0.035	2.7731	0.0056	0.9751
ENSG00000168497	CAVIN2	2	-0.1003	0.0362	-2.7707	0.0056	0.9751
ENSG00000161298	ZNF382	19	0.0994	0.0359	2.7697	0.0056	0.9751
ENSG00000134548	SPX	12	-0.098	0.0354	-2.7645	0.0057	0.9751
ENSG00000234650	PCCA-AS1	13	-0.098	0.0355	-2.7635	0.0057	0.9751
ENSG00000134247	PTGFRN	1	0.0963	0.0349	2.7623	0.0058	0.9751
ENSG00000258752		14	-0.1006	0.0365	-2.7564	0.0059	0.9751
ENSG00000285704		12	-0.0992	0.036	-2.7532	0.0059	0.9751
ENSG00000133134	BEX2	X	0.097	0.0353	2.7526	0.0059	0.9751
ENSG00000221184		10	-0.0985	0.0358	-2.7494	0.006	0.9751
ENSG00000213872	RPL32P11	3	-0.0974	0.0354	-2.7485	0.006	0.9751
ENSG00000151117	TMEM86A	11	-0.0957	0.0349	-2.7451	0.0061	0.9751
ENSG00000159714	ZDHHC1	16	-0.0971	0.0354	-2.7449	0.0061	0.9751
ENSG00000171489	SPACA5	X	-0.1657	0.0604	-2.7448	0.0061	0.9751
ENSG00000214872	SMTNL1	11	0.0962	0.0351	2.7433	0.0061	0.9751
ENSG00000242732	RTL5	X	-0.1085	0.0396	-2.743	0.0061	0.9751
ENSG00000158813	EDA	X	0.0986	0.0359	2.7426	0.0061	0.9751
ENSG00000153814	JAZF1	7	-0.0948	0.0346	-2.7401	0.0062	0.9751
ENSG00000176273	SLC35G1	10	0.097	0.0354	2.7378	0.0062	0.9751
ENSG00000289621		11	-0.0983	0.0359	-2.7369	0.0062	0.9751
ENSG00000237773		7	0.0952	0.0348	2.7332	0.0063	0.9751
ENSG00000134809	TIMM10	11	0.0983	0.036	2.7309	0.0063	0.9751
ENSG00000274561		17	-0.0986	0.0361	-2.7273	0.0064	0.9751
ENSG00000172780	RAB43	3	0.0957	0.0351	2.724	0.0065	0.9751
ENSG00000119013	NDUFB3	2	0.0957	0.0352	2.7227	0.0065	0.9751
ENSG00000138798	EGF	4	-0.0958	0.0352	-2.7192	0.0066	0.9751
ENSG00000233029		1	0.0951	0.035	2.717	0.0066	0.9751
ENSG00000198915	RASGEF1A	10	-0.0982	0.0362	-2.7133	0.0067	0.9751
ENSG00000109929	SC5D	11	0.0956	0.0353	2.7094	0.0068	0.9751
ENSG00000138660	AP1AR	4	0.0932	0.0344	2.7075	0.0068	0.9751
ENSG00000260417		16	-0.0955	0.0353	-2.7006	0.0069	0.9751
ENSG00000150712	MTMR12	5	-0.0963	0.0357	-2.6995	0.007	0.9751
ENSG00000152766	ANKRD22	10	0.0937	0.0347	2.6989	0.007	0.9751
ENSG00000124789	NUP153	6	-0.0949	0.0352	-2.6985	0.007	0.9751
ENSG00000143158	MPC2	1	-0.0961	0.0356	-2.6982	0.007	0.9751
ENSG00000108861	DUSP3	17	0.0953	0.0353	2.698	0.007	0.9751
ENSG00000111644	ACRBP	12	-0.0981	0.0364	-2.6961	0.007	0.9751
ENSG00000187144	SPATA21	1	0.095	0.0353	2.694	0.0071	0.9751
ENSG00000150337	FCGR1A	1	0.0953	0.0355	2.6878	0.0072	0.9751
ENSG00000163885	CFAP100	3	-0.0944	0.0351	-2.6859	0.0072	0.9751
ENSG00000163521	GLB1L	2	-0.0959	0.0357	-2.6826	0.0073	0.9751
ENSG00000265531	FCGR1CP	1	0.0942	0.0351	2.6815	0.0073	0.9751
ENSG00000156928	MALSU1	7	0.0927	0.0347	2.6762	0.0075	0.9751
ENSG00000100298	APOBEC3H	22	-0.0959	0.0359	-2.6715	0.0076	0.9751
ENSG00000101280	ANGPT4	20	-0.0955	0.0358	-2.6701	0.0076	0.9751
ENSG00000223466	LINC01825	2	0.0949	0.0356	2.6662	0.0077	0.9751
ENSG00000163026	WDCP	2	-0.0934	0.035	-2.6655	0.0077	0.9751
ENSG00000136514	RTP4	3	0.0948	0.0356	2.6636	0.0077	0.9751
ENSG00000255045		11	0.0955	0.0359	2.6636	0.0077	0.9751
ENSG00000289092		10	-0.1	0.0376	-2.6613	0.0078	0.9751
ENSG00000100678	SLC8A3	14	-0.0966	0.0363	-2.6585	0.0079	0.9751
ENSG00000256053	COA8	14	-0.0945	0.0355	-2.6575	0.0079	0.9751
ENSG00000289582		1	0.0922	0.0347	2.6553	0.0079	0.9751
ENSG00000261291		16	-0.092	0.0347	-2.653	0.008	0.9751
ENSG00000104756	KCTD9	8	-0.0949	0.0358	-2.6523	0.008	0.9751
ENSG00000204131	NHSL2	X	-0.1081	0.0408	-2.6507	0.008	0.9751
ENSG00000257246	PHB1P19	12	-0.0927	0.035	-2.6474	0.0081	0.9751
ENSG00000184436	THAP7	22	0.0965	0.0365	2.646	0.0082	0.9751
ENSG00000089486	CDIP1	16	-0.092	0.0349	-2.6388	0.0083	0.9751
ENSG00000233483	EFCAB15P	17	0.0958	0.0363	2.6385	0.0083	0.9751
ENSG00000291208		7	-0.0941	0.0357	-2.6367	0.0084	0.9751
ENSG00000241769	EOLA1-DT	X	-0.0978	0.0371	-2.636	0.0084	0.9751
ENSG00000134352	IL6ST	5	0.0994	0.0377	2.6358	0.0084	0.9751
ENSG00000283743		X	-0.2682	0.1018	-2.6353	0.0084	0.9751
ENSG00000233223	MPDU1-AS1	17	0.0932	0.0354	2.6318	0.0085	0.9751
ENSG00000233850		2	0.0962	0.0366	2.6269	0.0086	0.9751
ENSG00000289142		1	0.0916	0.0349	2.6226	0.0087	0.9751
ENSG00000143842	SOX13	1	-0.0943	0.036	-2.6222	0.0088	0.9751
ENSG00000134107	BHLHE40	3	-0.0932	0.0356	-2.6206	0.0088	0.9751
ENSG00000139714	MORN3	12	-0.0951	0.0363	-2.6193	0.0088	0.9751
ENSG00000273183		7	0.0915	0.035	2.6165	0.0089	0.9751
ENSG00000167614	TTYH1	19	0.0923	0.0353	2.6156	0.0089	0.9751
ENSG00000120885	CLU	8	-0.0919	0.0352	-2.6146	0.0089	0.9751
ENSG00000273747		15	-0.0954	0.0365	-2.6144	0.009	0.9751
ENSG00000059691	GATB	4	0.0943	0.0361	2.6128	0.009	0.9751
ENSG00000205356	TECPR1	7	0.0945	0.0363	2.6033	0.0092	0.9751
ENSG00000169567	HINT1	5	0.0931	0.0358	2.6018	0.0093	0.9751
ENSG00000108576	SLC6A4	17	-0.0935	0.0361	-2.5935	0.0095	0.9751
ENSG00000138722	MMRN1	4	-0.0893	0.0346	-2.5804	0.0099	0.9751
ENSG00000163635	ATXN7	3	0.0915	0.0354	2.5803	0.0099	0.9751
ENSG00000126822	PLEKHG3	14	-0.0956	0.0371	-2.5786	0.0099	0.9751
ENSG00000112977	DAP	5	-0.0915	0.0355	-2.5767	0.01	0.9751
ENSG00000113368	LMNB1	5	0.0944	0.0367	2.5741	0.0101	0.9751
ENSG00000184984	CHRM5	15	-0.0913	0.0355	-2.5721	0.0101	0.9751
ENSG00000102271	KLHL4	X	-0.2129	0.0828	-2.5721	0.0101	0.9751
ENSG00000051108	HERPUD1	16	-0.0916	0.0356	-2.5714	0.0101	0.9751
ENSG00000006451	RALA	7	0.091	0.0355	2.5633	0.0104	0.9751
ENSG00000260891		16	-0.0895	0.0349	-2.5624	0.0104	0.9751
ENSG00000258449		12	-0.0906	0.0354	-2.5606	0.0105	0.9751
ENSG00000117385	P3H1	1	0.0914	0.0357	2.5579	0.0105	0.9751
ENSG00000215030	RPL13P12	17	0.0926	0.0362	2.5578	0.0106	0.9751
ENSG00000106952	TNFSF8	9	0.0902	0.0353	2.5557	0.0106	0.9751
ENSG00000239272	RPL21P10	14	0.0901	0.0353	2.5535	0.0107	0.9751
ENSG00000129646	QRICH2	17	-0.0911	0.0357	-2.55	0.0108	0.9751
ENSG00000164220	F2RL2	5	-0.0902	0.0354	-2.5472	0.0109	0.9751
ENSG00000130021	PUDP	X	0.1266	0.0497	2.5457	0.0109	0.9751
ENSG00000171116	HSFX1	X	-0.1742	0.0685	-2.5442	0.011	0.9751
ENSG00000005059	MCUB	4	0.0925	0.0364	2.5418	0.011	0.9751
ENSG00000169919	GUSB	7	-0.0902	0.0355	-2.5391	0.0111	0.9751
ENSG00000163956	LRPAP1	4	0.0906	0.0357	2.539	0.0111	0.9751
ENSG00000164707	SLC13A4	7	-0.0897	0.0353	-2.5382	0.0112	0.9751
ENSG00000088970	KIZ	20	-0.0879	0.0346	-2.538	0.0112	0.9751
ENSG00000184575	XPOT	12	0.0912	0.0359	2.5376	0.0112	0.9751
ENSG00000164683	HEY1	8	-0.0903	0.0356	-2.537	0.0112	0.9751
ENSG00000143761	ARF1	1	-0.0884	0.0349	-2.5344	0.0113	0.9751
ENSG00000261216		16	0.0927	0.0366	2.5339	0.0113	0.9751
ENSG00000215319	EIF5P1	X	0.1115	0.0441	2.5302	0.0114	0.9751
ENSG00000185880	TRIM69	15	0.089	0.0352	2.53	0.0114	0.9751
ENSG00000035403	VCL	10	-0.0907	0.0359	-2.5262	0.0115	0.9751
ENSG00000167037	SGSM1	22	-0.0884	0.035	-2.523	0.0117	0.9751
ENSG00000289253		2	0.0892	0.0354	2.5225	0.0117	0.9751
ENSG00000143457	GOLPH3L	1	-0.0886	0.0351	-2.5221	0.0117	0.9751
ENSG00000232828		X	0.0959	0.0381	2.5154	0.0119	0.9751
ENSG00000162645	GBP2	1	0.0873	0.0347	2.5154	0.0119	0.9751
ENSG00000155438	NIFK	2	0.0901	0.0358	2.5145	0.0119	0.9751
ENSG00000180284	CNEP1R1P1	X	-0.1256	0.05	-2.5132	0.012	0.9751
ENSG00000187690	EZHIP	X	0.0919	0.0366	2.5109	0.0121	0.9751
ENSG00000145365	TIFA	4	0.0866	0.0345	2.5093	0.0121	0.9751
ENSG00000123700	KCNJ2	17	0.0886	0.0354	2.5062	0.0122	0.9751
ENSG00000103485	QPRT	16	-0.089	0.0355	-2.5033	0.0123	0.9751
ENSG00000231113	LINC02976	6	-0.091	0.0364	-2.5003	0.0124	0.9751
ENSG00000085733	CTTN	11	-0.0895	0.0358	-2.4988	0.0125	0.9751
ENSG00000283176		8	-0.0887	0.0355	-2.496	0.0126	0.9751
ENSG00000083444	PLOD1	1	-0.094	0.0377	-2.4948	0.0126	0.9751
ENSG00000100038	TOP3B	22	0.0884	0.0355	2.4933	0.0127	0.9751
ENSG00000116285	ERRFI1	1	-0.0867	0.0348	-2.4933	0.0127	0.9751
ENSG00000005249	PRKAR2B	7	-0.0896	0.0359	-2.4925	0.0127	0.9751
ENSG00000233469	ST6GALNAC4P1	13	-0.0897	0.036	-2.4915	0.0127	0.9751
ENSG00000087152	ATXN7L3	17	0.0877	0.0352	2.4908	0.0128	0.9751
ENSG00000140022	STON2	14	-0.0885	0.0356	-2.486	0.0129	0.9751
ENSG00000157216	SSBP3	1	-0.0873	0.0351	-2.4854	0.013	0.9751
ENSG00000278195	SSTR3	22	0.0913	0.0367	2.484	0.013	0.9751
ENSG00000130487	KLHDC7B	22	0.0867	0.0349	2.4822	0.0131	0.9751
ENSG00000171793	CTPS1	1	0.0893	0.036	2.4819	0.0131	0.9751
ENSG00000070404	FSTL3	19	0.0864	0.0349	2.4762	0.0133	0.9751
ENSG00000214894	LINC00243	6	0.0863	0.0349	2.4737	0.0134	0.9751
ENSG00000286532	PARTICL	2	0.0897	0.0363	2.4725	0.0134	0.9751
ENSG00000082074	FYB1	5	0.0846	0.0343	2.4685	0.0136	0.9751
ENSG00000067064	IDI1	10	0.0874	0.0354	2.468	0.0136	0.9751
ENSG00000276386	CNTNAP3P2	9	-0.0872	0.0353	-2.4673	0.0136	0.9751
ENSG00000182118	FAM89A	1	0.0875	0.0355	2.4656	0.0137	0.9751
ENSG00000288056		6	-0.0891	0.0362	-2.4654	0.0137	0.9751
ENSG00000198711	SSBP3-AS1	1	-0.0867	0.0352	-2.4642	0.0138	0.9751
ENSG00000103528	SYT17	16	-0.0846	0.0344	-2.4606	0.0139	0.9751
ENSG00000258539		10	-0.085	0.0346	-2.4573	0.014	0.9751
ENSG00000233783		21	0.0867	0.0353	2.4572	0.014	0.9751
ENSG00000274799	Metazoa_SRP	5	0.0861	0.035	2.4572	0.014	0.9751
ENSG00000004866	ST7	7	-0.0886	0.0361	-2.456	0.0141	0.9751
ENSG00000256806	C17orf100	17	0.0871	0.0355	2.4559	0.0141	0.9751
ENSG00000158710	TAGLN2	1	-0.0865	0.0352	-2.4536	0.0142	0.9751
ENSG00000211745	TRBV4-2	7	0.085	0.0347	2.4524	0.0142	0.9751
ENSG00000104549	SQLE	8	0.0887	0.0362	2.4523	0.0142	0.9751
ENSG00000261253		16	-0.0853	0.0348	-2.4518	0.0142	0.9751
ENSG00000141574	SECTM1	17	0.085	0.0347	2.45	0.0143	0.9751
ENSG00000276863		17	0.0848	0.0346	2.4496	0.0143	0.9751
ENSG00000122952	ZWINT	10	0.086	0.0351	2.4493	0.0143	0.9751
ENSG00000130830	MPP1	X	-0.0883	0.0361	-2.4478	0.0144	0.9751
ENSG00000188021	UBQLN2	X	0.0889	0.0363	2.4476	0.0144	0.9751
ENSG00000280047		5	0.087	0.0356	2.4467	0.0144	0.9751
ENSG00000240065	PSMB9	6	0.0854	0.0349	2.4465	0.0144	0.9751
ENSG00000149131	SERPING1	11	0.0856	0.035	2.4449	0.0145	0.9751
ENSG00000111639	MRPL51	12	0.0863	0.0353	2.4446	0.0145	0.9751
ENSG00000177030	DEAF1	11	0.0872	0.0357	2.4443	0.0145	0.9751
ENSG00000168918	INPP5D	2	-0.0879	0.036	-2.4405	0.0147	0.9751
ENSG00000286634		5	-0.0867	0.0355	-2.4402	0.0147	0.9751
ENSG00000200087	SNORA73B	1	0.0867	0.0356	2.438	0.0148	0.9751
ENSG00000274460		16	0.0841	0.0345	2.4375	0.0148	0.9751
ENSG00000187699	C2orf88	2	-0.0873	0.0359	-2.435	0.0149	0.9751
ENSG00000229515	FLT1P1	3	0.0862	0.0354	2.4327	0.015	0.9751
ENSG00000221739	MIR1203	17	-0.0858	0.0353	-2.4311	0.0151	0.9751
ENSG00000234614	C2CD4D-AS1	1	-0.0866	0.0356	-2.4297	0.0151	0.9751
ENSG00000183647	ZNF530	19	0.0877	0.0361	2.4293	0.0151	0.9751
ENSG00000159713	TPPP3	16	-0.0849	0.035	-2.4289	0.0152	0.9751
ENSG00000267508	ZNF285	19	0.0861	0.0354	2.4281	0.0152	0.9751
ENSG00000204685	STARD7-AS1	2	-0.0868	0.0358	-2.4263	0.0153	0.9751
ENSG00000166839	ANKDD1A	15	0.0899	0.037	2.4257	0.0153	0.9751
ENSG00000124491	F13A1	6	-0.0859	0.0354	-2.4249	0.0153	0.9751
ENSG00000150594	ADRA2A	10	-0.0862	0.0356	-2.4242	0.0154	0.9751
ENSG00000152061	RABGAP1L	1	-0.0865	0.0357	-2.4229	0.0154	0.9751
ENSG00000274213		17	0.0835	0.0345	2.4215	0.0155	0.9751
ENSG00000133985	TTC9	14	0.0861	0.0355	2.4212	0.0155	0.9751
ENSG00000148175	STOM	9	-0.0844	0.0349	-2.4202	0.0155	0.9751
ENSG00000184602	SNN	16	-0.0887	0.0367	-2.419	0.0156	0.9751
ENSG00000100906	NFKBIA	14	0.0856	0.0354	2.4186	0.0156	0.9751
ENSG00000127533	F2RL3	19	-0.0879	0.0364	-2.4174	0.0157	0.9751
ENSG00000177200	CHD9	16	-0.0868	0.0359	-2.4164	0.0157	0.9751
ENSG00000225071	RPS26P58	X	-0.2154	0.0892	-2.4155	0.0157	0.9751
ENSG00000166974	MAPRE2	18	-0.0828	0.0343	-2.4151	0.0158	0.9751
ENSG00000236088	COX10-DT	17	0.0858	0.0356	2.4144	0.0158	0.9751
ENSG00000136929	HEMGN	9	-0.084	0.0348	-2.414	0.0158	0.9751
ENSG00000124614	RPS10	6	0.0859	0.0356	2.4122	0.0159	0.9751
ENSG00000205041		19	-0.085	0.0353	-2.4121	0.0159	0.9751
ENSG00000115758	ODC1	2	-0.0829	0.0344	-2.4119	0.0159	0.9751
ENSG00000167778	SPRYD3	12	-0.0843	0.035	-2.4111	0.0159	0.9751
ENSG00000223834		10	-0.0879	0.0365	-2.4096	0.016	0.9751
ENSG00000204632	HLA-G	6	-0.0872	0.0362	-2.4083	0.016	0.9751
ENSG00000134864	GGACT	13	-0.0851	0.0353	-2.4081	0.0161	0.9751
ENSG00000138311	ZNF365	10	-0.0878	0.0365	-2.4077	0.0161	0.9751
ENSG00000117228	GBP1	1	0.0844	0.0351	2.4075	0.0161	0.9751
ENSG00000005302	MSL3	X	0.0861	0.0358	2.4066	0.0161	0.9751
ENSG00000278090	LUNAR1	15	-0.0872	0.0362	-2.4065	0.0161	0.9751
ENSG00000101871	MID1	X	-0.2261	0.0941	-2.4012	0.0164	0.9751
ENSG00000179262	RAD23A	19	-0.0837	0.0349	-2.3983	0.0165	0.9751
ENSG00000132359	RAP1GAP2	17	-0.092	0.0384	-2.3974	0.0165	0.9751
ENSG00000259807		16	-0.0858	0.0358	-2.397	0.0166	0.9751
ENSG00000188234	AGAP4	10	-0.0864	0.0361	-2.3959	0.0166	0.9751
ENSG00000254362		8	0.0854	0.0357	2.3953	0.0166	0.9751
ENSG00000214113	LYRM4	6	0.086	0.0359	2.3944	0.0167	0.9751
ENSG00000163435	ELF3	1	-0.0856	0.0357	-2.3943	0.0167	0.9751
ENSG00000258302		12	-0.0871	0.0364	-2.3943	0.0167	0.9751
ENSG00000170180	GYPA	4	-0.0844	0.0353	-2.3937	0.0167	0.9751
ENSG00000129194	SOX15	17	0.0866	0.0362	2.3932	0.0167	0.9751
ENSG00000242950	ERVW-1	7	-0.0862	0.036	-2.3932	0.0167	0.9751
ENSG00000087237	CETP	16	0.0836	0.035	2.3897	0.0169	0.9751
ENSG00000100442	FKBP3	14	0.0853	0.0357	2.3869	0.017	0.9751
ENSG00000109956	B3GAT1	11	-0.084	0.0352	-2.3863	0.017	0.9751
ENSG00000277130		12	-0.0883	0.037	-2.3859	0.0171	0.9751
ENSG00000012061	ERCC1	19	-0.0868	0.0364	-2.3855	0.0171	0.9751
ENSG00000101132	PFDN4	20	0.0865	0.0363	2.3837	0.0172	0.9751
ENSG00000066322	ELOVL1	1	-0.0886	0.0372	-2.3836	0.0172	0.9751
ENSG00000291317	TMEM276	8	0.0832	0.0349	2.3835	0.0172	0.9751
ENSG00000273045	C2orf15	2	0.0834	0.035	2.3833	0.0172	0.9751
ENSG00000180422	LINC00304	16	0.0845	0.0354	2.383	0.0172	0.9751
ENSG00000057019	DCBLD2	3	0.0826	0.0347	2.3824	0.0172	0.9751
ENSG00000211800	TRAV20	14	0.086	0.0361	2.3821	0.0172	0.9751
ENSG00000226824		7	-0.0841	0.0353	-2.382	0.0172	0.9751
ENSG00000134333	LDHA	11	0.0851	0.0357	2.3819	0.0172	0.9751
ENSG00000146918	NCAPG2	7	0.0864	0.0363	2.3786	0.0174	0.9751
ENSG00000162961	DPY30	2	0.0828	0.0348	2.3773	0.0175	0.9751
ENSG00000264304		17	0.0818	0.0344	2.3768	0.0175	0.9751
ENSG00000141576	RNF157	17	0.0868	0.0365	2.3758	0.0175	0.9751
ENSG00000181908	LINC02724	11	0.0861	0.0363	2.3752	0.0176	0.9751
ENSG00000102024	PLS3	X	-0.205	0.0863	-2.375	0.0176	0.9751
ENSG00000173210	ABLIM3	5	-0.0834	0.0351	-2.3749	0.0176	0.9751
ENSG00000188828	GLRA4	X	-0.1981	0.0835	-2.3731	0.0177	0.9751
ENSG00000090013	BLVRB	19	-0.0843	0.0356	-2.3708	0.0178	0.9751
ENSG00000259719	LINC02284	14	-0.0852	0.0359	-2.3702	0.0178	0.9751
ENSG00000136754	ABI1	10	-0.0836	0.0353	-2.3693	0.0178	0.9751
ENSG00000112651	MRPL2	6	0.0844	0.0356	2.369	0.0179	0.9751
ENSG00000239911	PRKAG2-AS1	7	0.0839	0.0354	2.3687	0.0179	0.9751
ENSG00000267493	CIRBP-AS1	19	-0.0861	0.0364	-2.3683	0.0179	0.9751
ENSG00000168394	TAP1	6	0.0826	0.0349	2.3682	0.0179	0.9751
ENSG00000235958	UBOX5-AS1	20	-0.0829	0.035	-2.3679	0.0179	0.9751
ENSG00000230732		3	-0.0823	0.0347	-2.3679	0.0179	0.9751
ENSG00000291135	FCGR1BP	1	0.0833	0.0352	2.3653	0.018	0.9751
ENSG00000238193	HADHBP1	X	-0.153	0.0647	-2.3648	0.0181	0.9751
ENSG00000169231	THBS3	1	-0.0834	0.0353	-2.3636	0.0181	0.9751
ENSG00000237329		1	-0.0841	0.0356	-2.3625	0.0182	0.9751
ENSG00000280434		22	-0.0846	0.0359	-2.3605	0.0183	0.9751
ENSG00000166704	ZNF606	19	0.083	0.0352	2.36	0.0183	0.9751
ENSG00000186716	BCR	22	-0.0833	0.0353	-2.359	0.0183	0.9751
ENSG00000185630	PBX1	1	-0.0827	0.0351	-2.3572	0.0184	0.9751
ENSG00000170088	TMEM192	4	0.082	0.0348	2.356	0.0185	0.9751
ENSG00000231160	KLF3-AS1	4	0.0837	0.0355	2.3557	0.0185	0.9751
ENSG00000273002	ARHGEF2-AS2	1	-0.0826	0.0351	-2.3548	0.0186	0.9751
ENSG00000205038	PKHD1L1	8	-0.0827	0.0351	-2.3535	0.0186	0.9751
ENSG00000117242	PINK1-AS	1	-0.0862	0.0367	-2.3528	0.0187	0.9751
ENSG00000149218	ENDOD1	11	-0.0846	0.036	-2.3513	0.0187	0.9751
ENSG00000288900		2	0.0845	0.036	2.3476	0.0189	0.9751
ENSG00000108370	RGS9	17	-0.084	0.0358	-2.3467	0.019	0.9751
ENSG00000120837	NFYB	12	0.0853	0.0364	2.3462	0.019	0.9751
ENSG00000116406	EDEM3	1	0.0812	0.0346	2.3448	0.0191	0.9751
ENSG00000120029	ARMH3	10	-0.084	0.0358	-2.3439	0.0191	0.9751
ENSG00000223549	MTND5P28	2	0.0821	0.035	2.343	0.0192	0.9751
ENSG00000274554		12	-0.0816	0.0349	-2.3412	0.0192	0.9751
ENSG00000226352	PSPC1-AS2	13	-0.0826	0.0353	-2.3403	0.0193	0.9751
ENSG00000167645	YIF1B	19	-0.0856	0.0366	-2.338	0.0194	0.9751
ENSG00000232379	RPL22P23	X	-0.1239	0.053	-2.3369	0.0195	0.9751
ENSG00000167202	TBC1D2B	15	0.0823	0.0352	2.3362	0.0195	0.9751
ENSG00000065534	MYLK	3	-0.0852	0.0365	-2.3359	0.0195	0.9751
ENSG00000040487	SLC66A1	1	-0.0851	0.0364	-2.3352	0.0196	0.9751
ENSG00000104765	BNIP3L	8	-0.0808	0.0346	-2.3343	0.0196	0.9751
ENSG00000233214		19	0.0841	0.0361	2.3322	0.0197	0.9751
ENSG00000145217	SLC26A1	4	0.0852	0.0366	2.3316	0.0197	0.9751
ENSG00000233877		1	-0.083	0.0356	-2.3316	0.0197	0.9751
ENSG00000229376	CICP3	1	-0.0824	0.0354	-2.3292	0.0199	0.9751
ENSG00000226174	TEX22	14	0.0805	0.0346	2.3284	0.0199	0.9751
ENSG00000244687	UBE2V1	20	-0.0849	0.0365	-2.3278	0.0199	0.9751
ENSG00000154146	NRGN	11	-0.0825	0.0355	-2.3248	0.0201	0.9751
ENSG00000134668	SPOCD1	1	-0.0847	0.0364	-2.3248	0.0201	0.9751
ENSG00000142675	CNKSR1	1	0.0821	0.0353	2.3234	0.0202	0.9751
ENSG00000088726	TMEM40	3	-0.0836	0.036	-2.3223	0.0202	0.9751
ENSG00000113249	HAVCR1	5	0.0866	0.0373	2.3216	0.0203	0.9751
ENSG00000107438	PDLIM1	10	-0.0819	0.0353	-2.3194	0.0204	0.9751
ENSG00000168061	SAC3D1	11	0.0852	0.0368	2.3171	0.0205	0.9751
ENSG00000122644	ARL4A	7	-0.0811	0.035	-2.3148	0.0206	0.9751
ENSG00000198948	MFAP3L	4	-0.0838	0.0362	-2.3139	0.0207	0.9751
ENSG00000160691	SHC1	1	-0.0815	0.0352	-2.3121	0.0208	0.9751
ENSG00000089060	SLC8B1	12	0.0805	0.0348	2.312	0.0208	0.9751
ENSG00000164082	GRM2	3	-0.0818	0.0354	-2.3104	0.0209	0.9751
ENSG00000240005	STIM2-AS1	4	0.0813	0.0352	2.3101	0.0209	0.9751
ENSG00000266378		17	-0.0829	0.0359	-2.3098	0.0209	0.9751
ENSG00000179344	HLA-DQB1	6	-0.0827	0.0358	-2.3096	0.0209	0.9751
ENSG00000255198	SNHG9	16	0.0847	0.0367	2.3083	0.021	0.9751
ENSG00000177324	BEND2	X	-0.0833	0.0361	-2.3071	0.0211	0.9751
ENSG00000162654	GBP4	1	0.0821	0.0356	2.3066	0.0211	0.9751
ENSG00000200091	RN7SKP163	6	-0.0817	0.0355	-2.3028	0.0213	0.9751
ENSG00000120156	TEK	9	-0.082	0.0356	-2.3027	0.0213	0.9751
ENSG00000068366	ACSL4	X	0.0813	0.0354	2.3006	0.0214	0.9751
ENSG00000275339		6	-0.0816	0.0355	-2.2993	0.0215	0.9751
ENSG00000250317	SMIM20	4	0.0821	0.0357	2.299	0.0215	0.9751
ENSG00000173327	MAP3K11	11	0.0821	0.0357	2.2987	0.0215	0.9751
ENSG00000237765	FAM200B	4	0.0807	0.0351	2.2986	0.0216	0.9751
ENSG00000112078	KCTD20	6	-0.0819	0.0357	-2.2979	0.0216	0.9751
ENSG00000274292		12	0.0834	0.0363	2.2954	0.0217	0.9751
ENSG00000270882	H4C14	1	0.0806	0.0351	2.292	0.0219	0.9751
ENSG00000198746	GPATCH3	1	0.083	0.0362	2.2918	0.0219	0.9751
ENSG00000166526	ZNF3	7	-0.0813	0.0355	-2.2912	0.022	0.9751
ENSG00000288792		7	0.0823	0.0359	2.2912	0.022	0.9751
ENSG00000166228	PCBD1	10	0.082	0.0358	2.291	0.022	0.9751
ENSG00000270170	NCBP2AS2	3	0.08	0.035	2.2899	0.0221	0.9751
ENSG00000154917	RAB6B	3	-0.08	0.035	-2.2889	0.0221	0.9751
ENSG00000198513	ATL1	14	-0.0801	0.035	-2.2885	0.0221	0.9751
ENSG00000107669	ATE1	10	-0.0808	0.0353	-2.2874	0.0222	0.9751
ENSG00000272345		6	-0.081	0.0354	-2.287	0.0222	0.9751
ENSG00000166428	PLD4	14	-0.0827	0.0362	-2.2858	0.0223	0.9751
ENSG00000230358	SPDYE21	7	-0.0796	0.0348	-2.2852	0.0223	0.9751
ENSG00000147394	ZNF185	X	-0.083	0.0363	-2.2852	0.0223	0.9751
ENSG00000174989	FBXW8	12	-0.081	0.0354	-2.2844	0.0224	0.9751
ENSG00000253667		8	-0.08	0.035	-2.2842	0.0224	0.9751
ENSG00000164002	EXO5	1	0.0837	0.0367	2.2842	0.0224	0.9751
ENSG00000102904	TSNAXIP1	16	0.0806	0.0353	2.2839	0.0224	0.9751
ENSG00000101911	PRPS2	X	0.0828	0.0363	2.2834	0.0224	0.9751
ENSG00000186272	ZNF17	19	0.0823	0.036	2.2832	0.0224	0.9751
ENSG00000137364	TPMT	6	0.0816	0.0358	2.2827	0.0225	0.9751
ENSG00000128165	ADM2	22	0.0796	0.0349	2.2821	0.0225	0.9751
ENSG00000064115	TM7SF3	12	-0.0847	0.0371	-2.2814	0.0225	0.9751
ENSG00000122085	MTERF4	2	0.0847	0.0371	2.2802	0.0226	0.9751
ENSG00000274752	TRBV12-3	7	0.0817	0.0358	2.2798	0.0226	0.9751
ENSG00000287356		1	0.0802	0.0352	2.2795	0.0227	0.9751
ENSG00000088356	PDRG1	20	0.0826	0.0362	2.2783	0.0227	0.9751
ENSG00000237429		1	0.0832	0.0365	2.2775	0.0228	0.9751
ENSG00000186106	ANKRD46	8	0.0808	0.0355	2.2767	0.0228	0.9751
ENSG00000213970		12	0.0809	0.0355	2.2747	0.0229	0.9751
ENSG00000179918	SEPHS2	16	0.0813	0.0357	2.2745	0.023	0.9751
ENSG00000100030	MAPK1	22	-0.0818	0.036	-2.2715	0.0231	0.9751
ENSG00000248643	RBM14-RBM4	11	0.0836	0.0368	2.2714	0.0231	0.9751
ENSG00000154529	CNTNAP3B	9	-0.0795	0.035	-2.2704	0.0232	0.9751
ENSG00000213246	SUPT4H1	17	0.0802	0.0354	2.27	0.0232	0.9751
ENSG00000165724	ZMYND19	9	0.082	0.0361	2.2688	0.0233	0.9751
ENSG00000248015		19	0.0816	0.036	2.2687	0.0233	0.9751
ENSG00000163728	TTC14	3	0.081	0.0357	2.2674	0.0234	0.9751
ENSG00000164300	SERINC5	5	0.0838	0.037	2.266	0.0235	0.9751
ENSG00000267262		19	-0.0809	0.0357	-2.2657	0.0235	0.9751
ENSG00000261067		16	0.0819	0.0362	2.2651	0.0235	0.9751
ENSG00000176358	TAC4	17	-0.0793	0.035	-2.2651	0.0235	0.9751
ENSG00000160145	KALRN	3	0.0805	0.0356	2.2644	0.0236	0.9751
ENSG00000101350	KIF3B	20	-0.0789	0.0349	-2.2641	0.0236	0.9751
ENSG00000005961	ITGA2B	17	-0.0795	0.0351	-2.2641	0.0236	0.9751
ENSG00000113140	SPARC	5	-0.0801	0.0354	-2.2637	0.0236	0.9751
ENSG00000125772	GPCPD1	20	-0.0862	0.0381	-2.2618	0.0237	0.9751
ENSG00000076650	GPATCH1	19	-0.0816	0.0361	-2.2589	0.0239	0.9751
ENSG00000105639	JAK3	19	0.0828	0.0367	2.2579	0.024	0.9751
ENSG00000215529	EFCAB8	20	-0.0822	0.0364	-2.2559	0.0241	0.9751
ENSG00000289520		4	-0.0848	0.0376	-2.2554	0.0241	0.9751
ENSG00000156650	KAT6B	10	-0.0787	0.0349	-2.2552	0.0241	0.9751
ENSG00000092853	CLSPN	1	0.0817	0.0362	2.2551	0.0242	0.9751
ENSG00000113141	IK	5	-0.0793	0.0352	-2.2536	0.0242	0.9751
ENSG00000163519	TRAT1	3	0.0824	0.0366	2.2533	0.0243	0.9751
ENSG00000221983	UBA52	19	-0.0774	0.0343	-2.2532	0.0243	0.9751
ENSG00000147592	LACTB2	8	0.0832	0.0369	2.2526	0.0243	0.9751
ENSG00000139351	SYCP3	12	-0.0798	0.0354	-2.2522	0.0243	0.9751
ENSG00000287959		8	-0.0788	0.035	-2.2516	0.0244	0.9751
ENSG00000074706	IPCEF1	6	0.0795	0.0353	2.2504	0.0244	0.9751
ENSG00000177868	SVBP	1	-0.0805	0.0358	-2.2492	0.0245	0.9751
ENSG00000114982	KANSL3	2	-0.078	0.0347	-2.2463	0.0247	0.9751
ENSG00000083799	CYLD	16	0.083	0.037	2.245	0.0248	0.9751
ENSG00000198478	SH3BGRL2	6	-0.0798	0.0356	-2.2421	0.025	0.9751
ENSG00000242992	FTH1P4	3	-0.0789	0.0352	-2.2417	0.025	0.9751
ENSG00000171208	NETO2	16	0.0818	0.0365	2.2415	0.025	0.9751
ENSG00000148339	SLC25A25	9	0.0801	0.0358	2.2398	0.0251	0.9751
ENSG00000180596	H2BC4	6	0.0782	0.0349	2.2387	0.0252	0.9751
ENSG00000211714	TRBV7-3	7	0.0796	0.0356	2.2378	0.0253	0.9751
ENSG00000175746	LINC02915	15	-0.0792	0.0354	-2.2375	0.0253	0.9751
ENSG00000225342	LRRK2-DT	12	0.0777	0.0348	2.2361	0.0254	0.9751
ENSG00000228541		2	-0.0799	0.0358	-2.2342	0.0255	0.9751
ENSG00000267375		19	-0.0779	0.0349	-2.2331	0.0256	0.9751
ENSG00000270049	ATP6V0D1-DT	16	0.0798	0.0357	2.2328	0.0256	0.9751
ENSG00000011566	MAP4K3	2	0.0777	0.0348	2.2323	0.0256	0.9751
ENSG00000291112		6	0.0784	0.0351	2.2323	0.0256	0.9751
ENSG00000121858	TNFSF10	3	0.0778	0.0349	2.2321	0.0256	0.9751
ENSG00000106714	CNTNAP3	9	-0.0797	0.0357	-2.2319	0.0256	0.9751
ENSG00000232712	KIZ-AS1	20	-0.0789	0.0354	-2.2304	0.0257	0.9751
ENSG00000121578	B4GALT4	3	0.0802	0.036	2.2301	0.0258	0.9751
ENSG00000291336		6	0.0799	0.0358	2.2294	0.0258	0.9751
ENSG00000169704	GP9	3	-0.0804	0.0361	-2.2293	0.0258	0.9751
ENSG00000244486	SCARF2	22	-0.0776	0.0348	-2.2276	0.0259	0.9751
ENSG00000156050	FAM161B	14	-0.0804	0.0361	-2.2272	0.026	0.9751
ENSG00000228599	RPL7P52	22	-0.0789	0.0354	-2.2267	0.026	0.9751
ENSG00000217094	PPIAP31	10	0.0816	0.0366	2.2265	0.026	0.9751
ENSG00000119537	KDSR	18	0.0778	0.0349	2.2263	0.026	0.9751
ENSG00000118690	ARMC2	6	-0.079	0.0355	-2.2259	0.026	0.9751
ENSG00000019102	VSIG2	11	-0.0796	0.0358	-2.2231	0.0262	0.9751
ENSG00000214975	PPIAP29	6	0.08	0.036	2.223	0.0262	0.9751
ENSG00000163872	YEATS2	3	-0.0796	0.0358	-2.2222	0.0263	0.9751
ENSG00000255026		11	0.0801	0.036	2.222	0.0263	0.9751
ENSG00000009413	REV3L	6	-0.0779	0.0351	-2.2182	0.0266	0.9751
ENSG00000183655	KLHL25	15	0.0794	0.0358	2.2177	0.0266	0.9751
ENSG00000157191	NECAP2	1	0.0805	0.0363	2.2171	0.0266	0.9751
ENSG00000277476		17	-0.0831	0.0375	-2.2169	0.0267	0.9751
ENSG00000079974	RABL2B	22	-0.0789	0.0356	-2.2165	0.0267	0.9751
ENSG00000107833	NPM3	10	0.0826	0.0373	2.2164	0.0267	0.9751
ENSG00000200620		X	-0.1245	0.0562	-2.2158	0.0267	0.9751
ENSG00000076770	MBNL3	X	-0.077	0.0347	-2.2155	0.0268	0.9751
ENSG00000231128		1	-0.0779	0.0351	-2.2154	0.0268	0.9751
ENSG00000152256	PDK1	2	0.0787	0.0356	2.2138	0.0269	0.9751
ENSG00000067842	ATP2B3	X	-0.142	0.0642	-2.2134	0.0269	0.9751
ENSG00000154025	SLC5A10	17	0.0796	0.036	2.2129	0.0269	0.9751
ENSG00000232615	PPP4R2P5	5	-0.0775	0.035	-2.2113	0.027	0.9751
ENSG00000147036	LANCL3	X	-0.0791	0.0358	-2.2108	0.0271	0.9751
ENSG00000288398		1	0.0785	0.0355	2.2107	0.0271	0.9751
ENSG00000214016	RPSAP61	X	0.1021	0.0462	2.2103	0.0271	0.9751
ENSG00000103275	UBE2I	16	0.0802	0.0363	2.21	0.0271	0.9751
ENSG00000147065	MSN	X	-0.0822	0.0372	-2.2084	0.0272	0.9751
ENSG00000254750	CASP1P2	11	0.0763	0.0346	2.2066	0.0274	0.9751
ENSG00000140157	NIPA2	15	0.0794	0.036	2.2065	0.0274	0.9751
ENSG00000232586	KIAA1614-AS1	1	-0.0862	0.0391	-2.2061	0.0274	0.9751
ENSG00000261868	MFSD1P1	17	-0.0785	0.0356	-2.2059	0.0274	0.9751
ENSG00000134602	STK26	X	-0.0773	0.0351	-2.2053	0.0275	0.9751
ENSG00000185897	FFAR3	19	0.0782	0.0355	2.2051	0.0275	0.9751
ENSG00000117586	TNFSF4	1	-0.0797	0.0362	-2.2047	0.0275	0.9751
ENSG00000165240	ATP7A	X	-0.0959	0.0435	-2.2047	0.0275	0.9751
ENSG00000290434		10	-0.0816	0.037	-2.2044	0.0275	0.9751
ENSG00000135363	LMO2	11	0.0774	0.0351	2.204	0.0276	0.9751
ENSG00000181789	COPG1	3	-0.0778	0.0353	-2.2038	0.0276	0.9751
ENSG00000104714	ERICH1	8	-0.0785	0.0356	-2.2036	0.0276	0.9751
ENSG00000248923	MTND5P11	5	-0.0767	0.0348	-2.2025	0.0277	0.9751
ENSG00000151502	VPS26B	11	-0.0777	0.0353	-2.2012	0.0277	0.9751
ENSG00000108960	MMD	17	-0.0809	0.0367	-2.2011	0.0278	0.9751
ENSG00000161835	TAMALIN	12	0.0789	0.0358	2.2005	0.0278	0.9751
ENSG00000289099		1	-0.0788	0.0358	-2.2003	0.0278	0.9751
ENSG00000090661	CERS4	19	-0.0773	0.0352	-2.2002	0.0278	0.9751
ENSG00000257027		12	-0.0767	0.0349	-2.1999	0.0278	0.9751
ENSG00000072803	FBXW11	5	-0.0765	0.0348	-2.199	0.0279	0.9751
ENSG00000115282	TTC31	2	-0.0767	0.0349	-2.1988	0.0279	0.9751
ENSG00000286864		2	-0.0783	0.0356	-2.1978	0.028	0.9751
ENSG00000278196	IGLV2-8	22	0.0827	0.0377	2.1964	0.0281	0.9751
ENSG00000169087	HSPBAP1	3	-0.0784	0.0357	-2.1956	0.0281	0.9751
ENSG00000171611	PTCRA	6	-0.0807	0.0367	-2.195	0.0282	0.9751
ENSG00000244734	HBB	11	-0.0773	0.0352	-2.1938	0.0283	0.9751
ENSG00000284773		1	-0.0764	0.0348	-2.1937	0.0283	0.9751
ENSG00000141452	RMC1	18	-0.0784	0.0357	-2.1935	0.0283	0.9751
ENSG00000127824	TUBA4A	2	-0.0778	0.0355	-2.1934	0.0283	0.9751
ENSG00000167183	PRR15L	17	0.0764	0.0348	2.1933	0.0283	0.9751
ENSG00000227688	HNRNPA3P2	20	-0.0762	0.0348	-2.1933	0.0283	0.9751
ENSG00000197959	DNM3	1	-0.0791	0.0361	-2.1923	0.0284	0.9751
ENSG00000135070	ISCA1	9	-0.0775	0.0354	-2.1914	0.0285	0.9751
ENSG00000115839	RAB3GAP1	2	0.0776	0.0354	2.1909	0.0285	0.9751
ENSG00000279500		12	-0.0812	0.0371	-2.1899	0.0286	0.9751
ENSG00000136108	CKAP2	13	-0.0764	0.0349	-2.1892	0.0286	0.9751
ENSG00000197880	MDS2	1	0.0769	0.0351	2.1884	0.0287	0.9751
ENSG00000135314	KHDC1	6	-0.0776	0.0355	-2.1875	0.0287	0.9751
ENSG00000115109	EPB41L5	2	0.0775	0.0354	2.1873	0.0287	0.9751
ENSG00000214711	CAPN14	2	-0.0768	0.0351	-2.1871	0.0288	0.9751
ENSG00000101335	MYL9	20	-0.0759	0.0347	-2.1869	0.0288	0.9751
ENSG00000280953	LINC01163	10	-0.0776	0.0355	-2.1869	0.0288	0.9751
ENSG00000111716	LDHB	12	0.077	0.0352	2.186	0.0288	0.9751
ENSG00000285944	H2AL1MP	X	-0.2102	0.0962	-2.1853	0.0289	0.9751
ENSG00000228816	AK3P5	10	-0.0777	0.0356	-2.185	0.0289	0.9751
ENSG00000184557	SOCS3	17	0.0763	0.0349	2.1849	0.0289	0.9751
ENSG00000180878	C11orf42	11	-0.078	0.0357	-2.1846	0.0289	0.9751
ENSG00000239282	CASTOR1	22	0.0771	0.0354	2.1814	0.0292	0.9751
ENSG00000184361	SPATA32	17	0.0758	0.0348	2.1802	0.0293	0.9751
ENSG00000233355	CHRM3-AS2	1	0.0786	0.0361	2.1798	0.0293	0.9751
ENSG00000240589	RN7SL258P	17	0.078	0.0358	2.1798	0.0293	0.9751
ENSG00000149532	CPSF7	11	-0.0768	0.0352	-2.1798	0.0293	0.9751
ENSG00000248180	GAPDHP60	4	0.078	0.0358	2.1795	0.0293	0.9751
ENSG00000110880	CORO1C	12	-0.0778	0.0357	-2.1794	0.0293	0.9751
ENSG00000186197	EDARADD	1	-0.0781	0.0359	-2.1785	0.0294	0.9751
ENSG00000231849	UBE2V2P4	1	-0.078	0.0358	-2.1784	0.0294	0.9751
ENSG00000236778	INTS6-AS1	13	0.0778	0.0357	2.1782	0.0294	0.9751
ENSG00000103184	SEC14L5	16	-0.0763	0.0351	-2.1757	0.0296	0.9751
ENSG00000174136	RGMB	5	0.0781	0.0359	2.1754	0.0296	0.9751
ENSG00000211697	TRGV5	7	-0.076	0.0349	-2.1753	0.0296	0.9751
ENSG00000116663	FBXO6	1	0.0756	0.0348	2.1737	0.0298	0.9751
ENSG00000170092	SPDYE5	7	-0.0755	0.0347	-2.172	0.0299	0.9751
ENSG00000287104		4	0.0774	0.0356	2.1718	0.0299	0.9751
ENSG00000147586	MRPS28	8	0.077	0.0355	2.1712	0.0299	0.9751
ENSG00000132423	COQ3	6	0.0764	0.0352	2.1698	0.0301	0.9751
ENSG00000161911	TREML1	6	-0.0783	0.0361	-2.1685	0.0301	0.9751
ENSG00000072736	NFATC3	16	-0.0749	0.0345	-2.1676	0.0302	0.9751
ENSG00000260917		10	-0.0789	0.0364	-2.1667	0.0303	0.9751
ENSG00000204584		17	-0.0775	0.0358	-2.1658	0.0304	0.9751
ENSG00000144152	FBLN7	2	0.0759	0.0351	2.165	0.0304	0.9751
ENSG00000101188	NTSR1	20	0.0759	0.0351	2.1649	0.0304	0.9751
ENSG00000074657	ZNF532	18	-0.0774	0.0358	-2.1646	0.0304	0.9751
ENSG00000107796	ACTA2	10	-0.0769	0.0355	-2.1644	0.0305	0.9751
ENSG00000280173		3	-0.0773	0.0357	-2.1635	0.0305	0.9751
ENSG00000234171	RNASEH1-DT	2	0.0777	0.0359	2.1626	0.0306	0.9751
ENSG00000163520	FBLN2	3	-0.0753	0.0349	-2.1619	0.0307	0.9751
ENSG00000286127		22	-0.0782	0.0362	-2.1611	0.0307	0.9751
ENSG00000289629		3	-0.0754	0.0349	-2.1607	0.0307	0.9751
ENSG00000048028	USP28	11	-0.075	0.0347	-2.1604	0.0308	0.9751
ENSG00000104267	CA2	8	-0.0767	0.0355	-2.1601	0.0308	0.9751
ENSG00000259494	MRPL46	15	0.0762	0.0353	2.1584	0.0309	0.9751
ENSG00000266420	RN7SL118P	X	-0.0907	0.042	-2.1583	0.0309	0.9751
ENSG00000137312	FLOT1	6	0.0763	0.0354	2.158	0.031	0.9751
ENSG00000136897	MRPL50	9	0.0768	0.0356	2.1575	0.031	0.9751
ENSG00000264196		17	-0.0798	0.037	-2.1566	0.0311	0.9751
ENSG00000102524	TNFSF13B	13	0.0754	0.035	2.1565	0.0311	0.9751
ENSG00000267365	KCNJ2-AS1	17	0.0757	0.0351	2.1554	0.0312	0.9751
ENSG00000289596		X	0.0788	0.0366	2.1554	0.0312	0.9751
ENSG00000114784	EIF1B	3	-0.0756	0.0351	-2.1551	0.0312	0.9751
ENSG00000212242	RNA5SP219	6	-0.0778	0.0361	-2.1539	0.0313	0.9751
ENSG00000258867	HISLA	14	-0.0794	0.0369	-2.1531	0.0313	0.9751
ENSG00000236325	RPL32P5	22	0.0808	0.0376	2.1517	0.0314	0.9751
ENSG00000013364	MVP	16	0.0793	0.0369	2.1505	0.0315	0.9751
ENSG00000163599	CTLA4	2	0.0765	0.0356	2.1504	0.0315	0.9751
ENSG00000171368	TPPP	5	-0.0761	0.0354	-2.1494	0.0316	0.9751
ENSG00000270890		6	0.0768	0.0357	2.1474	0.0318	0.9751
ENSG00000176485	PLAAT3	11	-0.0772	0.0359	-2.1472	0.0318	0.9751
ENSG00000123191	ATP7B	13	0.0737	0.0343	2.1463	0.0319	0.9751
ENSG00000145779	TNFAIP8	5	0.0781	0.0364	2.1457	0.0319	0.9751
ENSG00000054793	ATP9A	20	-0.0757	0.0353	-2.1456	0.0319	0.9751
ENSG00000174749	FAM241A	4	0.0747	0.0348	2.1452	0.032	0.9751
ENSG00000235560	ZNF747-DT	16	0.0755	0.0352	2.1432	0.0321	0.9751
ENSG00000261736		16	-0.0803	0.0375	-2.1428	0.0322	0.9751
ENSG00000153395	LPCAT1	5	-0.0775	0.0362	-2.1416	0.0323	0.9751
ENSG00000138496	PARP9	3	0.0742	0.0347	2.1393	0.0324	0.9751
ENSG00000289296		2	0.0781	0.0365	2.1385	0.0325	0.9751
ENSG00000115415	STAT1	2	0.0734	0.0343	2.138	0.0325	0.9751
ENSG00000170791	CHCHD7	8	0.0776	0.0363	2.1379	0.0326	0.9751
ENSG00000156206	CFAP161	15	-0.0756	0.0354	-2.1375	0.0326	0.9751
ENSG00000288960		2	0.076	0.0356	2.1365	0.0327	0.9751
ENSG00000179820	MYADM	19	-0.0769	0.036	-2.1358	0.0327	0.9751
ENSG00000133612	AGAP3	7	0.0744	0.0348	2.1357	0.0327	0.9751
ENSG00000180155	LYNX1	8	-0.0749	0.0351	-2.135	0.0328	0.9751
ENSG00000271959		8	-0.0757	0.0355	-2.1347	0.0328	0.9751
ENSG00000227195	MIR663AHG	20	0.076	0.0356	2.1347	0.0328	0.9751
ENSG00000182957	SPATA13	13	0.0755	0.0354	2.1339	0.0329	0.9751
ENSG00000198932	GPRASP1	X	0.0759	0.0356	2.1338	0.0329	0.9751
ENSG00000287729		X	0.0819	0.0384	2.1336	0.0329	0.9751
ENSG00000204237	OXLD1	17	0.0777	0.0364	2.1327	0.033	0.9751
ENSG00000270124		16	-0.0752	0.0352	-2.1323	0.033	0.9751
ENSG00000145703	IQGAP2	5	-0.0751	0.0352	-2.1322	0.033	0.9751
ENSG00000185875	THNSL1	10	0.0762	0.0357	2.1315	0.0331	0.9751
ENSG00000177084	POLE	12	-0.0757	0.0355	-2.1315	0.0331	0.9751
ENSG00000126262	FFAR2	19	0.0746	0.035	2.1312	0.0331	0.9751
ENSG00000264659		17	-0.0774	0.0363	-2.1303	0.0332	0.9751
ENSG00000125375	DMAC2L	14	-0.0771	0.0362	-2.128	0.0334	0.9751
ENSG00000283063	TRBV6-2	7	0.0765	0.036	2.1265	0.0335	0.9751
ENSG00000283633		22	-0.0747	0.0351	-2.1264	0.0335	0.9751
ENSG00000246477		8	-0.0757	0.0356	-2.1251	0.0336	0.9751
ENSG00000236320	SLFN14	17	-0.0753	0.0354	-2.125	0.0336	0.9751
ENSG00000108561	C1QBP	17	0.0772	0.0364	2.1244	0.0337	0.9751
ENSG00000139173	TMEM117	12	-0.0739	0.0348	-2.123	0.0338	0.9751
ENSG00000183347	GBP6	1	0.0774	0.0365	2.1229	0.0338	0.9751
ENSG00000131979	GCH1	14	0.0735	0.0346	2.1221	0.0339	0.9751
ENSG00000272667		2	0.075	0.0353	2.1216	0.0339	0.9751
ENSG00000147082	CCNB3	X	-0.1482	0.0699	-2.1212	0.0339	0.9751
ENSG00000110944	IL23A	12	0.0795	0.0375	2.1206	0.034	0.9751
ENSG00000174137	FAM53A	4	0.0757	0.0357	2.1205	0.034	0.9751
ENSG00000041353	RAB27B	18	-0.076	0.0359	-2.1203	0.034	0.9751
ENSG00000159882	ZNF230	19	0.0754	0.0356	2.1202	0.034	0.9751
ENSG00000229750		2	0.0753	0.0355	2.1194	0.0341	0.9751
ENSG00000196407	THEM5	1	-0.0755	0.0357	-2.1181	0.0342	0.9751
ENSG00000174227	PIGG	4	0.0782	0.0369	2.1181	0.0342	0.9751
ENSG00000213906	LTB4R2	14	-0.0783	0.037	-2.118	0.0342	0.9751
ENSG00000229873	OGFR-AS1	20	0.0766	0.0362	2.1173	0.0343	0.9751
ENSG00000174013	FBXO45	3	0.0753	0.0356	2.1172	0.0343	0.9751
ENSG00000144815	NXPE3	3	0.0768	0.0363	2.1164	0.0343	0.9751
ENSG00000130640	TUBGCP2	10	-0.0788	0.0372	-2.1158	0.0344	0.9751
ENSG00000186314	PRELID2	5	-0.0794	0.0376	-2.114	0.0345	0.9751
ENSG00000188677	PARVB	22	-0.0768	0.0363	-2.1129	0.0346	0.9751
ENSG00000082781	ITGB5	3	-0.0751	0.0356	-2.1123	0.0347	0.9751
ENSG00000158457	TSPAN33	7	-0.079	0.0374	-2.1119	0.0347	0.9751
ENSG00000122783	CYREN	7	0.0751	0.0356	2.1118	0.0347	0.9751
ENSG00000136504	KAT7	17	-0.0742	0.0352	-2.1114	0.0348	0.9751
ENSG00000139343	SNRPF	12	0.0756	0.0358	2.1114	0.0348	0.9751
ENSG00000279549		11	-0.0769	0.0364	-2.111	0.0348	0.9751
ENSG00000119599	DCAF4	14	0.0763	0.0361	2.1106	0.0348	0.9751
ENSG00000169057	MECP2	X	-0.0909	0.0431	-2.1101	0.0349	0.9751
ENSG00000104427	ZC2HC1A	8	-0.0717	0.034	-2.1095	0.0349	0.9751
ENSG00000058668	ATP2B4	1	-0.0752	0.0357	-2.1082	0.035	0.9751
ENSG00000149489	ROM1	11	0.0745	0.0353	2.1079	0.0351	0.9751
ENSG00000135211	TMEM60	7	0.0738	0.035	2.1073	0.0351	0.9751
ENSG00000128266	GNAZ	22	-0.0752	0.0357	-2.107	0.0351	0.9751
ENSG00000235224		X	-0.1091	0.0518	-2.107	0.0351	0.9751
ENSG00000103064	SLC7A6	16	0.078	0.037	2.107	0.0351	0.9751
ENSG00000165704	HPRT1	X	0.075	0.0356	2.1063	0.0352	0.9751
ENSG00000109736	MFSD10	4	-0.0762	0.0362	-2.1062	0.0352	0.9751
ENSG00000134001	EIF2S1	14	0.0746	0.0354	2.1061	0.0352	0.9751
ENSG00000289721	PYDC5	1	-0.0749	0.0356	-2.106	0.0352	0.9751
ENSG00000250950		4	0.0741	0.0352	2.1053	0.0353	0.9751
ENSG00000276476	LINC00540	13	0.0777	0.0369	2.1041	0.0354	0.9751
ENSG00000102786	INTS6	13	0.0728	0.0346	2.104	0.0354	0.9751
ENSG00000197993	KEL	7	-0.0744	0.0354	-2.1037	0.0354	0.9751
ENSG00000204387	SNHG32	6	0.0742	0.0353	2.1035	0.0355	0.9751
ENSG00000261336	EIF4BP5	16	-0.0739	0.0352	-2.1028	0.0355	0.9751
ENSG00000247092	SNHG10	14	0.0739	0.0352	2.1024	0.0355	0.9751
ENSG00000287431	RENO1	17	0.0733	0.0349	2.1021	0.0356	0.9751
ENSG00000234648		14	0.0761	0.0362	2.1019	0.0356	0.9751
ENSG00000221869	CEBPD	8	0.0751	0.0357	2.1014	0.0356	0.9751
ENSG00000156959	LHFPL4	3	-0.0787	0.0374	-2.1014	0.0356	0.9751
ENSG00000269934		1	0.0747	0.0355	2.1012	0.0356	0.9751
ENSG00000161011	SQSTM1	5	-0.0785	0.0374	-2.1003	0.0357	0.9751
ENSG00000164941	INTS8	8	0.0744	0.0354	2.099	0.0358	0.9751
ENSG00000271327		12	-0.0759	0.0362	-2.099	0.0358	0.9751
ENSG00000114923	SLC4A3	2	-0.0744	0.0354	-2.099	0.0359	0.9751
ENSG00000237550		15	0.0755	0.036	2.0987	0.0359	0.9751
ENSG00000178537	SLC25A20	3	-0.0739	0.0352	-2.0974	0.036	0.9751
ENSG00000239900	ADSL	22	0.0749	0.0357	2.0955	0.0362	0.9751
ENSG00000155324	GRAMD2B	5	0.0769	0.0367	2.0953	0.0362	0.9751
ENSG00000126247	CAPNS1	19	-0.074	0.0353	-2.095	0.0362	0.9751
ENSG00000200473	RNA5SP507	X	-0.2158	0.103	-2.0949	0.0362	0.9751
ENSG00000101605	MYOM1	18	-0.0721	0.0345	-2.0935	0.0363	0.9751
ENSG00000142961	MOB3C	1	0.0735	0.0351	2.0935	0.0363	0.9751
ENSG00000103512	NOMO1	16	-0.074	0.0354	-2.0927	0.0364	0.9751
ENSG00000140859	KIFC3	16	-0.0727	0.0348	-2.0914	0.0365	0.9751
ENSG00000101665	SMAD7	18	-0.0746	0.0357	-2.091	0.0366	0.9751
ENSG00000279917		17	-0.0728	0.0348	-2.0903	0.0366	0.9751
ENSG00000119772	DNMT3A	2	0.0755	0.0361	2.0898	0.0367	0.9751
ENSG00000243927	MRPS6	21	-0.0747	0.0358	-2.089	0.0367	0.9751
ENSG00000179902	CFAP276	1	-0.0739	0.0354	-2.0887	0.0368	0.9751
ENSG00000002016	RAD52	12	-0.0739	0.0354	-2.0883	0.0368	0.9751
ENSG00000161682	FAM171A2	17	0.0742	0.0355	2.088	0.0368	0.9751
ENSG00000112584	FAM120B	6	-0.0736	0.0352	-2.0877	0.0369	0.9751
ENSG00000132109	TRIM21	11	0.0727	0.0349	2.0865	0.037	0.9751
ENSG00000267009		17	-0.0767	0.0368	-2.0861	0.037	0.9751
ENSG00000264513		17	-0.0749	0.0359	-2.0848	0.0371	0.9751
ENSG00000164466	SFXN1	5	0.0745	0.0357	2.0845	0.0371	0.9751
ENSG00000198814	GK	X	0.0724	0.0347	2.0843	0.0372	0.9751
ENSG00000122674	CCZ1	7	-0.0752	0.0361	-2.0835	0.0372	0.9751
ENSG00000183955	KMT5A	12	-0.0789	0.0379	-2.0831	0.0373	0.9751
ENSG00000131507	NDFIP1	5	0.0772	0.0371	2.0825	0.0373	0.9751
ENSG00000204186	ZDBF2	2	0.0745	0.0358	2.0819	0.0374	0.9751
ENSG00000234933	CDC42P1	20	-0.0774	0.0372	-2.0817	0.0374	0.9751
ENSG00000120694	HSPH1	13	0.0753	0.0362	2.0804	0.0375	0.9751
ENSG00000134709	HOOK1	1	0.0753	0.0362	2.0802	0.0375	0.9751
ENSG00000173141	MRPL57	13	0.0739	0.0355	2.0799	0.0376	0.9751
ENSG00000286330		13	0.0728	0.035	2.0796	0.0376	0.9751
ENSG00000288932		2	0.0734	0.0353	2.0796	0.0376	0.9751
ENSG00000239779	WBP1	2	-0.0755	0.0363	-2.0794	0.0376	0.9751
ENSG00000001631	KRIT1	7	-0.074	0.0356	-2.0786	0.0377	0.9751
ENSG00000289122		X	-0.2082	0.1001	-2.0785	0.0377	0.9751
ENSG00000291114	SIGLEC17P	19	-0.0749	0.0361	-2.0748	0.038	0.9751
ENSG00000188229	TUBB4B	9	-0.0728	0.0351	-2.072	0.0383	0.9751
ENSG00000122882	ECD	10	-0.0727	0.0351	-2.072	0.0383	0.9751
ENSG00000156587	UBE2L6	11	0.0722	0.0348	2.0719	0.0383	0.9751
ENSG00000243335	KCTD7	7	-0.0738	0.0356	-2.0714	0.0384	0.9751
ENSG00000207870	MIR221	X	-0.2141	0.1034	-2.0713	0.0384	0.9751
ENSG00000169877	AHSP	16	-0.0733	0.0354	-2.0712	0.0384	0.9751
ENSG00000267632		17	-0.0725	0.035	-2.0709	0.0384	0.9751
ENSG00000274925	ZKSCAN2-DT	16	0.074	0.0357	2.0705	0.0384	0.9751
ENSG00000026652	AGPAT4	6	-0.0738	0.0357	-2.0701	0.0385	0.9751
ENSG00000227788	MTCO3P43	2	0.0724	0.035	2.069	0.0386	0.9751
ENSG00000261996		17	0.073	0.0353	2.0688	0.0386	0.9751
ENSG00000178585	CTNNBIP1	1	-0.0785	0.038	-2.0682	0.0387	0.9751
ENSG00000242474	LINC03015	7	0.0732	0.0354	2.0676	0.0387	0.9751
ENSG00000110536	PTPMT1	11	0.0716	0.0346	2.0672	0.0387	0.9751
ENSG00000181104	F2R	5	-0.0718	0.0347	-2.0672	0.0387	0.9751
ENSG00000100429	HDAC10	22	0.0736	0.0356	2.0666	0.0388	0.9751
ENSG00000092295	TGM1	14	0.0751	0.0363	2.0662	0.0388	0.9751
ENSG00000103067	ESRP2	16	-0.0733	0.0355	-2.0661	0.0388	0.9751
ENSG00000158106	RHPN1	8	0.0741	0.0359	2.064	0.0391	0.9751
ENSG00000132780	NASP	1	0.0734	0.0356	2.0639	0.0391	0.9751
ENSG00000258731	DDHD1-DT	14	0.075	0.0364	2.0634	0.0391	0.9751
ENSG00000237135	DDX10P1	10	0.0746	0.0362	2.0632	0.0391	0.9751
ENSG00000279601		X	-0.1986	0.0963	-2.0627	0.0392	0.9751
ENSG00000289698		2	-0.0733	0.0356	-2.0621	0.0392	0.9751
ENSG00000259512	HNRNPA1P5	15	-0.076	0.0369	-2.0619	0.0393	0.9751
ENSG00000227730	MTND6P5	9	0.0732	0.0355	2.0612	0.0393	0.9751
ENSG00000125037	EMC3	3	-0.0725	0.0352	-2.0599	0.0394	0.9751
ENSG00000208883	SNORD96B	X	-0.1459	0.0708	-2.0597	0.0395	0.9751
ENSG00000215417	MIR17HG	13	0.0743	0.0361	2.0558	0.0398	0.9751
ENSG00000074370	ATP2A3	17	-0.0719	0.035	-2.0548	0.0399	0.9751
ENSG00000105829	BET1	7	0.0723	0.0352	2.0546	0.0399	0.9751
ENSG00000223462		10	0.0719	0.035	2.0538	0.04	0.9751
ENSG00000167992	VWCE	11	-0.0728	0.0355	-2.0535	0.0401	0.9751
ENSG00000173193	PARP14	3	0.0716	0.0349	2.0526	0.0401	0.9751
ENSG00000051596	THOC3	5	0.0756	0.0368	2.0525	0.0402	0.9751
ENSG00000132912	DCTN4	5	-0.0764	0.0372	-2.0522	0.0402	0.9751
ENSG00000266967	AARSD1	17	0.0708	0.0345	2.0502	0.0404	0.9751
ENSG00000198920	KIAA0753	17	-0.0739	0.036	-2.0499	0.0404	0.9751
ENSG00000179950	PUF60	8	0.0729	0.0356	2.0493	0.0405	0.9751
ENSG00000140511	HAPLN3	15	0.0711	0.0347	2.0484	0.0406	0.9751
ENSG00000103550	KNOP1	16	0.0746	0.0364	2.0477	0.0406	0.9751
ENSG00000283849		3	0.0715	0.0349	2.0461	0.0408	0.9751
ENSG00000169871	TRIM56	7	0.0709	0.0347	2.0446	0.0409	0.9751
ENSG00000270820	USP34-DT	2	0.0743	0.0363	2.0443	0.041	0.9751
ENSG00000160685	ZBTB7B	1	0.0738	0.0361	2.0443	0.041	0.9751
ENSG00000229807	XIST	X	0.2768	0.1354	2.0443	0.041	0.9751
ENSG00000139722	VPS37B	12	-0.0728	0.0356	-2.0439	0.041	0.9751
ENSG00000167191	GPRC5B	16	0.0753	0.0369	2.0436	0.041	0.9751
ENSG00000241641	RPS23P6	16	-0.0723	0.0354	-2.0433	0.0411	0.9751
ENSG00000164674	SYTL3	6	-0.072	0.0353	-2.0433	0.0411	0.9751
ENSG00000111077	TNS2	12	-0.0716	0.035	-2.043	0.0411	0.9751
ENSG00000155749	FLACC1	2	-0.0712	0.0349	-2.0429	0.0411	0.9751
ENSG00000109452	INPP4B	4	0.072	0.0353	2.0423	0.0411	0.9751
ENSG00000143977	SNRPG	2	0.0716	0.035	2.0421	0.0412	0.9751
ENSG00000138821	SLC39A8	4	0.072	0.0353	2.0396	0.0414	0.9751
ENSG00000109046	WSB1	17	0.0732	0.0359	2.0388	0.0415	0.9751
ENSG00000111445	RFC5	12	-0.0743	0.0365	-2.0386	0.0415	0.9751
ENSG00000204315	FKBPL	6	0.074	0.0363	2.0386	0.0415	0.9751
ENSG00000274775	FSIP2LP	X	-0.1528	0.075	-2.0381	0.0416	0.9751
ENSG00000272754		2	-0.074	0.0363	-2.0381	0.0416	0.9751
ENSG00000140264	SERF2	15	-0.0732	0.0359	-2.038	0.0416	0.9751
ENSG00000257315	ZBED6	1	0.071	0.0348	2.0378	0.0416	0.9751
ENSG00000163870	TPRA1	3	-0.072	0.0354	-2.0364	0.0417	0.9751
ENSG00000164764	SBSPON	8	0.0704	0.0346	2.0362	0.0418	0.9751
ENSG00000189343	RPS2P46	17	0.0726	0.0357	2.0355	0.0418	0.9751
ENSG00000232472	EEF1B2P3	X	0.0723	0.0355	2.0348	0.0419	0.9751
ENSG00000116690	PRG4	1	0.0716	0.0352	2.0342	0.042	0.9751
ENSG00000291127	ANKRD36BP2	2	0.0711	0.035	2.0338	0.042	0.9751
ENSG00000221963	APOL6	22	0.0706	0.0347	2.0325	0.0421	0.9751
ENSG00000095397	WHRN	9	-0.071	0.035	-2.0313	0.0423	0.9751
ENSG00000241984	RPL7AP2	14	-0.0709	0.0349	-2.031	0.0423	0.9751
ENSG00000264663	KRT8P34	17	-0.0705	0.0347	-2.0299	0.0424	0.9751
ENSG00000181163	NPM1	5	0.0734	0.0362	2.028	0.0426	0.9751
ENSG00000196126	HLA-DRB1	6	-0.073	0.036	-2.0273	0.0427	0.9751
ENSG00000184924	PTRHD1	2	0.0725	0.0358	2.0269	0.0427	0.9751
ENSG00000013016	EHD3	2	-0.0715	0.0353	-2.026	0.0428	0.9751
ENSG00000105793	GTPBP10	7	0.0729	0.036	2.0255	0.0429	0.9751
ENSG00000278985		16	0.0702	0.0347	2.0243	0.043	0.9751
ENSG00000246526	LINC02481	4	-0.0723	0.0357	-2.024	0.043	0.9751
ENSG00000004478	FKBP4	12	0.0717	0.0354	2.0238	0.043	0.9751
ENSG00000254019	SLC45A4-AS1	8	-0.0736	0.0364	-2.0232	0.0431	0.9751
ENSG00000286281		6	-0.0719	0.0356	-2.0228	0.0431	0.9751
ENSG00000185515	BRCC3	X	-0.0718	0.0355	-2.0225	0.0432	0.9751
ENSG00000235848	RMDN2-AS1	2	-0.075	0.0371	-2.0215	0.0433	0.9751
ENSG00000123268	ATF1	12	0.0698	0.0345	2.0211	0.0433	0.9751
ENSG00000169184	MN1	22	0.0726	0.0359	2.0211	0.0433	0.9751
ENSG00000240087	RPSAP12	12	0.0745	0.0369	2.0207	0.0433	0.9751
ENSG00000040341	STAU2	8	-0.0764	0.0378	-2.0207	0.0433	0.9751
ENSG00000226049	TLK2P1	17	-0.0712	0.0353	-2.019	0.0435	0.9751
ENSG00000204536	CCHCR1	6	0.0711	0.0352	2.0187	0.0436	0.9751
ENSG00000100522	GNPNAT1	14	0.072	0.0357	2.0186	0.0436	0.9751
ENSG00000136997	MYC	8	0.0762	0.0378	2.0185	0.0436	0.9751
ENSG00000197565	COL4A6	X	-0.2463	0.1221	-2.0165	0.0438	0.9751
ENSG00000235532	LINC00402	13	0.0706	0.035	2.0164	0.0438	0.9751
ENSG00000162694	EXTL2	1	-0.0717	0.0356	-2.0158	0.0439	0.9751
ENSG00000251637	LINC02754	11	0.071	0.0352	2.0157	0.0439	0.9751
ENSG00000172748	ZNF596	8	0.0698	0.0346	2.0157	0.0439	0.9751
ENSG00000158321	AUTS2	7	-0.0705	0.035	-2.0145	0.044	0.9751
ENSG00000232815	DUX4L50	9	0.0697	0.0346	2.0142	0.044	0.9751
ENSG00000107560	RAB11FIP2	10	0.0723	0.0359	2.0135	0.0441	0.9751
ENSG00000061273	HDAC7	12	0.0705	0.035	2.0132	0.0441	0.9751
ENSG00000204420	MPIG6B	6	-0.0708	0.0352	-2.0131	0.0441	0.9751
ENSG00000258928		14	-0.0712	0.0354	-2.0129	0.0442	0.9751
ENSG00000236896		9	0.0715	0.0355	2.0126	0.0442	0.9751
ENSG00000255423	EBLN2	3	0.0699	0.0347	2.0123	0.0442	0.9751
ENSG00000152217	SETBP1	18	-0.0702	0.0349	-2.0115	0.0443	0.9751
ENSG00000198791	CNOT7	8	0.0735	0.0366	2.0105	0.0444	0.9751
ENSG00000137842	TMEM62	15	-0.0693	0.0345	-2.0102	0.0444	0.9751
ENSG00000259207	ITGB3	17	-0.0701	0.0349	-2.0094	0.0445	0.9751
ENSG00000177663	IL17RA	22	0.0717	0.0357	2.0084	0.0446	0.9751
ENSG00000184307	ZDHHC23	3	-0.0697	0.0347	-2.0079	0.0447	0.9751
ENSG00000071794	HLTF	3	0.0711	0.0354	2.0073	0.0448	0.9751
ENSG00000022267	FHL1	X	-0.071	0.0354	-2.0073	0.0448	0.9751
ENSG00000236670	KRT18P5	22	-0.0708	0.0353	-2.005	0.045	0.9751
ENSG00000164308	ERAP2	5	0.073	0.0364	2.0046	0.045	0.9751
ENSG00000141696	P3H4	17	-0.0705	0.0352	-2.0035	0.0452	0.9751
ENSG00000289031		9	0.0708	0.0353	2.0034	0.0452	0.9751
ENSG00000145335	SNCA	4	-0.0714	0.0356	-2.0032	0.0452	0.9751
ENSG00000107331	ABCA2	9	-0.072	0.0359	-2.003	0.0452	0.9751
ENSG00000135090	TAOK3	12	-0.0701	0.035	-2.0014	0.0454	0.9751
ENSG00000102230	PCYT1B	X	-0.0722	0.0361	-2.0008	0.0454	0.9751
ENSG00000213463	SYNJ2BP	14	0.0732	0.0366	1.9991	0.0456	0.9751
ENSG00000280385		11	0.0706	0.0353	1.999	0.0456	0.9751
ENSG00000164406	LEAP2	5	-0.0693	0.0347	-1.9983	0.0457	0.9751
ENSG00000253276	CCDC71L	7	0.0706	0.0353	1.9981	0.0457	0.9751
ENSG00000085415	SEH1L	18	0.0739	0.037	1.998	0.0457	0.9751
ENSG00000135362	PRR5L	11	-0.0704	0.0353	-1.9979	0.0458	0.9751
ENSG00000103978	TMEM87A	15	0.0712	0.0357	1.9972	0.0458	0.9751
ENSG00000162148	SAXO4	11	-0.0726	0.0364	-1.9971	0.0458	0.9751
ENSG00000053254	FOXN3	14	-0.0717	0.0359	-1.9969	0.0459	0.9751
ENSG00000132664	POLR3F	20	0.0726	0.0364	1.9961	0.046	0.9751
ENSG00000144802	NFKBIZ	3	0.0707	0.0354	1.996	0.046	0.9751
ENSG00000127831	VIL1	2	-0.0721	0.0361	-1.9959	0.046	0.9751
ENSG00000133028	SCO1	17	0.0731	0.0367	1.9942	0.0462	0.9751
ENSG00000250608	NUDT16-DT	3	0.0711	0.0357	1.9942	0.0462	0.9751
ENSG00000237737	DCTN1-AS1	2	0.071	0.0356	1.994	0.0462	0.9751
ENSG00000198414	TATDN2P1	X	-0.0697	0.035	-1.994	0.0462	0.9751
ENSG00000289690		7	-0.0745	0.0374	-1.9938	0.0462	0.9751
ENSG00000162367	TAL1	1	-0.071	0.0356	-1.9937	0.0462	0.9751
ENSG00000262873		17	0.0713	0.0358	1.9933	0.0463	0.9751
ENSG00000184860	SDR42E1	16	0.072	0.0361	1.9932	0.0463	0.9751
ENSG00000280088		12	-0.0716	0.0359	-1.9928	0.0463	0.9751
ENSG00000129084	PSMA1	11	0.0697	0.035	1.9926	0.0463	0.9751
ENSG00000286977		X	-0.0722	0.0362	-1.9916	0.0464	0.9751
ENSG00000286129		22	-0.0712	0.0358	-1.9912	0.0465	0.9751
ENSG00000047648	ARHGAP6	X	-0.0712	0.0358	-1.9903	0.0466	0.9751
ENSG00000240015		8	-0.0722	0.0363	-1.9898	0.0466	0.9751
ENSG00000080986	NDC80	18	0.0698	0.0351	1.989	0.0467	0.9751
ENSG00000229023	RAB1AP1	2	0.0692	0.0348	1.9884	0.0468	0.9751
ENSG00000286939		X	-0.0722	0.0363	-1.9882	0.0468	0.9751
ENSG00000063978	RNF4	4	-0.0715	0.036	-1.9874	0.0469	0.9751
ENSG00000281376	ABALON	20	-0.0707	0.0356	-1.9874	0.0469	0.9751
ENSG00000141469	SLC14A1	18	-0.0708	0.0357	-1.9859	0.0471	0.9751
ENSG00000196636	SDHAF3	7	0.0722	0.0364	1.9831	0.0474	0.9751
ENSG00000272825		21	0.0689	0.0347	1.9819	0.0475	0.9751
ENSG00000071655	MBD3	19	0.0698	0.0352	1.9819	0.0475	0.9751
ENSG00000185339	TCN2	22	0.0718	0.0362	1.9814	0.0476	0.9751
ENSG00000258096	SLC38A2-AS1	12	0.0698	0.0353	1.9805	0.0477	0.9751
ENSG00000096968	JAK2	9	0.0686	0.0346	1.9804	0.0477	0.9751
ENSG00000104408	EIF3E	8	0.0705	0.0356	1.9803	0.0477	0.9751
ENSG00000289278		14	-0.0695	0.0351	-1.9792	0.0478	0.9751
ENSG00000221937	TAS2R40	7	0.0688	0.0348	1.9791	0.0478	0.9751
ENSG00000259224	SLC35G6	17	0.0692	0.035	1.9791	0.0478	0.9751
ENSG00000214106	PAXIP1-AS2	7	0.0693	0.035	1.9783	0.0479	0.9751
ENSG00000175505	CLCF1	11	-0.0695	0.0351	-1.9778	0.048	0.9751
ENSG00000012822	CALCOCO1	12	-0.073	0.0369	-1.9774	0.048	0.9751
ENSG00000289091		2	0.0711	0.036	1.9769	0.0481	0.9751
ENSG00000173812	EIF1	17	-0.0677	0.0342	-1.9764	0.0481	0.9751
ENSG00000101040	ZMYND8	20	-0.0683	0.0346	-1.9763	0.0482	0.9751
ENSG00000137414	FAM8A1	6	0.0697	0.0353	1.9761	0.0482	0.9751
ENSG00000139725	RHOF	12	0.0705	0.0357	1.9755	0.0482	0.9751
ENSG00000186166	CENATAC	11	-0.0708	0.0358	-1.9743	0.0484	0.9751
ENSG00000088992	TESC	12	-0.0702	0.0356	-1.9735	0.0485	0.9751
ENSG00000279670		9	-0.068	0.0345	-1.9721	0.0486	0.9751
ENSG00000174485	DENND4A	15	-0.0692	0.0351	-1.9708	0.0488	0.9751
ENSG00000104133	SPG11	15	-0.0685	0.0348	-1.9707	0.0488	0.9751
ENSG00000259612	EEF1A1P22	15	0.0688	0.0349	1.9706	0.0488	0.9751
ENSG00000196642	RABL6	9	0.0712	0.0361	1.9703	0.0488	0.9751
ENSG00000110090	CPT1A	11	-0.0717	0.0364	-1.9692	0.049	0.9751
ENSG00000104219	ZDHHC2	8	-0.0693	0.0352	-1.9692	0.049	0.9751
ENSG00000231177	LINC00852	3	0.0704	0.0357	1.969	0.049	0.9751
ENSG00000259581	TYRO3P	15	-0.0706	0.0359	-1.969	0.049	0.9751
ENSG00000258872	FDPSP3	14	0.0681	0.0346	1.969	0.049	0.9751
ENSG00000086061	DNAJA1	9	0.0691	0.0351	1.9686	0.049	0.9751
ENSG00000111652	COPS7A	12	-0.0744	0.0378	-1.9681	0.0491	0.9751
ENSG00000204613	TRIM10	6	-0.07	0.0356	-1.968	0.0491	0.9751
ENSG00000244479	OR2A1-AS1	7	0.0712	0.0362	1.9677	0.0491	0.9751
ENSG00000187595	ZNF385C	17	0.0705	0.0358	1.9676	0.0491	0.9751
ENSG00000240207		3	-0.0705	0.0359	-1.9673	0.0492	0.9751
ENSG00000168653	NDUFS5	1	0.0717	0.0365	1.9671	0.0492	0.9751
ENSG00000229052	MND1P1	1	-0.0685	0.0349	-1.9663	0.0493	0.9751
ENSG00000196878	LAMB3	1	-0.0695	0.0354	-1.9663	0.0493	0.9751
ENSG00000178665	ZNF713	7	-0.0706	0.0359	-1.9659	0.0493	0.9751
ENSG00000081019	RSBN1	1	0.0729	0.0371	1.9653	0.0494	0.9751
ENSG00000204516	MICB	6	-0.0706	0.0359	-1.9653	0.0494	0.9751
ENSG00000168899	VAMP5	2	0.0688	0.035	1.9646	0.0495	0.9751
ENSG00000254470	AP5B1	11	0.0709	0.0361	1.9644	0.0495	0.9751
ENSG00000137338	PGBD1	6	-0.0732	0.0372	-1.9643	0.0495	0.9751
ENSG00000164221	CCDC112	5	-0.0684	0.0348	-1.964	0.0496	0.9751
ENSG00000129353	SLC44A2	19	-0.0697	0.0355	-1.9638	0.0496	0.9751
ENSG00000178700	DHFR2	3	0.0704	0.0359	1.9637	0.0496	0.9751
ENSG00000235947	EGOT	3	-0.0703	0.0358	-1.9633	0.0496	0.9751
ENSG00000117724	CENPF	1	0.0718	0.0366	1.9628	0.0497	0.9751
ENSG00000274270		13	0.0693	0.0354	1.9613	0.0499	0.9751
ENSG00000238025	ZDHHC4P1	13	0.0691	0.0352	1.961	0.0499	0.9751
ENSG00000154265	ABCA5	17	-0.0691	0.0352	-1.9606	0.05	0.9751
ENSG00000256356	HSPA8P5	12	0.0693	0.0353	1.96	0.05	0.9751
ENSG00000235437	LINC01278	X	-0.0721	0.0368	-1.9595	0.0501	0.9751
ENSG00000157954	WIPI2	7	-0.0697	0.0356	-1.9595	0.0501	0.9751
ENSG00000144231	POLR2D	2	0.071	0.0363	1.9591	0.0501	0.9751
ENSG00000143149	ALDH9A1	1	-0.0691	0.0353	-1.9589	0.0502	0.9751
ENSG00000149262	INTS4	11	-0.0713	0.0364	-1.9588	0.0502	0.9751
ENSG00000039650	PNKP	19	-0.071	0.0362	-1.9585	0.0502	0.9751
ENSG00000155893	PXYLP1	3	0.0685	0.035	1.9584	0.0502	0.9751
ENSG00000102385	DRP2	X	-0.1814	0.0927	-1.9578	0.0503	0.9751
ENSG00000006757	PNPLA4	X	0.0747	0.0382	1.9578	0.0503	0.9751
ENSG00000223551	TMSB4XP4	9	-0.0691	0.0353	-1.9577	0.0503	0.9751
ENSG00000196950	SLC39A10	2	0.0716	0.0366	1.9576	0.0503	0.9751
ENSG00000258891		14	-0.0698	0.0356	-1.9575	0.0503	0.9751
ENSG00000224418	STK24-AS1	13	0.0689	0.0352	1.9575	0.0503	0.9751
ENSG00000170540	ARL6IP1	16	-0.0681	0.0348	-1.9574	0.0503	0.9751
ENSG00000169249	ZRSR2	X	0.093	0.0475	1.957	0.0504	0.9751
ENSG00000122545	SEPTIN7	7	-0.0694	0.0355	-1.9554	0.0506	0.9751
ENSG00000126773	PCNX4	14	-0.0678	0.0347	-1.955	0.0506	0.9751
ENSG00000008517	IL32	16	-0.0701	0.0359	-1.9545	0.0507	0.9751
ENSG00000124641	MED20	6	-0.0702	0.0359	-1.9545	0.0507	0.9751
ENSG00000236552	RPL13AP5	10	0.0705	0.0361	1.9545	0.0507	0.9751
ENSG00000176422	SPRYD4	12	0.0694	0.0355	1.9543	0.0507	0.9751
ENSG00000213293		19	-0.0681	0.0348	-1.9541	0.0507	0.9751
ENSG00000234969	AARSD1P1	X	-0.0792	0.0405	-1.9541	0.0507	0.9751
ENSG00000208018	MIR645	20	-0.0684	0.035	-1.954	0.0507	0.9751
ENSG00000283020	DUX4L37	20	0.0689	0.0353	1.9537	0.0508	0.9751
ENSG00000107816	LZTS2	10	0.0717	0.0367	1.9527	0.0509	0.9751
ENSG00000243317	STMP1	7	-0.0693	0.0355	-1.9521	0.051	0.9751
ENSG00000151693	ASAP2	2	-0.0705	0.0361	-1.9513	0.0511	0.9751
ENSG00000188313	PLSCR1	3	0.0687	0.0352	1.9509	0.0511	0.9751
ENSG00000065491	TBC1D22B	6	-0.068	0.0349	-1.9507	0.0511	0.9751
ENSG00000260671		16	-0.0686	0.0352	-1.9506	0.0511	0.9751
ENSG00000084112	SSH1	12	-0.0709	0.0363	-1.9506	0.0511	0.9751
ENSG00000136630	HLX	1	0.0698	0.0358	1.9505	0.0511	0.9751
ENSG00000178927	CYBC1	17	0.0675	0.0346	1.9501	0.0512	0.9751
ENSG00000013561	RNF14	5	-0.0678	0.0348	-1.9497	0.0512	0.9751
ENSG00000247199	FBXO38-DT	5	0.069	0.0354	1.9495	0.0513	0.9751
ENSG00000125084	WNT1	12	-0.0702	0.036	-1.9495	0.0513	0.9751
ENSG00000279179		1	-0.0686	0.0352	-1.9492	0.0513	0.9751
ENSG00000268204		19	-0.0686	0.0352	-1.9492	0.0513	0.9751
ENSG00000186834	HEXIM1	17	-0.0696	0.0357	-1.9488	0.0514	0.9751
ENSG00000101974	ATP11C	X	0.0676	0.0347	1.9469	0.0516	0.9751
ENSG00000130818	ZNF426	19	0.0704	0.0362	1.9466	0.0516	0.9751
ENSG00000185338	SOCS1	16	0.0702	0.036	1.9463	0.0517	0.9751
ENSG00000284697		12	-0.0708	0.0364	-1.9462	0.0517	0.9751
ENSG00000163810	TGM4	3	0.0691	0.0355	1.9441	0.0519	0.9751
ENSG00000224769	MUC20P1	3	0.0679	0.0349	1.9437	0.052	0.9751
ENSG00000130055	GDPD2	X	-0.1674	0.0861	-1.9436	0.052	0.9751
ENSG00000272506		1	-0.0698	0.0359	-1.9432	0.052	0.9751
ENSG00000005102	MEOX1	17	0.0681	0.0351	1.9431	0.052	0.9751
ENSG00000160972	PPP1R16A	8	0.0689	0.0355	1.9422	0.0521	0.9751
ENSG00000131747	TOP2A	17	0.0705	0.0363	1.942	0.0522	0.9751
ENSG00000130402	ACTN4	19	-0.0698	0.0359	-1.942	0.0522	0.9751
ENSG00000047346	ATOSA	15	-0.0671	0.0345	-1.942	0.0522	0.9751
ENSG00000100911	PSME2	14	0.0674	0.0347	1.9414	0.0522	0.9751
ENSG00000222383	RNA5SP203	6	-0.0698	0.036	-1.9406	0.0523	0.9751
ENSG00000049323	LTBP1	2	-0.0686	0.0354	-1.9406	0.0523	0.9751
ENSG00000179406	LINC00174	7	-0.0681	0.0351	-1.9401	0.0524	0.9751
ENSG00000224415		7	0.0692	0.0357	1.9397	0.0524	0.9751
ENSG00000241782	RPL21P95	11	-0.0671	0.0346	-1.9387	0.0526	0.9751
ENSG00000181619	GPR135	14	-0.0679	0.035	-1.9386	0.0526	0.9751
ENSG00000233392	UICLM	2	-0.0684	0.0353	-1.9379	0.0527	0.9751
ENSG00000164181	ELOVL7	5	-0.0685	0.0353	-1.9378	0.0527	0.9751
ENSG00000121274	TENT4B	16	0.0713	0.0368	1.9368	0.0528	0.9751
ENSG00000094631	HDAC6	X	-0.0798	0.0412	-1.9368	0.0528	0.9751
ENSG00000288995		9	-0.0669	0.0345	-1.936	0.0529	0.9751
ENSG00000084731	KIF3C	2	-0.0695	0.0359	-1.9356	0.0529	0.9751
ENSG00000109790	KLHL5	4	0.0703	0.0363	1.9344	0.0531	0.9751
ENSG00000111252	SH2B3	12	-0.0701	0.0363	-1.9342	0.0531	0.9751
ENSG00000196735	HLA-DQA1	6	-0.0692	0.0358	-1.9337	0.0532	0.9751
ENSG00000255438		20	-0.0743	0.0384	-1.933	0.0533	0.9751
ENSG00000219507	FTH1P8	X	-0.0705	0.0365	-1.9324	0.0533	0.9751
ENSG00000250116	RHOQ-AS1	2	-0.0715	0.037	-1.9316	0.0534	0.9751
ENSG00000122565	CBX3	7	0.0705	0.0365	1.9315	0.0535	0.9751
ENSG00000130517	PGPEP1	19	-0.0678	0.0351	-1.9305	0.0536	0.9751
ENSG00000182774	RPS17	15	0.0698	0.0361	1.9302	0.0536	0.9751
ENSG00000273141		18	0.0694	0.0359	1.9299	0.0537	0.9751
ENSG00000170633	RNF34	12	-0.0704	0.0365	-1.9298	0.0537	0.9751
ENSG00000133106	EPSTI1	13	0.0683	0.0354	1.9291	0.0538	0.9751
ENSG00000249859	PVT1	8	0.0694	0.036	1.9291	0.0538	0.9751
ENSG00000129473	BCL2L2	14	-0.0698	0.0362	-1.9289	0.0538	0.9751
ENSG00000197798	FAM118B	11	0.0689	0.0357	1.9289	0.0538	0.9751
ENSG00000234562	TPMTP2	3	-0.0707	0.0367	-1.9288	0.0538	0.9751
ENSG00000182010	RTKN2	10	0.0703	0.0365	1.9261	0.0541	0.9751
ENSG00000273160		1	-0.0671	0.0348	-1.9251	0.0543	0.9751
ENSG00000198590	APRG1	3	-0.0692	0.036	-1.925	0.0543	0.9751
ENSG00000181218	H2AC25	1	0.067	0.0348	1.9249	0.0543	0.9751
ENSG00000251215	GOLGA5P1	5	0.0674	0.035	1.9247	0.0543	0.9751
ENSG00000275756		9	0.0707	0.0367	1.9245	0.0543	0.9751
ENSG00000133818	RRAS2	11	-0.0666	0.0346	-1.9245	0.0543	0.9751
ENSG00000206127	GOLGA8O	15	-0.0686	0.0357	-1.9243	0.0544	0.9751
ENSG00000136682	ZNG1B	2	0.0668	0.0347	1.9242	0.0544	0.9751
ENSG00000165617	DACT1	14	0.0743	0.0386	1.9238	0.0544	0.9751
ENSG00000136888	ATP6V1G1	9	0.069	0.0359	1.9236	0.0544	0.9751
ENSG00000168062	BATF2	11	0.068	0.0354	1.9229	0.0545	0.9751
ENSG00000157399	ARSL	X	-0.1908	0.0992	-1.9228	0.0545	0.9751
ENSG00000168546	GFRA2	8	-0.0693	0.036	-1.9221	0.0546	0.9751
ENSG00000139193	CD27	12	0.0702	0.0365	1.922	0.0546	0.9751
ENSG00000235169	SMIM1	1	-0.0679	0.0354	-1.9205	0.0548	0.9751
ENSG00000127951	FGL2	7	0.068	0.0354	1.9203	0.0549	0.9751
ENSG00000287733		7	0.0692	0.036	1.9201	0.0549	0.9751
ENSG00000204267	TAP2	6	0.0685	0.0357	1.919	0.055	0.9751
ENSG00000245060	LINC00847	5	0.0701	0.0365	1.9189	0.055	0.9751
ENSG00000235558	GUSBP17	5	-0.0677	0.0353	-1.9182	0.0551	0.9751
ENSG00000255933		12	-0.0671	0.035	-1.9178	0.0552	0.9751
ENSG00000132963	POMP	13	0.068	0.0355	1.9175	0.0552	0.9751
ENSG00000284642		1	-0.0692	0.0361	-1.9172	0.0552	0.9751
ENSG00000142197	DOP1B	21	-0.0673	0.0351	-1.9161	0.0554	0.9751
ENSG00000267787		18	-0.067	0.035	-1.9154	0.0555	0.9751
ENSG00000196757	ZNF700	19	-0.0695	0.0363	-1.9152	0.0555	0.9751
ENSG00000286268		X	-0.0685	0.0358	-1.9152	0.0555	0.9751
ENSG00000068028	RASSF1	3	-0.069	0.0361	-1.9137	0.0557	0.9751
ENSG00000216316	RPL13AP15	6	-0.0681	0.0356	-1.9121	0.0559	0.9751
ENSG00000279766		8	0.0684	0.0358	1.9116	0.056	0.9751
ENSG00000183250	LINC01547	21	0.0659	0.0345	1.9116	0.056	0.9751
ENSG00000162517	PEF1	1	-0.0673	0.0352	-1.9113	0.056	0.9751
ENSG00000171488	LRRC8C	1	0.0702	0.0367	1.9109	0.0561	0.9751
ENSG00000197603	CPLANE1	5	-0.0663	0.0347	-1.9107	0.0561	0.9751
ENSG00000174446	SNAPC5	15	0.0681	0.0356	1.9106	0.0561	0.9751
ENSG00000164877	MICALL2	7	-0.0667	0.0349	-1.9103	0.0561	0.9751
ENSG00000153922	CHD1	5	0.0677	0.0355	1.9097	0.0562	0.9751
ENSG00000259182		15	0.0674	0.0353	1.9095	0.0562	0.9751
ENSG00000275681		X	-0.1506	0.0789	-1.9094	0.0562	0.9751
ENSG00000271553		7	-0.0678	0.0355	-1.9092	0.0563	0.9751
ENSG00000223959	AFG3L1P	16	-0.0673	0.0352	-1.909	0.0563	0.9751
ENSG00000161542	PRPSAP1	17	-0.0672	0.0352	-1.9084	0.0564	0.9751
ENSG00000100439	ABHD4	14	-0.07	0.0367	-1.9079	0.0564	0.9751
ENSG00000105732	ZNF574	19	-0.0667	0.035	-1.9079	0.0564	0.9751
ENSG00000160219	GAB3	X	-0.0721	0.0378	-1.9076	0.0565	0.9751
ENSG00000246889	CTTN-DT	11	-0.0685	0.0359	-1.9075	0.0565	0.9751
ENSG00000155158	TTC39B	9	0.0684	0.0359	1.9071	0.0565	0.9751
ENSG00000211696	TRGV8	7	-0.0688	0.0361	-1.9071	0.0565	0.9751
ENSG00000279432		17	-0.069	0.0362	-1.9069	0.0566	0.9751
ENSG00000238188	SPRING1P2	X	0.0708	0.0371	1.9067	0.0566	0.9751
ENSG00000096060	FKBP5	6	0.0697	0.0365	1.9064	0.0566	0.9751
ENSG00000131149	GSE1	16	-0.0669	0.0351	-1.9062	0.0567	0.9751
ENSG00000197121	PGAP1	2	0.0671	0.0352	1.9061	0.0567	0.9751
ENSG00000231948	HS1BP3-IT1	2	0.0678	0.0356	1.9057	0.0567	0.9751
ENSG00000269044		19	-0.072	0.0378	-1.9052	0.0568	0.9751
ENSG00000182158	CREB3L2	7	-0.0668	0.0351	-1.9046	0.0569	0.9751
ENSG00000277149	TYW1B	7	-0.0675	0.0355	-1.9043	0.0569	0.9751
ENSG00000232757	ETF1P1	6	-0.0655	0.0344	-1.9043	0.0569	0.9751
ENSG00000138030	KHK	2	-0.0672	0.0353	-1.904	0.0569	0.9751
ENSG00000287593		6	0.0666	0.035	1.9036	0.057	0.9751
ENSG00000262766		16	-0.0679	0.0357	-1.9029	0.0571	0.9751
ENSG00000231443	PPP4R2P2	3	-0.0679	0.0357	-1.9028	0.0571	0.9751
ENSG00000224007	USP12P2	2	-0.0687	0.0361	-1.9028	0.0571	0.9751
ENSG00000136247	ZDHHC4	7	-0.0682	0.0359	-1.901	0.0573	0.9751
ENSG00000285650		9	-0.0676	0.0356	-1.9005	0.0574	0.9751
ENSG00000180245	RRH	4	-0.0685	0.0361	-1.8998	0.0575	0.9751
ENSG00000272320		6	0.0675	0.0355	1.8993	0.0576	0.9751
ENSG00000100297	MCM5	22	-0.0666	0.035	-1.8988	0.0576	0.9751
ENSG00000141096	DPEP3	16	-0.0699	0.0368	-1.8984	0.0577	0.9751
ENSG00000198034	RPS4X	X	0.0905	0.0477	1.8982	0.0577	0.9751
ENSG00000148426	PROSER2	10	-0.0691	0.0364	-1.8954	0.0581	0.9751
ENSG00000197780	TAF13	1	0.0693	0.0365	1.8952	0.0581	0.9751
ENSG00000087274	ADD1	4	-0.0659	0.0348	-1.8951	0.0581	0.9751
ENSG00000163412	EIF4E3	3	0.0684	0.0361	1.8951	0.0581	0.9751
ENSG00000069943	PIGB	15	-0.0701	0.037	-1.8948	0.0582	0.9751
ENSG00000126945	HNRNPH2	X	0.0671	0.0354	1.8947	0.0582	0.9751
ENSG00000181396	OGFOD3	17	0.066	0.0348	1.8946	0.0582	0.9751
ENSG00000140463	BBS4	15	-0.0665	0.0351	-1.8945	0.0582	0.9751
ENSG00000165272	AQP3	9	0.0683	0.0361	1.8942	0.0582	0.9751
ENSG00000274211	SOCS7	17	0.0681	0.036	1.8939	0.0583	0.9751
ENSG00000158816	VWA5B1	1	0.0682	0.036	1.8939	0.0583	0.9751
ENSG00000171729	TMEM51	1	0.0665	0.0351	1.8934	0.0583	0.9751
ENSG00000217801		1	0.0676	0.0357	1.8933	0.0584	0.9751
ENSG00000286342		7	-0.0672	0.0355	-1.8932	0.0584	0.9751
ENSG00000133657	ATP13A3	3	0.0695	0.0367	1.8928	0.0584	0.9751
ENSG00000104946	TBC1D17	19	-0.0662	0.035	-1.8923	0.0585	0.9751
ENSG00000140386	SCAPER	15	0.067	0.0354	1.8914	0.0586	0.9751
ENSG00000165264	NDUFB6	9	0.0674	0.0357	1.8909	0.0587	0.9751
ENSG00000073536	NLE1	17	0.0708	0.0375	1.8903	0.0588	0.9751
ENSG00000208023	MIR185	22	0.0666	0.0352	1.8898	0.0588	0.9751
ENSG00000204010	IFIT1B	10	-0.0669	0.0354	-1.8897	0.0588	0.9751
ENSG00000228069	MTCO3P29	9	0.0658	0.0348	1.8896	0.0588	0.9751
ENSG00000108846	ABCC3	17	-0.0662	0.0351	-1.8891	0.0589	0.9751
ENSG00000123146	ADGRE5	19	-0.067	0.0355	-1.8886	0.059	0.9751
ENSG00000184076	UQCR10	22	0.0682	0.0361	1.8886	0.059	0.9751
ENSG00000199405	SNORA1B	8	-0.0683	0.0362	-1.8885	0.059	0.9751
ENSG00000279066	HEXD-IT1	17	-0.0665	0.0352	-1.8883	0.059	0.9751
ENSG00000248374	UBTD2P1	3	-0.0677	0.0358	-1.8878	0.0591	0.9751
ENSG00000287549		X	0.1021	0.0541	1.8878	0.0591	0.9751
ENSG00000136935	GOLGA1	9	-0.0698	0.037	-1.8872	0.0592	0.9751
ENSG00000268895	A1BG-AS1	19	0.0678	0.0359	1.8872	0.0592	0.9751
ENSG00000153162	BMP6	6	-0.0682	0.0362	-1.8868	0.0592	0.9751
ENSG00000154134	ROBO3	11	0.069	0.0366	1.8862	0.0593	0.9751
ENSG00000197272	IL27	16	0.0711	0.0377	1.8861	0.0593	0.9751
ENSG00000205085	GARIN1A	7	-0.0671	0.0356	-1.8854	0.0594	0.9751
ENSG00000157014	TATDN2	3	0.0672	0.0356	1.8852	0.0594	0.9751
ENSG00000256862	PARP11-AS1	12	0.0671	0.0356	1.8851	0.0595	0.9751
ENSG00000289478		5	0.0689	0.0366	1.8848	0.0595	0.9751
ENSG00000227372	GFOD3P	1	0.0696	0.0369	1.8847	0.0595	0.9751
ENSG00000104299	INTS9	8	-0.0673	0.0357	-1.8845	0.0595	0.9751
ENSG00000274902		12	0.0657	0.0349	1.8839	0.0596	0.9751
ENSG00000267040	ATP8B1-AS1	18	-0.0666	0.0354	-1.8837	0.0596	0.9751
ENSG00000237705		5	-0.0674	0.0358	-1.883	0.0597	0.9751
ENSG00000213713	PIGCP1	11	-0.068	0.0361	-1.8828	0.0598	0.9751
ENSG00000198690	FAN1	15	-0.0671	0.0356	-1.8822	0.0598	0.9751
ENSG00000166963	MAP1A	15	-0.0686	0.0365	-1.8822	0.0598	0.9751
ENSG00000260257		20	-0.0674	0.0358	-1.8822	0.0598	0.9751
ENSG00000288538		11	0.0697	0.037	1.8819	0.0599	0.9751
ENSG00000185031	SLC2A3P2	1	-0.0704	0.0374	-1.8818	0.0599	0.9751
ENSG00000159904	ZNF890P	7	-0.0675	0.0359	-1.8816	0.0599	0.9751
ENSG00000248930	CHP1P1	5	-0.0691	0.0367	-1.8816	0.0599	0.9751
ENSG00000236188	PRKX-AS1	X	-0.0763	0.0406	-1.8815	0.0599	0.9751
ENSG00000121807	CCR2	3	0.0663	0.0352	1.8814	0.0599	0.9751
ENSG00000289103		1	0.067	0.0356	1.8812	0.06	0.9751
ENSG00000237943	PRKCQ-AS1	10	0.0687	0.0365	1.8809	0.06	0.9751
ENSG00000140577	CRTC3	15	0.0697	0.0371	1.8805	0.0601	0.9751
ENSG00000226982	CENPCP1	12	-0.0661	0.0351	-1.8805	0.0601	0.9751
ENSG00000246363	LINC02458	12	-0.0681	0.0362	-1.88	0.0601	0.9751
ENSG00000261512		16	0.0656	0.0349	1.8799	0.0602	0.9751
ENSG00000048462	TNFRSF17	16	-0.066	0.0351	-1.8798	0.0602	0.9751
ENSG00000272140		10	-0.0683	0.0364	-1.8798	0.0602	0.9751
ENSG00000132464	ENAM	4	-0.0661	0.0352	-1.8795	0.0602	0.9751
ENSG00000182463	TSHZ2	20	0.0661	0.0352	1.8794	0.0602	0.9751
ENSG00000137807	KIF23	15	0.0675	0.0359	1.8794	0.0602	0.9751
ENSG00000213453	FTH1P3	2	-0.0667	0.0355	-1.8794	0.0602	0.9751
ENSG00000229335	DANT1	X	-0.1352	0.0719	-1.879	0.0603	0.9751
ENSG00000225751		17	-0.0657	0.035	-1.8789	0.0603	0.9751
ENSG00000168734	PKIG	20	-0.0659	0.0351	-1.8788	0.0603	0.9751
ENSG00000125534	PPDPF	20	-0.066	0.0351	-1.8785	0.0603	0.9751
ENSG00000170270	GON7	14	0.0673	0.0358	1.8781	0.0604	0.9751
ENSG00000258738	BAZ1A-AS1	14	0.067	0.0357	1.8778	0.0604	0.9751
ENSG00000257524		9	-0.0669	0.0356	-1.8776	0.0605	0.9751
ENSG00000257802	MRS2P2	12	-0.0667	0.0355	-1.8775	0.0605	0.9751
ENSG00000149782	PLCB3	11	-0.0681	0.0363	-1.8768	0.0606	0.9751
ENSG00000254531	FLJ20021	4	0.067	0.0357	1.8766	0.0606	0.9751
ENSG00000108424	KPNB1	17	0.0665	0.0354	1.8766	0.0606	0.9751
ENSG00000258511	LINC02295	14	0.0694	0.037	1.8766	0.0606	0.9751
ENSG00000170340	B3GNT2	2	0.0671	0.0358	1.8765	0.0606	0.9751
ENSG00000206341	HLA-H	6	-0.0668	0.0356	-1.8764	0.0606	0.9751
ENSG00000288838		9	0.0647	0.0345	1.8763	0.0606	0.9751
ENSG00000232518		2	0.0655	0.0349	1.8759	0.0607	0.9751
ENSG00000198482	ZNF808	19	-0.0681	0.0363	-1.8758	0.0607	0.9751
ENSG00000280997	CCAT2	8	0.0642	0.0342	1.8758	0.0607	0.9751
ENSG00000120334	CENPL	1	0.0653	0.0348	1.8754	0.0608	0.9751
ENSG00000244618	RN7SL334P	6	-0.0676	0.036	-1.8752	0.0608	0.9751
ENSG00000279982		10	-0.0715	0.0381	-1.875	0.0608	0.9751
ENSG00000227456	LINC00310	21	-0.0662	0.0353	-1.8745	0.0609	0.9751
ENSG00000273489		7	-0.0667	0.0356	-1.8732	0.0611	0.9751
ENSG00000169155	ZBTB43	9	-0.0665	0.0355	-1.8732	0.0611	0.9751
ENSG00000211451	GNRHR2	1	0.0669	0.0357	1.8727	0.0611	0.9751
ENSG00000099901	RANBP1	22	0.0681	0.0364	1.8726	0.0612	0.9751
ENSG00000165671	NSD1	5	-0.0678	0.0362	-1.8719	0.0613	0.9751
ENSG00000261596		16	0.0676	0.0361	1.8717	0.0613	0.9751
ENSG00000240974	RPS27AP10	5	-0.0682	0.0364	-1.8715	0.0613	0.9751
ENSG00000159335	PTMS	12	-0.0665	0.0355	-1.8711	0.0614	0.9751
ENSG00000179859	RNF227	17	0.0666	0.0356	1.8708	0.0614	0.9751
ENSG00000100505	TRIM9	14	0.0665	0.0355	1.8705	0.0615	0.9751
ENSG00000110318	CEP126	11	-0.0655	0.035	-1.8704	0.0615	0.9751
ENSG00000238205	MPC1L	X	0.084	0.0449	1.8703	0.0615	0.9751
ENSG00000137198	GMPR	6	-0.0671	0.0359	-1.8702	0.0615	0.9751
ENSG00000144560	VGLL4	3	-0.0652	0.0349	-1.8702	0.0615	0.9751
ENSG00000272092		8	0.0661	0.0354	1.8698	0.0615	0.9751
ENSG00000130414	NDUFA10	2	-0.0676	0.0362	-1.8695	0.0616	0.9751
ENSG00000148297	MED22	9	0.0661	0.0353	1.8694	0.0616	0.9751
ENSG00000133422	MORC2	22	0.0698	0.0374	1.8692	0.0616	0.9751
ENSG00000104529	EEF1D	8	0.0668	0.0358	1.8692	0.0616	0.9751
ENSG00000196418	ZNF124	1	0.0664	0.0355	1.8688	0.0617	0.9751
ENSG00000120253	NUP43	6	0.0696	0.0373	1.8687	0.0617	0.9751
ENSG00000227165	WDR11-DT	10	-0.065	0.0348	-1.8686	0.0617	0.9751
ENSG00000019144	PHLDB1	11	0.0676	0.0362	1.8685	0.0617	0.9751
ENSG00000233797	UFL1-AS1	6	0.0653	0.035	1.8683	0.0617	0.9751
ENSG00000013275	PSMC4	19	-0.0665	0.0356	-1.8679	0.0618	0.9751
ENSG00000171466	ZNF562	19	0.0664	0.0356	1.8678	0.0618	0.9751
ENSG00000242829	RPS26P21	3	0.0687	0.0368	1.867	0.0619	0.9751
ENSG00000221926	TRIM16	17	0.0668	0.0358	1.8661	0.0621	0.9751
ENSG00000160256	SLX9	21	0.068	0.0364	1.866	0.0621	0.9751
ENSG00000162913	OBSCN-AS1	1	0.0675	0.0362	1.8654	0.0622	0.9751
ENSG00000067334	DNTTIP2	1	0.065	0.0349	1.8652	0.0622	0.9751
ENSG00000175485	OR52W1	11	-0.0682	0.0366	-1.8641	0.0623	0.9751
ENSG00000137343	ATAT1	6	-0.0673	0.0361	-1.8637	0.0624	0.9751
ENSG00000291082	HERC2P9	15	-0.0645	0.0346	-1.8637	0.0624	0.9751
ENSG00000143595	AQP10	1	-0.0684	0.0367	-1.8636	0.0624	0.9751
ENSG00000286076		7	0.0658	0.0353	1.8632	0.0625	0.9751
ENSG00000239213	NCK1-DT	3	-0.0672	0.0361	-1.8629	0.0625	0.9751
ENSG00000217227	TFGP1	6	0.0674	0.0362	1.8628	0.0625	0.9751
ENSG00000136868	SLC31A1	9	-0.0654	0.0351	-1.8614	0.0627	0.9751
ENSG00000075399	VPS9D1	16	0.0672	0.0361	1.861	0.0628	0.9751
ENSG00000162889	MAPKAPK2	1	-0.0662	0.0356	-1.861	0.0628	0.9751
ENSG00000132718	SYT11	1	-0.0661	0.0355	-1.8601	0.0629	0.9751
ENSG00000288758		5	-0.0657	0.0353	-1.8601	0.0629	0.9751
ENSG00000165113	GKAP1	9	0.0668	0.0359	1.8599	0.0629	0.9751
ENSG00000280789	PAGR1	16	0.0662	0.0356	1.8597	0.063	0.9751
ENSG00000150867	PIP4K2A	10	-0.0648	0.0349	-1.8593	0.063	0.9751
ENSG00000125843	AP5S1	20	-0.0662	0.0356	-1.8593	0.063	0.9751
ENSG00000149503	INCENP	11	-0.0654	0.0352	-1.8593	0.063	0.9751
ENSG00000169727	GPS1	17	-0.0649	0.0349	-1.8593	0.063	0.9751
ENSG00000153443	UBALD1	16	-0.066	0.0355	-1.8579	0.0632	0.9751
ENSG00000153989	NUS1	6	0.0668	0.036	1.8577	0.0632	0.9751
ENSG00000225014	KCTD9P1	17	-0.069	0.0371	-1.8574	0.0633	0.9751
ENSG00000088325	TPX2	20	0.0666	0.0359	1.8572	0.0633	0.9751
ENSG00000182732	RGS6	14	-0.0646	0.0348	-1.8571	0.0633	0.9751
ENSG00000137076	TLN1	9	-0.0653	0.0352	-1.857	0.0634	0.9751
ENSG00000164162	ANAPC10	4	-0.066	0.0356	-1.8565	0.0634	0.9751
ENSG00000273437		3	-0.0663	0.0357	-1.8562	0.0635	0.9751
ENSG00000201028	RNU6-151P	1	-0.0653	0.0352	-1.8559	0.0635	0.9751
ENSG00000145439	CBR4	4	-0.0648	0.0349	-1.8557	0.0635	0.9751
ENSG00000229794	MTCYBP32	X	-0.0775	0.0418	-1.8553	0.0636	0.9751
ENSG00000079785	DDX1	2	0.0666	0.0359	1.8543	0.0637	0.9751
ENSG00000234937		1	-0.0647	0.0349	-1.8543	0.0637	0.9751
ENSG00000166091	CMTM5	14	-0.0656	0.0354	-1.8541	0.0638	0.9751
ENSG00000105641	SLC5A5	19	0.0672	0.0363	1.8541	0.0638	0.9751
ENSG00000290034		6	-0.0659	0.0356	-1.8527	0.064	0.9751
ENSG00000114098	ARMC8	3	-0.0643	0.0347	-1.8523	0.064	0.9751
ENSG00000184208	C22orf46P	22	0.066	0.0356	1.8521	0.064	0.9751
ENSG00000183508	TENT5C	1	-0.0651	0.0351	-1.8516	0.0641	0.9751
ENSG00000183137	CEP57L1	6	0.0666	0.036	1.8516	0.0641	0.9751
ENSG00000198178	CLEC4C	12	-0.0644	0.0348	-1.8514	0.0641	0.9751
ENSG00000132313	MRPL35	2	0.0657	0.0355	1.8509	0.0642	0.9751
ENSG00000130066	SAT1	X	0.0675	0.0365	1.8509	0.0642	0.9751
ENSG00000180817	PPA1	10	0.0653	0.0353	1.8498	0.0644	0.9751
ENSG00000254162		8	-0.0652	0.0352	-1.8497	0.0644	0.9751
ENSG00000078369	GNB1	1	-0.0652	0.0353	-1.8493	0.0644	0.9751
ENSG00000108474	PIGL	17	-0.0672	0.0364	-1.8489	0.0645	0.9751
ENSG00000276517		2	-0.0665	0.036	-1.8488	0.0645	0.9751
ENSG00000166165	CKB	14	-0.0658	0.0356	-1.8483	0.0646	0.9751
ENSG00000133193	VCF1	17	-0.0644	0.0348	-1.848	0.0646	0.9751
ENSG00000112031	MTRF1L	6	0.065	0.0352	1.8479	0.0646	0.9751
ENSG00000072786	STK10	5	-0.065	0.0352	-1.8477	0.0647	0.9751
ENSG00000229463	LYST-AS1	1	-0.0676	0.0366	-1.8473	0.0647	0.9751
ENSG00000203876	ADD3-AS1	10	-0.0649	0.0351	-1.8473	0.0647	0.9751
ENSG00000280365		18	-0.0654	0.0354	-1.8472	0.0648	0.9751
ENSG00000286965		2	0.067	0.0363	1.8471	0.0648	0.9751
ENSG00000244459		4	0.0651	0.0353	1.8462	0.0649	0.9751
ENSG00000006125	AP2B1	17	-0.0643	0.0348	-1.8455	0.065	0.9751
ENSG00000224165	DNAJC27-AS1	2	0.0654	0.0355	1.8451	0.0651	0.9751
ENSG00000174292	TNK1	17	0.0655	0.0355	1.8449	0.0651	0.9751
ENSG00000196914	ARHGEF12	11	-0.0643	0.0349	-1.8446	0.0651	0.9751
ENSG00000269148		19	-0.0666	0.0361	-1.844	0.0652	0.9751
ENSG00000267834		9	0.0657	0.0356	1.8435	0.0653	0.9751
ENSG00000106018	VIPR2	7	-0.0679	0.0368	-1.8433	0.0653	0.9751
ENSG00000258572		14	0.0681	0.037	1.8432	0.0653	0.9751
ENSG00000114737	CISH	3	0.0701	0.038	1.843	0.0654	0.9751
ENSG00000253738	OTUD6B-AS1	8	0.0653	0.0354	1.8423	0.0655	0.9751
ENSG00000287095		8	-0.0657	0.0357	-1.8423	0.0655	0.9751
ENSG00000223599		1	-0.0646	0.0351	-1.8419	0.0655	0.9751
ENSG00000170266	GLB1	3	-0.0661	0.0359	-1.8416	0.0656	0.9751
ENSG00000286242		4	0.0662	0.0359	1.8414	0.0656	0.9751
ENSG00000267749		19	-0.0653	0.0355	-1.8414	0.0656	0.9751
ENSG00000107882	SUFU	10	0.0659	0.0358	1.8414	0.0656	0.9751
ENSG00000133983	COX16	14	-0.066	0.0359	-1.8405	0.0657	0.9751
ENSG00000134242	PTPN22	1	-0.065	0.0353	-1.8404	0.0657	0.9751
ENSG00000134183	GNAT2	1	-0.0682	0.0371	-1.8402	0.0658	0.9751
ENSG00000120784	ZFP30	19	0.0656	0.0357	1.8397	0.0659	0.9751
ENSG00000114770	ABCC5	3	-0.0647	0.0352	-1.8396	0.0659	0.9751
ENSG00000114491	UMPS	3	0.0659	0.0358	1.839	0.0659	0.9751
ENSG00000277039	Metazoa_SRP	5	-0.0646	0.0351	-1.8388	0.066	0.9751
ENSG00000123609	NMI	2	0.065	0.0354	1.838	0.0661	0.9751
ENSG00000267871	ZNF460-AS1	19	0.065	0.0354	1.838	0.0661	0.9751
ENSG00000234608	MAPKAPK5-AS1	12	0.0679	0.0369	1.838	0.0661	0.9751
ENSG00000213326	RPS7P11	17	0.0649	0.0353	1.8373	0.0662	0.9751
ENSG00000213203	GIMAP1	7	0.0661	0.036	1.8372	0.0662	0.9751
ENSG00000289029		16	-0.0658	0.0358	-1.8369	0.0663	0.9751
ENSG00000286145		2	-0.0652	0.0355	-1.8369	0.0663	0.9751
ENSG00000105669	COPE	19	-0.0648	0.0353	-1.8357	0.0664	0.9751
ENSG00000287315		1	0.0658	0.0359	1.8356	0.0665	0.9751
ENSG00000162437	RAVER2	1	-0.0707	0.0385	-1.8354	0.0665	0.9751
ENSG00000259677		15	-0.0669	0.0364	-1.8352	0.0665	0.9751
ENSG00000160318	CLDND2	19	-0.065	0.0354	-1.8349	0.0666	0.9751
ENSG00000152078	TLCD4	1	-0.0641	0.0349	-1.8339	0.0667	0.9751
ENSG00000229083	PSMA6P2	X	0.0912	0.0497	1.8334	0.0668	0.9751
ENSG00000214199	EEF1A1P12	2	0.0661	0.0361	1.8321	0.067	0.9751
ENSG00000164048	ZNF589	3	-0.0666	0.0364	-1.8312	0.0671	0.9751
ENSG00000178146	GK4P	X	0.0654	0.0357	1.8312	0.0671	0.9751
ENSG00000188706	ZDHHC9	X	0.0644	0.0352	1.831	0.0671	0.9751
ENSG00000241640	RPL21P113	15	0.064	0.0349	1.8305	0.0672	0.9751
ENSG00000067829	IDH3G	X	-0.066	0.0361	-1.8299	0.0673	0.9751
ENSG00000287489		7	-0.0655	0.0358	-1.8297	0.0673	0.9751
ENSG00000079215	SLC1A3	5	0.0656	0.0359	1.829	0.0674	0.9751
ENSG00000087157	PGS1	17	0.0648	0.0354	1.8286	0.0675	0.9751
ENSG00000135317	SNX14	6	-0.0653	0.0357	-1.8285	0.0675	0.9751
ENSG00000266644		17	0.0648	0.0354	1.8284	0.0675	0.9751
ENSG00000181690	PLAG1	8	0.0678	0.0371	1.8277	0.0676	0.9751
ENSG00000144283	PKP4	2	-0.0644	0.0352	-1.8276	0.0676	0.9751
ENSG00000103066	PLA2G15	16	0.0642	0.0351	1.8273	0.0677	0.9751
ENSG00000235750	KIAA0040	1	0.0638	0.0349	1.8273	0.0677	0.9751
ENSG00000185955	SPACDR	7	0.0661	0.0362	1.8266	0.0678	0.9751
ENSG00000100325	ASCC2	22	-0.0641	0.0351	-1.8265	0.0678	0.9751
ENSG00000228125	AKIRIN1P2	X	-0.1247	0.0683	-1.8257	0.0679	0.9751
ENSG00000071894	CPSF1	8	0.0639	0.035	1.8257	0.0679	0.9751
ENSG00000125863	MKKS	20	0.0648	0.0355	1.8257	0.0679	0.9751
ENSG00000232850	PTGES2-AS1	9	0.0664	0.0364	1.8254	0.068	0.9751
ENSG00000071575	TRIB2	2	0.0654	0.0358	1.8251	0.068	0.9751
ENSG00000126953	TIMM8A	X	0.0642	0.0352	1.8251	0.068	0.9751
ENSG00000170265	ZNF282	7	-0.0653	0.0358	-1.824	0.0682	0.9751
ENSG00000170876	TMEM43	3	-0.0658	0.0361	-1.824	0.0682	0.9751
ENSG00000124120	TTPAL	20	-0.0638	0.035	-1.8235	0.0683	0.9751
ENSG00000130766	SESN2	1	-0.0667	0.0366	-1.8233	0.0683	0.9751
ENSG00000276823	Metazoa_SRP	X	-0.125	0.0686	-1.8232	0.0683	0.9751
ENSG00000128218	VPREB3	22	-0.0646	0.0354	-1.8225	0.0684	0.9751
ENSG00000161714	PLCD3	17	0.0646	0.0354	1.8221	0.0685	0.9751
ENSG00000264666		17	0.0645	0.0354	1.8218	0.0685	0.9751
ENSG00000109062	NHERF1	17	-0.0639	0.0351	-1.8217	0.0685	0.9751
ENSG00000242086	MUC20-OT1	3	0.0665	0.0365	1.8215	0.0686	0.9751
ENSG00000235254	TMEM185AP1	X	-0.1145	0.0629	-1.8209	0.0687	0.9751
ENSG00000235016	SEMA3F-AS1	3	-0.0658	0.0362	-1.8202	0.0688	0.9751
ENSG00000105072	C19orf44	19	-0.0636	0.035	-1.8198	0.0688	0.9751
ENSG00000111249	CUX2	12	-0.0649	0.0357	-1.8189	0.069	0.9751
ENSG00000145592	RPL37	5	0.065	0.0357	1.8186	0.069	0.9751
ENSG00000166797	CIAO2A	15	0.0645	0.0355	1.8185	0.069	0.9751
ENSG00000276672		13	-0.0652	0.0358	-1.8182	0.0691	0.9751
ENSG00000001084	GCLC	6	-0.0626	0.0345	-1.8179	0.0691	0.9751
ENSG00000116771	AGMAT	1	0.0659	0.0363	1.8177	0.0692	0.9751
ENSG00000119685	TTLL5	14	-0.0644	0.0354	-1.817	0.0693	0.9751
ENSG00000117983	MUC5B	11	-0.0682	0.0375	-1.8165	0.0693	0.9751
ENSG00000140575	IQGAP1	15	-0.0644	0.0354	-1.8164	0.0694	0.9751
ENSG00000249222	ATP5MGL	22	0.0639	0.0352	1.8162	0.0694	0.9751
ENSG00000268480	NFILZ	19	-0.0649	0.0358	-1.8155	0.0695	0.9751
ENSG00000171798	KNDC1	10	-0.0634	0.0349	-1.8152	0.0695	0.9751
ENSG00000151366	NDUFC2	11	0.064	0.0353	1.8151	0.0695	0.9751
ENSG00000153786	ZDHHC7	16	-0.0661	0.0364	-1.8148	0.0696	0.9751
ENSG00000123612	ACVR1C	2	0.0647	0.0357	1.8146	0.0696	0.9751
ENSG00000179151	EDC3	15	-0.0649	0.0358	-1.8145	0.0696	0.9751
ENSG00000261308	FIGNL2	12	0.064	0.0353	1.8145	0.0696	0.9751
ENSG00000184489	PTP4A3	8	-0.0641	0.0354	-1.8142	0.0697	0.9751
ENSG00000255838	AK3P6	12	-0.0676	0.0373	-1.8141	0.0697	0.9751
ENSG00000270557		2	0.0635	0.035	1.814	0.0697	0.9751
ENSG00000081377	CDC14B	9	-0.0632	0.0348	-1.814	0.0697	0.9751
ENSG00000014641	MDH1	2	0.0643	0.0354	1.8134	0.0698	0.9751
ENSG00000102780	DGKH	13	0.0666	0.0368	1.8132	0.0698	0.9751
ENSG00000287695		5	-0.0644	0.0356	-1.8127	0.0699	0.9751
ENSG00000196151	WDSUB1	2	-0.0637	0.0352	-1.8127	0.0699	0.9751
ENSG00000287580		7	-0.0644	0.0355	-1.8123	0.07	0.9751
ENSG00000112282	MED23	6	-0.0652	0.036	-1.8122	0.07	0.9751
ENSG00000169562	GJB1	X	-0.1728	0.0954	-1.8118	0.07	0.9751
ENSG00000233033	CASK-AS1	X	0.0643	0.0355	1.8111	0.0702	0.9751
ENSG00000274929		13	0.0661	0.0365	1.811	0.0702	0.9751
ENSG00000235677	NPM1P26	10	-0.0648	0.0358	-1.8108	0.0702	0.9751
ENSG00000211825	TRDJ1	14	-0.0671	0.0371	-1.8106	0.0702	0.9751
ENSG00000070770	CSNK2A2	16	0.0662	0.0366	1.8103	0.0703	0.9751
ENSG00000207153	RNU6-933P	11	0.0645	0.0356	1.8093	0.0704	0.9751
ENSG00000100422	CERK	22	-0.0637	0.0352	-1.8093	0.0704	0.9751
ENSG00000267658	RAB5C-AS1	17	-0.0635	0.0351	-1.809	0.0705	0.9751
ENSG00000246596	SIMC1P1	5	-0.0646	0.0357	-1.8087	0.0705	0.9751
ENSG00000188725	SMIM15	5	0.0667	0.0369	1.8087	0.0705	0.9751
ENSG00000184500	PROS1	3	-0.063	0.0349	-1.8083	0.0706	0.9751
ENSG00000280138		12	-0.0665	0.0368	-1.8082	0.0706	0.9751
ENSG00000080845	DLGAP4	20	-0.0631	0.0349	-1.8077	0.0707	0.9751
ENSG00000185885	IFITM1	11	0.0635	0.0352	1.8068	0.0708	0.9751
ENSG00000070540	WIPI1	17	-0.0672	0.0372	-1.8067	0.0708	0.9751
ENSG00000104231	ZFAND1	8	0.065	0.036	1.8065	0.0709	0.9751
ENSG00000116544	DLGAP3	1	-0.0649	0.0359	-1.8062	0.0709	0.9751
ENSG00000196683	TOMM7	7	0.0653	0.0361	1.8054	0.071	0.9751
ENSG00000241269		7	0.0656	0.0364	1.8053	0.0711	0.9751
ENSG00000004779	NDUFAB1	16	0.0648	0.0359	1.8053	0.0711	0.9751
ENSG00000115457	IGFBP2	2	-0.0637	0.0353	-1.805	0.0711	0.9751
ENSG00000143771	CNIH4	1	0.0623	0.0345	1.805	0.0711	0.9751
ENSG00000262884		17	-0.0704	0.039	-1.8048	0.0711	0.9751
ENSG00000104177	MYEF2	15	-0.0695	0.0385	-1.8043	0.0712	0.9751
ENSG00000118308	IRAG2	12	-0.0653	0.0362	-1.8043	0.0712	0.9751
ENSG00000250312	ZNF718	4	-0.0633	0.0351	-1.8033	0.0714	0.9751
ENSG00000266946	MRPL37P1	18	0.0636	0.0353	1.803	0.0714	0.9751
ENSG00000204560	DHX16	6	-0.0645	0.0358	-1.8028	0.0715	0.9751
ENSG00000166260	COX11	17	0.0649	0.036	1.8027	0.0715	0.9751
ENSG00000176318	FOXN3P1	X	-0.1499	0.0832	-1.8026	0.0715	0.9751
ENSG00000100744	GSKIP	14	0.0634	0.0352	1.8024	0.0715	0.9751
ENSG00000225948	LINC02648	10	0.0655	0.0363	1.8024	0.0715	0.9751
ENSG00000242960	FTH1P23	3	-0.0644	0.0357	-1.8023	0.0715	0.9751
ENSG00000039068	CDH1	16	-0.0627	0.0348	-1.8023	0.0715	0.9751
ENSG00000103415	HMOX2	16	-0.0636	0.0353	-1.8018	0.0716	0.9751
ENSG00000174500	GCSAM	3	0.0643	0.0357	1.8013	0.0717	0.9751
ENSG00000077713	SLC25A43	X	-0.0662	0.0368	-1.8006	0.0718	0.9751
ENSG00000279863		10	0.0658	0.0366	1.8005	0.0718	0.9751
ENSG00000078177	N4BP2	4	0.0648	0.036	1.8003	0.0719	0.9751
ENSG00000228382	ITPKB-IT1	1	0.065	0.0361	1.8002	0.0719	0.9751
ENSG00000181555	SETD2	3	-0.0648	0.036	-1.8002	0.0719	0.9751
ENSG00000234607		1	-0.0674	0.0374	-1.7999	0.0719	0.9751
ENSG00000163082	SGPP2	2	0.0632	0.0351	1.7993	0.072	0.9751
ENSG00000113240	CLK4	5	0.0636	0.0354	1.7985	0.0721	0.9751
ENSG00000229989	MIR181A1HG	1	0.0623	0.0347	1.7978	0.0722	0.9751
ENSG00000136240	KDELR2	7	-0.0631	0.0351	-1.7977	0.0723	0.9751
ENSG00000137955	RABGGTB	1	0.0634	0.0353	1.7977	0.0723	0.9751
ENSG00000254363		5	-0.0637	0.0355	-1.7976	0.0723	0.9751
ENSG00000245534	RORA-AS1	15	-0.0632	0.0352	-1.7973	0.0723	0.9751
ENSG00000205746	PKD1P4	16	0.0645	0.0359	1.7969	0.0724	0.9751
ENSG00000174109	UQCC4	16	0.0649	0.0361	1.7969	0.0724	0.9751
ENSG00000156697	UTP14A	X	0.0646	0.036	1.7961	0.0725	0.9751
ENSG00000105559	PLEKHA4	19	0.0638	0.0355	1.7957	0.0726	0.9751
ENSG00000171848	RRM2	2	0.0647	0.036	1.7957	0.0726	0.9751
ENSG00000198771	RCSD1	1	-0.0634	0.0353	-1.7952	0.0727	0.9751
ENSG00000227896	WAPL-DT	10	0.0634	0.0353	1.7952	0.0727	0.9751
ENSG00000261080	RUNX2-AS1	6	-0.0646	0.036	-1.7951	0.0727	0.9751
ENSG00000074356	NCBP3	17	-0.0645	0.036	-1.7948	0.0727	0.9751
ENSG00000271843		3	0.064	0.0357	1.7946	0.0728	0.9751
ENSG00000249947	XBP1P1	5	-0.063	0.0351	-1.7944	0.0728	0.9751
ENSG00000213213	CCDC183	9	0.0656	0.0365	1.7943	0.0728	0.9751
ENSG00000112378	PERP	6	-0.0654	0.0365	-1.794	0.0729	0.9751
ENSG00000266904	LINC00663	19	0.0643	0.0358	1.7938	0.0729	0.9751
ENSG00000054523	KIF1B	1	-0.0658	0.0367	-1.7938	0.0729	0.9751
ENSG00000156603	MED19	11	0.0636	0.0354	1.7934	0.0729	0.9751
ENSG00000104518	GSDMD	8	0.0635	0.0354	1.7933	0.073	0.9751
ENSG00000289564		22	-0.0625	0.0348	-1.7932	0.073	0.9751
ENSG00000170035	UBE2E3	2	-0.0624	0.0348	-1.7931	0.073	0.9751
ENSG00000179409	GEMIN4	17	0.0673	0.0376	1.793	0.073	0.9751
ENSG00000287823		6	-0.0636	0.0355	-1.7928	0.073	0.9751
ENSG00000283141	LINC02666	10	-0.0625	0.0349	-1.7924	0.0731	0.9751
ENSG00000289334		8	0.064	0.0357	1.7923	0.0731	0.9751
ENSG00000273568		12	0.0637	0.0356	1.7923	0.0731	0.9751
ENSG00000112293	GPLD1	6	0.0619	0.0346	1.7916	0.0732	0.9751
ENSG00000168434	COG7	16	-0.0656	0.0366	-1.7909	0.0733	0.9751
ENSG00000229325	ACAP2-IT1	3	0.0634	0.0354	1.7906	0.0734	0.9751
ENSG00000290590		2	0.0649	0.0363	1.79	0.0735	0.9751
ENSG00000121104	FAM117A	17	-0.0618	0.0345	-1.7899	0.0735	0.9751
ENSG00000234073	CBX3P10	3	0.0645	0.036	1.7899	0.0735	0.9751
ENSG00000051620	HEBP2	6	0.062	0.0346	1.7896	0.0735	0.9751
ENSG00000125734	GPR108	19	-0.0638	0.0357	-1.7891	0.0736	0.9751
ENSG00000151023	ENKUR	10	-0.0644	0.036	-1.7885	0.0737	0.9751
ENSG00000198876	DCAF12	9	-0.0627	0.0351	-1.7884	0.0738	0.9751
ENSG00000139178	C1RL	12	0.064	0.0358	1.7881	0.0738	0.9751
ENSG00000173559	NABP1	2	0.0622	0.0348	1.7879	0.0738	0.9751
ENSG00000150779	TIMM8B	11	0.063	0.0353	1.7877	0.0739	0.9751
ENSG00000167264	DUS2	16	-0.0646	0.0362	-1.7875	0.0739	0.9751
ENSG00000112212	TSPO2	6	-0.0643	0.036	-1.7866	0.074	0.9751
ENSG00000198744	MTCO3P12	1	-0.063	0.0353	-1.7864	0.0741	0.9751
ENSG00000107242	PIP5K1B	9	-0.0623	0.0349	-1.7862	0.0741	0.9751
ENSG00000124222	STX16	20	0.0651	0.0365	1.7861	0.0741	0.9751
ENSG00000239672	NME1	17	0.0629	0.0352	1.786	0.0741	0.9751
ENSG00000258890	CEP95	17	-0.0644	0.0361	-1.7859	0.0741	0.9751
ENSG00000141854	MISP3	19	-0.0651	0.0365	-1.7858	0.0742	0.9751
ENSG00000288990		3	-0.062	0.0348	-1.7829	0.0746	0.9751
ENSG00000138829	FBN2	5	0.0625	0.0351	1.7823	0.0747	0.9751
ENSG00000143033	MTF2	1	0.0627	0.0352	1.7823	0.0747	0.9751
ENSG00000173221	GLRX	5	0.0634	0.0356	1.782	0.0748	0.9751
ENSG00000102755	FLT1	13	-0.0633	0.0355	-1.7817	0.0748	0.9751
ENSG00000266145	RHOT1P1	18	-0.0625	0.0351	-1.7811	0.0749	0.9751
ENSG00000137501	SYTL2	11	-0.0621	0.0349	-1.7797	0.0752	0.9751
ENSG00000119335	SET	9	0.0647	0.0364	1.7795	0.0752	0.9751
ENSG00000110851	PRDM4	12	-0.0638	0.0358	-1.7795	0.0752	0.9751
ENSG00000135617	PRADC1	2	0.0641	0.036	1.779	0.0753	0.9751
ENSG00000234741	GAS5	1	0.0667	0.0375	1.7785	0.0754	0.9751
ENSG00000171819	ANGPTL7	1	-0.0654	0.0368	-1.7783	0.0754	0.9751
ENSG00000288782		8	0.0648	0.0365	1.7781	0.0754	0.9751
ENSG00000173868	PHOSPHO1	17	-0.0644	0.0362	-1.7779	0.0755	0.9751
ENSG00000279833		22	-0.0623	0.035	-1.7779	0.0755	0.9751
ENSG00000122733	PHF24	9	-0.064	0.036	-1.7769	0.0756	0.9751
ENSG00000102239	BRS3	X	-0.1853	0.1043	-1.7764	0.0757	0.9751
ENSG00000186687	LYRM7	5	0.0641	0.0361	1.7756	0.0758	0.9751
ENSG00000170921	TANC2	17	-0.0636	0.0358	-1.7753	0.0759	0.9751
ENSG00000204397	CARD16	11	0.0622	0.035	1.7753	0.0759	0.9751
ENSG00000165934	CPSF2	14	0.0627	0.0353	1.7752	0.0759	0.9751
ENSG00000223450		1	0.0636	0.0358	1.775	0.0759	0.9751
ENSG00000228784	LINC00954	2	0.0628	0.0354	1.7749	0.076	0.9751
ENSG00000268366	SERTAD3-AS1	19	0.0614	0.0346	1.7748	0.076	0.9751
ENSG00000135476	ESPL1	12	0.0662	0.0373	1.7747	0.076	0.9751
ENSG00000196182	STK40	1	-0.0653	0.0368	-1.7737	0.0761	0.9751
ENSG00000279428		17	-0.0636	0.0358	-1.7734	0.0762	0.9751
ENSG00000250189		4	0.063	0.0355	1.7734	0.0762	0.9751
ENSG00000164073	MFSD8	4	-0.063	0.0355	-1.7731	0.0762	0.9751
ENSG00000111540	RAB5B	12	-0.0633	0.0357	-1.7727	0.0763	0.9751
ENSG00000128294	TPST2	22	-0.0625	0.0353	-1.771	0.0766	0.9751
ENSG00000104142	VPS18	15	-0.0662	0.0374	-1.7709	0.0766	0.9751
ENSG00000152242	ARK2N	18	0.0634	0.0358	1.7709	0.0766	0.9751
ENSG00000267882		20	-0.0621	0.0351	-1.7705	0.0767	0.9751
ENSG00000228292		9	-0.0626	0.0354	-1.7704	0.0767	0.9751
ENSG00000275613		17	0.0616	0.0348	1.7704	0.0767	0.9751
ENSG00000151704	KCNJ1	11	0.063	0.0356	1.7702	0.0767	0.9751
ENSG00000129472	RAB2B	14	-0.0624	0.0352	-1.7698	0.0768	0.9751
ENSG00000014914	MTMR11	1	0.062	0.035	1.7697	0.0768	0.9751
ENSG00000171155	C1GALT1C1	X	0.0617	0.0349	1.7697	0.0768	0.9751
ENSG00000134198	TSPAN2	1	-0.0647	0.0366	-1.7692	0.0769	0.9751
ENSG00000242457	RBBP4P2	3	-0.0626	0.0354	-1.769	0.0769	0.9751
ENSG00000063601	MTMR1	X	0.0615	0.0348	1.7687	0.077	0.9751
ENSG00000204396	VWA7	6	-0.0628	0.0355	-1.7683	0.077	0.9751
ENSG00000277548		15	-0.0665	0.0376	-1.7683	0.077	0.9751
ENSG00000261150	EPPK1	8	0.0646	0.0366	1.7668	0.0773	0.9751
ENSG00000230079	STK24P1	X	-0.0912	0.0517	-1.7663	0.0774	0.9751
ENSG00000286974		6	-0.0625	0.0354	-1.7662	0.0774	0.9751
ENSG00000090447	TFAP4	16	0.0663	0.0375	1.7661	0.0774	0.9751
ENSG00000217130		6	0.0657	0.0372	1.7656	0.0775	0.9751
ENSG00000273247	RAB33B-AS1	4	0.0626	0.0355	1.7654	0.0775	0.9751
ENSG00000180764	PIPSL	10	0.0637	0.0361	1.7652	0.0776	0.9751
ENSG00000267348	GEMIN7-AS1	19	-0.0615	0.0348	-1.7651	0.0776	0.9751
ENSG00000204852	TCTN1	12	-0.0622	0.0352	-1.7644	0.0777	0.9751
ENSG00000171681	ATF7IP	12	-0.0616	0.0349	-1.7643	0.0777	0.9751
ENSG00000157985	AGAP1	2	-0.0652	0.037	-1.7642	0.0777	0.9751
ENSG00000240435	RPS12P27	16	-0.0622	0.0353	-1.764	0.0778	0.9751
ENSG00000186767	SPIN4	X	-0.0619	0.0351	-1.7637	0.0778	0.9751
ENSG00000278983		18	-0.0652	0.037	-1.7635	0.0778	0.9751
ENSG00000147234	FRMPD3	X	-0.0621	0.0352	-1.7633	0.0779	0.9751
ENSG00000232354	VIPR1-AS1	3	0.0617	0.035	1.7627	0.078	0.9751
ENSG00000242797	GLYCTK-AS1	3	-0.0646	0.0366	-1.7624	0.078	0.9751
ENSG00000165282	PIGO	9	-0.064	0.0363	-1.7614	0.0782	0.9751
ENSG00000196943	NOP9	14	-0.0628	0.0356	-1.7613	0.0782	0.9751
ENSG00000162434	JAK1	1	-0.0616	0.035	-1.7602	0.0784	0.9751
ENSG00000229980	TOB1-AS1	17	-0.0627	0.0356	-1.7602	0.0784	0.9751
ENSG00000253330		8	-0.063	0.0358	-1.7599	0.0785	0.9751
ENSG00000134769	DTNA	18	0.0624	0.0355	1.7596	0.0785	0.9751
ENSG00000125868	DSTN	20	-0.0633	0.036	-1.7595	0.0785	0.9751
ENSG00000274979		12	0.0625	0.0355	1.759	0.0786	0.9751
ENSG00000287510		1	-0.0623	0.0354	-1.7587	0.0787	0.9751
ENSG00000068024	HDAC4	2	0.061	0.0347	1.758	0.0788	0.9751
ENSG00000128567	PODXL	7	-0.0631	0.0359	-1.7579	0.0788	0.9751
ENSG00000240303	ACAD11	3	-0.0653	0.0372	-1.7578	0.0788	0.9751
ENSG00000196605	ZNF846	19	0.062	0.0353	1.7577	0.0788	0.9751
ENSG00000260997		7	-0.0633	0.036	-1.7574	0.0789	0.9751
ENSG00000111325	OGFOD2	12	0.0628	0.0358	1.757	0.079	0.9751
ENSG00000261211		6	0.0631	0.0359	1.7569	0.079	0.9751
ENSG00000028310	BRD9	5	0.064	0.0365	1.7565	0.079	0.9751
ENSG00000197283	SYNGAP1	6	0.0658	0.0375	1.7564	0.0791	0.9751
ENSG00000146574	CCZ1B	7	0.0622	0.0354	1.7561	0.0791	0.9751
ENSG00000130751	NPAS1	19	0.0625	0.0356	1.7558	0.0792	0.9751
ENSG00000147145	LPAR4	X	-0.187	0.1065	-1.7556	0.0792	0.9751
ENSG00000254554	ADM-DT	11	0.0629	0.0358	1.7554	0.0792	0.9751
ENSG00000185800	DMWD	19	-0.0612	0.0348	-1.7554	0.0792	0.9751
ENSG00000106560	GIMAP2	7	0.062	0.0353	1.7554	0.0792	0.9751
ENSG00000088053	GP6	19	-0.0622	0.0355	-1.755	0.0793	0.9751
ENSG00000113658	SMAD5	5	-0.0648	0.0369	-1.7547	0.0793	0.9751
ENSG00000283118		2	-0.0631	0.0359	-1.7546	0.0794	0.9751
ENSG00000264943	SH3GL1P2	17	-0.0631	0.036	-1.7544	0.0794	0.9751
ENSG00000260517		16	-0.0649	0.037	-1.7541	0.0794	0.9751
ENSG00000185019	UBOX5	20	-0.0625	0.0356	-1.7539	0.0795	0.9751
ENSG00000174348	PODN	1	-0.0611	0.0349	-1.7538	0.0795	0.9751
ENSG00000152689	RASGRP3	2	-0.063	0.0359	-1.7535	0.0795	0.9751
ENSG00000265491	RNF115	1	-0.061	0.0348	-1.7533	0.0796	0.9751
ENSG00000213967	ZNF726	19	0.0618	0.0353	1.7529	0.0797	0.9751
ENSG00000242889	RN7SL449P	17	-0.0613	0.035	-1.7527	0.0797	0.9751
ENSG00000185621	LMLN	3	0.0621	0.0354	1.7527	0.0797	0.9751
ENSG00000249870		17	-0.0619	0.0353	-1.7525	0.0797	0.9751
ENSG00000148459	PDSS1	10	0.0648	0.037	1.7524	0.0797	0.9751
ENSG00000113838	TBCCD1	3	-0.0604	0.0345	-1.7518	0.0798	0.9751
ENSG00000150316	CWC15	11	0.0638	0.0364	1.7517	0.0799	0.9751
ENSG00000176945	MUC20	3	0.0636	0.0363	1.7514	0.0799	0.9751
ENSG00000283697	HSFX3	X	-0.0846	0.0483	-1.7513	0.0799	0.9751
ENSG00000149564	ESAM	11	-0.0628	0.0359	-1.7513	0.0799	0.9751
ENSG00000140326	CDAN1	15	-0.0625	0.0357	-1.7512	0.0799	0.9751
ENSG00000143321	HDGF	1	-0.0614	0.0351	-1.7507	0.08	0.9751
ENSG00000072422	RHOBTB1	10	-0.0624	0.0356	-1.7505	0.0801	0.9751
ENSG00000167536	DHRS13	17	0.0623	0.0356	1.7504	0.0801	0.9751
ENSG00000109475	RPL34	4	0.0629	0.0359	1.7501	0.0801	0.9751
ENSG00000149577	SIDT2	11	-0.0618	0.0353	-1.7501	0.0801	0.9751
ENSG00000101558	VAPA	18	0.0626	0.0357	1.75	0.0802	0.9751
ENSG00000146285	SCML4	6	0.0635	0.0363	1.7499	0.0802	0.9751
ENSG00000165702	GFI1B	9	-0.0642	0.0367	-1.7489	0.0804	0.9751
ENSG00000283930	PLD5P1	10	0.0655	0.0375	1.7484	0.0804	0.9751
ENSG00000160218	TRAPPC10	21	-0.0624	0.0357	-1.7481	0.0805	0.9751
ENSG00000176531	PHLDB3	19	0.0625	0.0358	1.748	0.0805	0.9751
ENSG00000138385	SSB	2	0.0625	0.0358	1.7476	0.0806	0.9751
ENSG00000167460	TPM4	19	-0.0638	0.0365	-1.7473	0.0806	0.9751
ENSG00000117394	SLC2A1	1	-0.0602	0.0344	-1.7473	0.0806	0.9751
ENSG00000227543	SPAG5-AS1	17	-0.0627	0.0359	-1.7472	0.0806	0.9751
ENSG00000167699	GLOD4	17	0.0626	0.0358	1.7472	0.0806	0.9751
ENSG00000104998	IL27RA	19	0.0653	0.0374	1.7472	0.0806	0.9751
ENSG00000175106	TVP23C	17	-0.0629	0.036	-1.7468	0.0807	0.9751
ENSG00000224078	SNHG14	15	0.062	0.0355	1.7463	0.0808	0.9751
ENSG00000073350	LLGL2	17	-0.0613	0.0351	-1.7463	0.0808	0.9751
ENSG00000249661	TNRC18P1	4	-0.0609	0.0349	-1.7458	0.0809	0.9751
ENSG00000066583	ISOC1	5	-0.0618	0.0354	-1.7451	0.081	0.9751
ENSG00000135250	SRPK2	7	-0.062	0.0355	-1.745	0.081	0.9751
ENSG00000135902	CHRND	2	-0.0627	0.0359	-1.7447	0.0811	0.9751
ENSG00000214193	SH3D21	1	-0.062	0.0355	-1.7447	0.0811	0.9751
ENSG00000278784		14	-0.0615	0.0353	-1.7445	0.0811	0.9751
ENSG00000286650		X	0.0704	0.0404	1.7444	0.0811	0.9751
ENSG00000173272	MZT2A	2	0.0631	0.0362	1.7439	0.0812	0.9751
ENSG00000114650	SCAP	3	-0.0606	0.0348	-1.7436	0.0813	0.9751
ENSG00000270019		2	0.0612	0.0351	1.7426	0.0814	0.9751
ENSG00000273419		7	0.0611	0.035	1.7425	0.0815	0.9751
ENSG00000266947		17	0.0629	0.0361	1.742	0.0815	0.9751
ENSG00000125450	NUP85	17	-0.0621	0.0357	-1.7416	0.0816	0.9751
ENSG00000248487	ABHD14A	3	-0.0621	0.0357	-1.7414	0.0817	0.9751
ENSG00000196981	WDR5B	3	0.0612	0.0352	1.7413	0.0817	0.9751
ENSG00000163219	ARHGAP25	2	-0.0609	0.035	-1.741	0.0817	0.9751
ENSG00000141458	NPC1	18	-0.0621	0.0357	-1.7407	0.0818	0.9751
ENSG00000273064		2	0.0611	0.0351	1.7403	0.0818	0.9751
ENSG00000002933	TMEM176A	7	0.0618	0.0355	1.74	0.0819	0.9751
ENSG00000132274	TRIM22	11	0.0608	0.0349	1.7399	0.0819	0.9751
ENSG00000171596	NMUR1	2	-0.0616	0.0354	-1.7397	0.0819	0.9751
ENSG00000279591		16	-0.0632	0.0363	-1.7397	0.082	0.9751
ENSG00000186469	GNG2	14	-0.0667	0.0383	-1.7395	0.082	0.9751
ENSG00000231169	EEF1B2P1	15	-0.0622	0.0358	-1.7392	0.082	0.9751
ENSG00000108984	MAP2K6	17	0.0604	0.0348	1.7388	0.0821	0.9751
ENSG00000060491	OGFR	20	0.0606	0.0349	1.7386	0.0821	0.9751
ENSG00000115271	GCA	2	0.0614	0.0353	1.7385	0.0822	0.9751
ENSG00000233578	EIF4EP1	20	-0.0619	0.0356	-1.7381	0.0822	0.9751
ENSG00000159792	PSKH1	16	-0.0626	0.036	-1.738	0.0823	0.9751
ENSG00000156675	RAB11FIP1	8	-0.0636	0.0366	-1.7374	0.0824	0.9751
ENSG00000225447	RPS15AP10	1	0.0612	0.0353	1.7372	0.0824	0.9751
ENSG00000260558		16	0.0646	0.0372	1.737	0.0824	0.9751
ENSG00000166262	FAM227B	15	0.0608	0.035	1.7368	0.0825	0.9751
ENSG00000271437		13	-0.0626	0.036	-1.7357	0.0827	0.9751
ENSG00000214827	MTCP1	X	-0.0647	0.0373	-1.735	0.0828	0.9751
ENSG00000269352	PTOV1-AS2	19	-0.0616	0.0355	-1.7347	0.0828	0.9751
ENSG00000139410	SDSL	12	-0.0626	0.0361	-1.7345	0.0829	0.9751
ENSG00000236811	GAPDHP2	20	-0.0611	0.0352	-1.7345	0.0829	0.9751
ENSG00000198400	NTRK1	1	-0.061	0.0352	-1.7334	0.0831	0.9751
ENSG00000186230	ZNF749	19	0.0621	0.0358	1.7334	0.0831	0.9751
ENSG00000286389		1	0.062	0.0358	1.733	0.0831	0.9751
ENSG00000240403	KIR3DL2	19	-0.0615	0.0355	-1.7329	0.0832	0.9751
ENSG00000198026	ZNF335	20	-0.0622	0.0359	-1.7327	0.0832	0.9751
ENSG00000116830	TTF2	1	0.061	0.0352	1.7326	0.0832	0.9751
ENSG00000173258	ZNF483	9	0.0621	0.0359	1.7323	0.0833	0.9751
ENSG00000115687	PASK	2	0.0624	0.036	1.7323	0.0833	0.9751
ENSG00000242314	RPL12P32	12	0.0612	0.0354	1.7311	0.0835	0.9751
ENSG00000075089	ACTR6	12	0.0613	0.0354	1.7304	0.0836	0.9751
ENSG00000148926	ADM	11	0.0625	0.0361	1.7303	0.0836	0.9751
ENSG00000163346	PBXIP1	1	-0.0627	0.0362	-1.73	0.0837	0.9751
ENSG00000251279	SMIM15-AS1	5	0.0634	0.0366	1.7293	0.0838	0.9751
ENSG00000162298	SYVN1	11	-0.0599	0.0346	-1.7293	0.0838	0.9751
ENSG00000224442	RPL4P7	2	0.0606	0.035	1.7293	0.0838	0.9751
ENSG00000172803	SNX32	11	0.0605	0.035	1.7292	0.0838	0.9751
ENSG00000227097	RPS28P7	11	0.061	0.0353	1.7288	0.0839	0.9751
ENSG00000196954	CASP4	11	0.0609	0.0352	1.7285	0.0839	0.9751
ENSG00000162063	CCNF	16	0.0621	0.0359	1.7285	0.0839	0.9751
ENSG00000254604		11	-0.0634	0.0367	-1.7285	0.0839	0.9751
ENSG00000185585	OLFML2A	9	-0.0601	0.0348	-1.7284	0.0839	0.9751
ENSG00000171408	PDE7B	6	0.0607	0.0351	1.7281	0.084	0.9751
ENSG00000124733	MEA1	6	-0.0633	0.0367	-1.7278	0.0841	0.9751
ENSG00000057252	SOAT1	1	-0.0615	0.0356	-1.7272	0.0842	0.9751
ENSG00000271821		6	0.0599	0.0347	1.7271	0.0842	0.9751
ENSG00000170471	RALGAPB	20	-0.0626	0.0362	-1.727	0.0842	0.9751
ENSG00000235183	SRP14P3	17	0.0621	0.036	1.7267	0.0843	0.9751
ENSG00000285219	HULC	6	0.0623	0.0361	1.7262	0.0843	0.9751
ENSG00000273112		1	0.0604	0.035	1.726	0.0844	0.9751
ENSG00000236998		9	-0.0603	0.0349	-1.7253	0.0845	0.9751
ENSG00000213205	STRADBP1	7	-0.06	0.0348	-1.7249	0.0846	0.9751
ENSG00000185245	GP1BA	17	-0.0622	0.0361	-1.7246	0.0846	0.9751
ENSG00000105011	ASF1B	19	-0.0647	0.0375	-1.7245	0.0846	0.9751
ENSG00000221325	MIR1200	7	-0.062	0.0359	-1.7245	0.0847	0.9751
ENSG00000144118	RALB	2	0.0634	0.0368	1.724	0.0847	0.9751
ENSG00000172731	LRRC20	10	0.0637	0.0369	1.7238	0.0848	0.9751
ENSG00000286019	NOTCH2NLB	1	-0.0615	0.0357	-1.7238	0.0848	0.9751
ENSG00000164342	TLR3	4	-0.0598	0.0347	-1.7237	0.0848	0.9751
ENSG00000229999	SGSM3-AS1	22	-0.0625	0.0363	-1.7236	0.0848	0.9751
ENSG00000228839	PIK3IP1-DT	22	0.0616	0.0358	1.7232	0.0849	0.9751
ENSG00000092140	G2E3	14	0.0607	0.0353	1.7225	0.085	0.9751
ENSG00000239576	COX6CP14	3	-0.0616	0.0358	-1.7224	0.085	0.9751
ENSG00000066926	FECH	18	-0.0609	0.0354	-1.7212	0.0852	0.9751
ENSG00000163636	PSMD6	3	0.0624	0.0363	1.7211	0.0853	0.9751
ENSG00000147955	SIGMAR1	9	0.0619	0.036	1.721	0.0853	0.9751
ENSG00000262692		17	0.0613	0.0356	1.7208	0.0853	0.9751
ENSG00000207802	MIR646	20	-0.0629	0.0366	-1.7204	0.0854	0.9751
ENSG00000138172	CALHM2	10	-0.0614	0.0357	-1.7204	0.0854	0.9751
ENSG00000154358	OBSCN	1	0.0628	0.0365	1.7202	0.0854	0.9751
ENSG00000239868	RN7SL34P	19	-0.0622	0.0362	-1.7198	0.0855	0.9751
ENSG00000136908	DPM2	9	-0.0614	0.0357	-1.7196	0.0855	0.9751
ENSG00000135069	PSAT1	9	0.0612	0.0356	1.7191	0.0856	0.9751
ENSG00000255545	B3GAT1-DT	11	-0.0623	0.0362	-1.719	0.0856	0.9751
ENSG00000169313	P2RY12	3	-0.0603	0.0351	-1.7183	0.0858	0.9751
ENSG00000136689	IL1RN	2	0.0609	0.0355	1.7182	0.0858	0.9751
ENSG00000095464	PDE6C	10	-0.0614	0.0358	-1.7179	0.0858	0.9751
ENSG00000186020	ZNF529	19	0.0617	0.0359	1.7176	0.0859	0.9751
ENSG00000146072	TNFRSF21	6	-0.0623	0.0363	-1.7169	0.086	0.9751
ENSG00000205336	ADGRG1	16	-0.0615	0.0358	-1.7168	0.0861	0.9751
ENSG00000125743	SNRPD2	19	0.0616	0.0359	1.7166	0.0861	0.9751
ENSG00000164022	AIMP1	4	0.0607	0.0354	1.7164	0.0861	0.9751
ENSG00000021300	PLEKHB1	11	0.0627	0.0365	1.7163	0.0861	0.9751
ENSG00000159069	FBXW5	9	-0.0611	0.0356	-1.7161	0.0862	0.9751
ENSG00000159228	CBR1	21	0.0616	0.0359	1.7159	0.0862	0.9751
ENSG00000239280	DBTP1	3	-0.0634	0.037	-1.7158	0.0862	0.9751
ENSG00000170374	SP7	12	0.0596	0.0348	1.7156	0.0863	0.9751
ENSG00000003096	KLHL13	X	-0.1233	0.0719	-1.7153	0.0863	0.9751
ENSG00000217653	PIMREGP3	6	0.0618	0.0361	1.715	0.0864	0.9751
ENSG00000132906	CASP9	1	-0.0622	0.0363	-1.715	0.0864	0.9751
ENSG00000261351		15	0.0614	0.0358	1.7149	0.0864	0.9751
ENSG00000284669		3	0.0605	0.0353	1.7142	0.0865	0.9751
ENSG00000058673	ZC3H11A	1	0.0597	0.0348	1.714	0.0866	0.9751
ENSG00000205683	DPF3	14	-0.0607	0.0354	-1.7139	0.0866	0.9751
ENSG00000167900	TK1	17	0.0618	0.0361	1.7134	0.0867	0.9751
ENSG00000114126	TFDP2	3	-0.0594	0.0347	-1.7132	0.0867	0.9751
ENSG00000169019	COMMD8	4	0.0604	0.0353	1.713	0.0867	0.9751
ENSG00000116299	ELAPOR1	1	-0.0598	0.0349	-1.7127	0.0868	0.9751
ENSG00000229839		2	-0.063	0.0368	-1.7124	0.0869	0.9751
ENSG00000227487	NCAM1-AS1	11	-0.0622	0.0363	-1.7119	0.087	0.9751
ENSG00000120049	KCNIP2	10	-0.0641	0.0374	-1.7117	0.087	0.9751
ENSG00000291186		11	0.0607	0.0354	1.7114	0.087	0.9751
ENSG00000167094	TTC16	9	-0.0604	0.0353	-1.7113	0.0871	0.9751
ENSG00000144791	LIMD1	3	-0.0595	0.0348	-1.7112	0.0871	0.9751
ENSG00000117054	ACADM	1	0.0593	0.0347	1.7101	0.0873	0.9751
ENSG00000171999	OR52P2P	11	0.0616	0.036	1.7101	0.0873	0.9751
ENSG00000186416	NKRF	X	0.0694	0.0406	1.7098	0.0873	0.9751
ENSG00000249353	NPM1P27	5	0.061	0.0357	1.7097	0.0874	0.9751
ENSG00000230638		1	-0.0601	0.0352	-1.7095	0.0874	0.9751
ENSG00000169314	C22orf15	22	0.0604	0.0354	1.7091	0.0875	0.9751
ENSG00000128951	DUT	15	0.0611	0.0358	1.7085	0.0876	0.9751
ENSG00000197006	METTL9	16	0.0614	0.0359	1.7081	0.0877	0.9751
ENSG00000226332		20	0.0606	0.0355	1.708	0.0877	0.9751
ENSG00000286162		9	0.0599	0.0351	1.708	0.0877	0.9751
ENSG00000205209	SCGB2B2	19	0.0612	0.0359	1.7065	0.0879	0.9751
ENSG00000138772	ANXA3	4	0.0604	0.0354	1.7065	0.088	0.9751
ENSG00000109680	TBC1D19	4	-0.0608	0.0357	-1.706	0.088	0.9751
ENSG00000260592		16	-0.0625	0.0366	-1.7057	0.0881	0.9751
ENSG00000113460	BRIX1	5	0.0595	0.0349	1.7057	0.0881	0.9751
ENSG00000117450	PRDX1	1	0.062	0.0364	1.7057	0.0881	0.9751
ENSG00000200269	RNU6-838P	4	0.0601	0.0353	1.7052	0.0882	0.9751
ENSG00000240399		12	0.0602	0.0353	1.7049	0.0883	0.9751
ENSG00000150873	C2orf50	2	0.0597	0.035	1.7047	0.0883	0.9751
ENSG00000230826		9	0.0612	0.0359	1.7046	0.0883	0.9751
ENSG00000105705	SUGP1	19	-0.0618	0.0362	-1.7044	0.0883	0.9751
ENSG00000082438	COBLL1	2	-0.0598	0.0351	-1.7042	0.0884	0.9751
ENSG00000189190	ZNF600	19	-0.0611	0.0359	-1.7035	0.0885	0.9751
ENSG00000224032	EPB41L4A-AS1	5	0.0607	0.0356	1.7032	0.0886	0.9751
ENSG00000146416	AIG1	6	-0.059	0.0346	-1.7029	0.0886	0.9751
ENSG00000007264	MATK	19	-0.0608	0.0357	-1.7029	0.0886	0.9751
ENSG00000100351	GRAP2	22	-0.0623	0.0366	-1.7028	0.0886	0.9751
ENSG00000181404	WASHC1	9	-0.0617	0.0362	-1.7025	0.0887	0.9751
ENSG00000164896	FASTK	7	0.0619	0.0364	1.7021	0.0888	0.9751
ENSG00000245970	RPL30-AS1	8	0.0598	0.0351	1.7012	0.0889	0.9751
ENSG00000166046	TCP11L2	12	-0.0594	0.0349	-1.7009	0.089	0.9751
ENSG00000121769	FABP3	1	-0.0596	0.0351	-1.7003	0.0891	0.9751
ENSG00000175792	RUVBL1	3	0.0622	0.0366	1.7003	0.0891	0.9751
ENSG00000145425	RPS3A	4	0.0614	0.0361	1.7001	0.0892	0.9751
ENSG00000211750	TRBV24-1	7	0.06	0.0353	1.6997	0.0892	0.9751
ENSG00000118193	KIF14	1	0.0601	0.0354	1.6993	0.0893	0.9751
ENSG00000108528	SLC25A11	17	0.0626	0.0369	1.6984	0.0895	0.9751
ENSG00000250995	TMEM30BP1	X	0.0593	0.0349	1.6978	0.0896	0.9751
ENSG00000256020		12	-0.0621	0.0366	-1.6975	0.0896	0.9751
ENSG00000150768	DLAT	11	0.0606	0.0357	1.6974	0.0897	0.9751
ENSG00000114739	ACVR2B	3	0.0629	0.0371	1.6971	0.0897	0.9751
ENSG00000142599	RERE	1	0.0598	0.0352	1.6964	0.0898	0.9751
ENSG00000150687	PRSS23	11	-0.06	0.0354	-1.6962	0.0899	0.9751
ENSG00000111670	GNPTAB	12	-0.0594	0.035	-1.6961	0.0899	0.9751
ENSG00000239407		X	-0.0591	0.0349	-1.6957	0.09	0.9751
ENSG00000142512	SIGLEC10	19	-0.061	0.036	-1.6955	0.09	0.9751
ENSG00000146197	SCUBE3	6	-0.0592	0.0349	-1.6955	0.09	0.9751
ENSG00000188266	HYKK	15	0.062	0.0366	1.6954	0.09	0.9751
ENSG00000167513	CDT1	16	0.0601	0.0355	1.6953	0.0901	0.9751
ENSG00000225793	TMEM30A-DT	6	-0.0605	0.0357	-1.6951	0.0901	0.9751
ENSG00000142669	SH3BGRL3	1	-0.0611	0.036	-1.695	0.0901	0.9751
ENSG00000179041	RRS1	8	0.0635	0.0375	1.6949	0.0901	0.9751
ENSG00000054148	PHPT1	9	-0.0626	0.0369	-1.6946	0.0902	0.9751
ENSG00000103342	GSPT1	16	-0.0597	0.0352	-1.6945	0.0902	0.9751
ENSG00000123179	EBPL	13	0.0605	0.0357	1.6944	0.0902	0.9751
ENSG00000137817	PARP6	15	-0.0619	0.0365	-1.6943	0.0902	0.9751
ENSG00000112592	TBP	6	-0.0601	0.0355	-1.6941	0.0903	0.9751
ENSG00000283787	PRR33	11	-0.0612	0.0361	-1.6941	0.0903	0.9751
ENSG00000226149		6	-0.0614	0.0363	-1.6938	0.0903	0.9751
ENSG00000102763	VWA8	13	-0.0593	0.035	-1.6938	0.0903	0.9751
ENSG00000227354	RBM26-AS1	13	0.06	0.0354	1.6935	0.0904	0.9751
ENSG00000064932	SBNO2	19	0.0611	0.0361	1.6934	0.0904	0.9751
ENSG00000120008	WDR11	10	-0.0585	0.0346	-1.6933	0.0904	0.9751
ENSG00000161654	LSM12	17	-0.0622	0.0367	-1.692	0.0907	0.9751
ENSG00000239653	PSMD6-AS2	3	0.0602	0.0356	1.692	0.0907	0.9751
ENSG00000119396	RAB14	9	0.0621	0.0367	1.692	0.0907	0.9751
ENSG00000213694	S1PR3	9	0.0596	0.0352	1.6919	0.0907	0.9751
ENSG00000289499		11	0.0596	0.0353	1.6915	0.0908	0.9751
ENSG00000102312	PORCN	X	-0.0599	0.0354	-1.6912	0.0908	0.9751
ENSG00000261019		7	-0.0625	0.037	-1.691	0.0909	0.9751
ENSG00000167088	SNRPD1	18	0.0594	0.0351	1.6909	0.0909	0.9751
ENSG00000253251	SHLD3	5	0.0617	0.0365	1.6907	0.0909	0.9751
ENSG00000254595		11	-0.0603	0.0356	-1.6905	0.091	0.9751
ENSG00000132561	MATN2	8	-0.0598	0.0354	-1.69	0.0911	0.9751
ENSG00000102871	TRADD	16	0.0633	0.0374	1.69	0.0911	0.9751
ENSG00000118689	FOXO3	6	-0.0593	0.0351	-1.6899	0.0911	0.9751
ENSG00000109265	CRACD	4	-0.0599	0.0355	-1.6897	0.0911	0.9751
ENSG00000286163		X	0.0763	0.0452	1.6894	0.0912	0.9751
ENSG00000235286		11	-0.0588	0.0348	-1.6893	0.0912	0.9751
ENSG00000169379	ARL13B	3	0.0592	0.035	1.6889	0.0913	0.9751
ENSG00000149573	MPZL2	11	0.061	0.0362	1.6886	0.0913	0.9751
ENSG00000105738	SIPA1L3	19	-0.0581	0.0344	-1.688	0.0914	0.9751
ENSG00000136824	SMC2	9	0.0609	0.0361	1.688	0.0914	0.9751
ENSG00000158109	TPRG1L	1	-0.0589	0.0349	-1.6879	0.0915	0.9751
ENSG00000213516	RBMXL1	1	0.0589	0.0349	1.6878	0.0915	0.9751
ENSG00000167566	NCKAP5L	12	0.0616	0.0365	1.6876	0.0915	0.9751
ENSG00000136732	GYPC	2	-0.0593	0.0351	-1.6876	0.0915	0.9751
ENSG00000196236	XPNPEP3	22	-0.0593	0.0351	-1.6875	0.0915	0.9751
ENSG00000235419		2	0.0592	0.0351	1.6873	0.0916	0.9751
ENSG00000038382	TRIO	5	-0.0598	0.0354	-1.687	0.0916	0.9751
ENSG00000139624	CERS5	12	-0.0598	0.0354	-1.6865	0.0917	0.9751
ENSG00000083223	TUT7	9	0.0584	0.0346	1.6865	0.0917	0.9751
ENSG00000132522	GPS2	17	0.0624	0.037	1.6861	0.0918	0.9751
ENSG00000170667	RASA4B	7	0.0601	0.0357	1.6861	0.0918	0.9751
ENSG00000250274		5	-0.0618	0.0367	-1.6859	0.0919	0.9751
ENSG00000154719	MRPL39	21	0.0601	0.0357	1.6851	0.092	0.9751
ENSG00000162300	ZFPL1	11	0.0613	0.0364	1.685	0.092	0.9751
ENSG00000158423	RIBC1	X	-0.0621	0.0368	-1.6846	0.0921	0.9751
ENSG00000100225	FBXO7	22	-0.0598	0.0355	-1.6841	0.0922	0.9751
ENSG00000278275		8	0.0596	0.0354	1.6838	0.0923	0.9751
ENSG00000237214		22	0.0588	0.0349	1.6837	0.0923	0.9751
ENSG00000110514	MADD	11	-0.0597	0.0355	-1.6835	0.0923	0.9751
ENSG00000266852	MIR4482	10	-0.0589	0.035	-1.6831	0.0924	0.9751
ENSG00000172548	NIPAL4	5	-0.0594	0.0353	-1.6829	0.0924	0.9751
ENSG00000286365		22	-0.0577	0.0343	-1.6827	0.0925	0.9751
ENSG00000224383	PRR29	17	0.061	0.0363	1.6825	0.0925	0.9751
ENSG00000234345	ELF2P1	X	0.0599	0.0356	1.6821	0.0926	0.9751
ENSG00000281852	LINC00891	X	0.0783	0.0465	1.682	0.0926	0.9751
ENSG00000260278	BMP2K-DT	4	0.0594	0.0353	1.682	0.0926	0.9751
ENSG00000217930	PAM16	16	-0.059	0.0351	-1.6814	0.0927	0.9751
ENSG00000101343	CRNKL1	20	-0.0604	0.036	-1.6805	0.0929	0.9751
ENSG00000090061	CCNK	14	0.0606	0.0361	1.6805	0.0929	0.9751
ENSG00000287494		15	-0.0613	0.0365	-1.6804	0.0929	0.9751
ENSG00000123545	NDUFAF4	6	0.0613	0.0365	1.6804	0.0929	0.9751
ENSG00000075218	GTSE1	22	0.0596	0.0354	1.6803	0.0929	0.9751
ENSG00000008083	JARID2	6	-0.0592	0.0352	-1.6803	0.0929	0.9751
ENSG00000235820		20	-0.0612	0.0364	-1.6799	0.093	0.9751
ENSG00000163558	PRKCI	3	0.0604	0.036	1.6797	0.0931	0.9751
ENSG00000268093		19	-0.0613	0.0365	-1.6789	0.0932	0.9751
ENSG00000249855	EEF1A1P19	5	0.0599	0.0357	1.6789	0.0932	0.9751
ENSG00000171421	MRPL36	5	0.0597	0.0355	1.6789	0.0932	0.9751
ENSG00000132824	SERINC3	20	-0.0595	0.0354	-1.6789	0.0932	0.9751
ENSG00000104957	YJU2B	19	-0.0596	0.0355	-1.6788	0.0932	0.9751
ENSG00000073969	NSF	17	-0.0596	0.0355	-1.6786	0.0933	0.9751
ENSG00000156966	B3GNT7	2	-0.0593	0.0353	-1.6784	0.0933	0.9751
ENSG00000137193	PIM1	6	-0.0602	0.0359	-1.6783	0.0933	0.9751
ENSG00000213047	DENND1B	1	0.0612	0.0365	1.6783	0.0933	0.9751
ENSG00000232680		19	0.0598	0.0356	1.6782	0.0933	0.9751
ENSG00000258869	LINC02312	14	-0.0611	0.0364	-1.6781	0.0934	0.9751
ENSG00000143256	PFDN2	1	0.0595	0.0355	1.6774	0.0935	0.9751
ENSG00000097021	ACOT7	1	-0.0579	0.0345	-1.677	0.0936	0.9751
ENSG00000136143	SUCLA2	13	0.0595	0.0355	1.6769	0.0936	0.9751
ENSG00000186318	BACE1	11	0.0611	0.0364	1.6762	0.0937	0.9751
ENSG00000173338	KCNK7	11	0.061	0.0364	1.676	0.0938	0.9751
ENSG00000114127	XRN1	3	0.0594	0.0355	1.6759	0.0938	0.9751
ENSG00000273148	LCDR	20	0.0596	0.0356	1.6758	0.0938	0.9751
ENSG00000226746	SMCR5	17	-0.0607	0.0362	-1.6758	0.0938	0.9751
ENSG00000152193	OBI1	13	0.0593	0.0354	1.6753	0.0939	0.9751
ENSG00000163617	CCDC191	3	-0.0606	0.0362	-1.6745	0.0941	0.9751
ENSG00000152270	PDE3B	11	0.0583	0.0348	1.6744	0.0941	0.9751
ENSG00000284633		22	0.0583	0.0348	1.6739	0.0942	0.9751
ENSG00000104660	LEPROTL1	8	0.0629	0.0376	1.6737	0.0942	0.9751
ENSG00000164125	GASK1B	4	0.0599	0.0358	1.6735	0.0943	0.9751
ENSG00000114942	EEF1B2	2	0.0602	0.036	1.673	0.0944	0.9751
ENSG00000123091	RNF11	1	-0.0582	0.0348	-1.6721	0.0945	0.9751
ENSG00000279058	AGAP14P	10	-0.0583	0.0349	-1.6719	0.0946	0.9751
ENSG00000184113	CLDN5	22	-0.0616	0.0368	-1.6714	0.0947	0.9751
ENSG00000243836	WDR86-AS1	7	0.0624	0.0374	1.6707	0.0948	0.9751
ENSG00000159346	ADIPOR1	1	-0.0592	0.0355	-1.6705	0.0949	0.9751
ENSG00000251661		11	0.0592	0.0354	1.6705	0.0949	0.9751
ENSG00000177409	SAMD9L	7	0.0591	0.0354	1.67	0.095	0.9751
ENSG00000006625	GGCT	7	0.0586	0.0351	1.6697	0.095	0.9751
ENSG00000166263	STXBP4	17	0.0603	0.0361	1.6694	0.0951	0.9751
ENSG00000162398	CIMAP2	1	-0.0601	0.036	-1.6691	0.0951	0.9751
ENSG00000225963		2	0.0593	0.0355	1.669	0.0951	0.9751
ENSG00000225200		14	0.0612	0.0367	1.669	0.0952	0.9751
ENSG00000249087	ZNF436-AS1	1	0.0597	0.0358	1.6686	0.0952	0.9751
ENSG00000050165	DKK3	11	0.0607	0.0364	1.6682	0.0953	0.9751
ENSG00000272031	ANKRD34A	1	0.0581	0.0348	1.6681	0.0953	0.9751
ENSG00000131467	PSME3	17	-0.0603	0.0362	-1.6681	0.0953	0.9751
ENSG00000170915	PAQR8	6	0.0609	0.0365	1.668	0.0954	0.9751
ENSG00000149922	TBX6	16	0.0601	0.036	1.6677	0.0954	0.9751
ENSG00000118873	RAB3GAP2	1	0.0586	0.0351	1.6677	0.0954	0.9751
ENSG00000136840	ST6GALNAC4	9	-0.0576	0.0345	-1.6674	0.0955	0.9751
ENSG00000140379	BCL2A1	15	0.0583	0.035	1.667	0.0956	0.9751
ENSG00000288093		1	-0.0609	0.0365	-1.6667	0.0956	0.9751
ENSG00000152377	SPOCK1	5	-0.0601	0.0361	-1.6662	0.0957	0.9751
ENSG00000259959		4	-0.0615	0.0369	-1.666	0.0958	0.9751
ENSG00000040199	PHLPP2	16	-0.0573	0.0344	-1.6659	0.0958	0.9751
ENSG00000139370	SLC15A4	12	-0.0627	0.0377	-1.6654	0.0959	0.9751
ENSG00000166145	SPINT1	15	-0.059	0.0354	-1.6651	0.0959	0.9751
ENSG00000163736	PPBP	4	-0.0599	0.036	-1.665	0.0959	0.9751
ENSG00000196968	FUT11	10	-0.0584	0.0351	-1.6649	0.096	0.9751
ENSG00000142546	NOSIP	19	0.0651	0.0391	1.6644	0.0961	0.9751
ENSG00000279069		17	0.0587	0.0353	1.6643	0.0961	0.9751
ENSG00000178301	AQP11	11	-0.0586	0.0352	-1.6642	0.0961	0.9751
ENSG00000067141	NEO1	15	-0.0599	0.036	-1.664	0.0961	0.9751
ENSG00000241721	SUMO1P1	20	0.0592	0.0356	1.6635	0.0963	0.9751
ENSG00000261656	BEAN1-AS1	16	-0.0582	0.035	-1.6633	0.0963	0.9751
ENSG00000286205		4	-0.0585	0.0352	-1.663	0.0963	0.9751
ENSG00000271889	C2orf74-AS1	2	-0.0587	0.0353	-1.6629	0.0964	0.9751
ENSG00000142405	NLRP12	19	-0.0611	0.0367	-1.6628	0.0964	0.9751
ENSG00000243313	RN7SL285P	6	-0.0595	0.0358	-1.6626	0.0964	0.9751
ENSG00000154451	GBP5	1	0.0585	0.0352	1.6625	0.0964	0.9751
ENSG00000099785	MARCHF2	19	-0.059	0.0355	-1.6623	0.0965	0.9751
ENSG00000111711	GOLT1B	12	0.0594	0.0358	1.6622	0.0965	0.9751
ENSG00000171223	JUNB	19	0.0594	0.0357	1.6621	0.0965	0.9751
ENSG00000104969	SGTA	19	0.0595	0.0358	1.6616	0.0966	0.9751
ENSG00000004939	SLC4A1	17	-0.0581	0.035	-1.6613	0.0967	0.9751
ENSG00000260744		16	-0.0593	0.0357	-1.6612	0.0967	0.9751
ENSG00000227507	LTB	6	0.0624	0.0376	1.6602	0.0969	0.9751
ENSG00000087460	GNAS	20	-0.0592	0.0357	-1.6601	0.0969	0.9751
ENSG00000230590	FTX	X	-0.0666	0.0401	-1.66	0.097	0.9751
ENSG00000156475	PPP2R2B	5	-0.0588	0.0355	-1.6599	0.097	0.9751
ENSG00000174903	RAB1B	11	-0.0601	0.0362	-1.6596	0.097	0.9751
ENSG00000265975		17	0.0606	0.0365	1.6595	0.097	0.9751
ENSG00000172175	MALT1	18	0.0603	0.0364	1.6591	0.0971	0.9751
ENSG00000261371	PECAM1	17	-0.0598	0.036	-1.6591	0.0971	0.9751
ENSG00000273319		7	-0.0584	0.0352	-1.6591	0.0971	0.9751
ENSG00000286431		X	0.1031	0.0622	1.6588	0.0972	0.9751
ENSG00000184221	OLIG1	21	0.0587	0.0354	1.6588	0.0972	0.9751
ENSG00000172578	KLHL6	3	0.0637	0.0384	1.6585	0.0973	0.9751
ENSG00000287935		11	0.0587	0.0354	1.6584	0.0973	0.9751
ENSG00000280334		16	0.0598	0.0361	1.658	0.0973	0.9751
ENSG00000114316	USP4	3	-0.06	0.0362	-1.6577	0.0974	0.9751
ENSG00000279991		16	-0.0592	0.0358	-1.6562	0.0977	0.9751
ENSG00000152128	TMEM163	2	-0.0575	0.0347	-1.6562	0.0977	0.9751
ENSG00000182795	C1orf116	1	-0.0581	0.0351	-1.6559	0.0978	0.9751
ENSG00000284959		14	0.0583	0.0352	1.6557	0.0978	0.9751
ENSG00000225831	RPS18P1	20	-0.0594	0.0359	-1.6556	0.0978	0.9751
ENSG00000240583	AQP1	7	-0.0582	0.0351	-1.6555	0.0979	0.9751
ENSG00000044090	CUL7	6	-0.0584	0.0353	-1.6549	0.098	0.9751
ENSG00000131725	WDR44	X	-0.0596	0.036	-1.6549	0.098	0.9751
ENSG00000273486		3	-0.0601	0.0363	-1.6549	0.098	0.9751
ENSG00000163605	PPP4R2	3	0.0592	0.0358	1.6547	0.098	0.9751
ENSG00000183060	LYSMD4	15	0.0612	0.037	1.6547	0.098	0.9751
ENSG00000160211	G6PD	X	-0.0631	0.0381	-1.6546	0.098	0.9751
ENSG00000242220	TCP10L	21	-0.0599	0.0362	-1.654	0.0982	0.9751
ENSG00000054118	THRAP3	1	-0.058	0.0351	-1.6536	0.0982	0.9751
ENSG00000176928	GCNT4	5	0.0598	0.0362	1.6536	0.0982	0.9751
ENSG00000134146	DPH6	15	0.0574	0.0347	1.6534	0.0983	0.9751
ENSG00000188549	CCDC9B	15	-0.0597	0.0361	-1.6533	0.0983	0.9751
ENSG00000230383	RPL6P19	7	0.0577	0.0349	1.653	0.0984	0.9751
ENSG00000189060	H1-0	22	-0.0585	0.0354	-1.653	0.0984	0.9751
ENSG00000214357	NEURL1B	5	-0.0586	0.0355	-1.6524	0.0985	0.9751
ENSG00000169925	BRD3	9	-0.0585	0.0354	-1.6524	0.0985	0.9751
ENSG00000229405		2	-0.0586	0.0354	-1.6524	0.0985	0.9751
ENSG00000225407		5	-0.0578	0.035	-1.6521	0.0986	0.9751
ENSG00000198947	DMD	X	-0.1328	0.0804	-1.652	0.0986	0.9751
ENSG00000137075	RNF38	9	-0.0575	0.0348	-1.652	0.0986	0.9751
ENSG00000261485	PAN3-AS1	13	0.058	0.0351	1.6516	0.0986	0.9751
ENSG00000266245	MIR4644	6	-0.0588	0.0356	-1.6513	0.0987	0.9751
ENSG00000100346	CACNA1I	22	0.0597	0.0361	1.6512	0.0987	0.9751
ENSG00000126214	KLC1	14	0.0587	0.0356	1.6511	0.0988	0.9751
ENSG00000172216	CEBPB	20	0.0597	0.0361	1.6511	0.0988	0.9751
ENSG00000282431	TRBD1	7	-0.0584	0.0354	-1.651	0.0988	0.9751
ENSG00000144036	EXOC6B	2	-0.0596	0.0361	-1.6508	0.0988	0.9751
ENSG00000280166		10	-0.0585	0.0355	-1.6501	0.099	0.9751
ENSG00000275178		18	-0.0616	0.0373	-1.6501	0.099	0.9751
ENSG00000187860	CCDC157	22	-0.0593	0.0359	-1.6498	0.099	0.9751
ENSG00000153558	FBXL2	3	-0.0596	0.0361	-1.6498	0.099	0.9751
ENSG00000213055	EEF1B2P7	2	-0.0609	0.0369	-1.6497	0.099	0.9751
ENSG00000246223	LINC01550	14	0.059	0.0358	1.6497	0.099	0.9751
ENSG00000267296	CEBPA-DT	19	0.0579	0.0351	1.6494	0.0991	0.9751
ENSG00000235587	GAPDHP65	X	0.0612	0.0371	1.649	0.0992	0.9751
ENSG00000224236	MRRFP1	X	-0.1023	0.062	-1.6489	0.0992	0.9751
ENSG00000107404	DVL1	1	0.0605	0.0367	1.648	0.0994	0.9751
ENSG00000173200	PARP15	3	-0.0578	0.0351	-1.6479	0.0994	0.9751
ENSG00000050405	LIMA1	12	0.0579	0.0352	1.6475	0.0995	0.9751
ENSG00000170889	RPS9	19	0.0582	0.0353	1.6474	0.0995	0.9751
ENSG00000089472	HEPH	X	0.0807	0.049	1.6473	0.0995	0.9751
ENSG00000134490	TMEM241	18	-0.0571	0.0347	-1.6473	0.0995	0.9751
ENSG00000213041	RPL17P8	1	-0.0576	0.035	-1.6472	0.0996	0.9751
ENSG00000185324	CDK10	16	-0.0599	0.0364	-1.647	0.0996	0.9751
ENSG00000145332	KLHL8	4	0.0599	0.0364	1.647	0.0996	0.9751
ENSG00000240342	RPS2P5	12	0.0584	0.0355	1.6469	0.0996	0.9751
ENSG00000083807	SLC27A5	19	0.0595	0.0361	1.6466	0.0997	0.9751
ENSG00000168679	SLC16A4	1	-0.0582	0.0354	-1.6465	0.0997	0.9751
ENSG00000120915	EPHX2	8	0.0584	0.0355	1.6463	0.0997	0.9751
ENSG00000228205	RPS3P3	3	0.0602	0.0366	1.6455	0.0999	0.9751
ENSG00000072135	PTPN18	2	-0.0585	0.0356	-1.6452	0.1	0.9751
ENSG00000278530	CHMP1B2P	X	-0.1746	0.1061	-1.6452	0.1	0.9751
ENSG00000279344		16	-0.0569	0.0346	-1.6451	0.1	0.9751
ENSG00000229106	BTBD6P1	1	-0.0578	0.0352	-1.6449	0.1	0.9751
ENSG00000034713	GABARAPL2	16	-0.0574	0.0349	-1.6446	0.1001	0.9751
ENSG00000182347	PDSS1P1	9	0.0575	0.0349	1.6446	0.1001	0.9751
ENSG00000064012	CASP8	2	-0.0575	0.035	-1.6437	0.1003	0.9751
ENSG00000147257	GPC3	X	-0.1715	0.1044	-1.6436	0.1003	0.9751
ENSG00000238142		1	0.0579	0.0352	1.6431	0.1004	0.9751
ENSG00000251259		4	0.0585	0.0356	1.643	0.1004	0.9751
ENSG00000279789		16	-0.0587	0.0357	-1.6429	0.1004	0.9751
ENSG00000196323	ZBTB44	11	-0.0574	0.035	-1.6426	0.1005	0.9751
ENSG00000163349	HIPK1	1	-0.0575	0.035	-1.6419	0.1006	0.9751
ENSG00000235105		1	-0.0574	0.035	-1.6419	0.1007	0.9751
ENSG00000125691	RPL23	17	0.0593	0.0361	1.6419	0.1007	0.9751
ENSG00000237089	PCNPP4	X	-0.0777	0.0473	-1.6416	0.1007	0.9751
ENSG00000010539	ZNF200	16	0.0584	0.0356	1.6415	0.1007	0.9751
ENSG00000260081	MRFAP1P1	X	-0.1595	0.0972	-1.6414	0.1008	0.9751
ENSG00000165801	ARHGEF40	14	-0.0582	0.0354	-1.641	0.1008	0.9751
ENSG00000122728	TAF1L	9	0.0577	0.0351	1.6408	0.1009	0.9751
ENSG00000264186	SNRPCP4	18	0.0587	0.0358	1.6404	0.101	0.9751
ENSG00000066230	SLC9A3	5	0.0581	0.0354	1.6403	0.101	0.9751
ENSG00000121716	PILRB	7	-0.0593	0.0362	-1.64	0.101	0.9751
ENSG00000207426	Y_RNA	X	0.0666	0.0407	1.6392	0.1012	0.9751
ENSG00000102886	GDPD3	16	0.0587	0.0358	1.6389	0.1013	0.9751
ENSG00000165821	SALL2	14	0.0584	0.0357	1.6386	0.1013	0.9751
ENSG00000135930	EIF4E2	2	0.0577	0.0352	1.6385	0.1014	0.9751
ENSG00000258826	LINC01147	14	-0.0595	0.0363	-1.6384	0.1014	0.9751
ENSG00000196497	IPO4	14	0.0574	0.0351	1.638	0.1015	0.9751
ENSG00000287351		16	-0.058	0.0354	-1.6379	0.1015	0.9751
ENSG00000228502	EEF1A1P11	1	0.0587	0.0359	1.6378	0.1015	0.9751
ENSG00000067191	CACNB1	17	-0.0599	0.0366	-1.6373	0.1016	0.9751
ENSG00000233672	RNASEH2B-AS1	13	-0.0568	0.0347	-1.6373	0.1016	0.9751
ENSG00000184752	NDUFA12	12	0.0588	0.0359	1.637	0.1017	0.9751
ENSG00000175048	ZDHHC14	6	-0.0574	0.0351	-1.637	0.1017	0.9751
ENSG00000267590	NDUFA3P1	19	0.0586	0.0358	1.636	0.1019	0.9751
ENSG00000187134	AKR1C1	10	0.0581	0.0355	1.6359	0.1019	0.9751
ENSG00000108556	CHRNE	17	-0.0591	0.0361	-1.6358	0.1019	0.9751
ENSG00000119777	TMEM214	2	-0.0577	0.0353	-1.6354	0.102	0.9751
ENSG00000030419	IKZF2	2	0.0573	0.035	1.6353	0.102	0.9751
ENSG00000177548	RABEP2	16	-0.0575	0.0351	-1.6352	0.102	0.9751
ENSG00000050393	MCUR1	6	-0.0596	0.0364	-1.6348	0.1021	0.9751
ENSG00000169499	PLEKHA2	8	-0.0575	0.0352	-1.6348	0.1021	0.9751
ENSG00000290040		12	0.0594	0.0364	1.6345	0.1022	0.9751
ENSG00000174175	SELP	1	-0.0575	0.0352	-1.6345	0.1022	0.9751
ENSG00000176076	KCNE5	X	0.0604	0.037	1.6342	0.1023	0.9751
ENSG00000267672		19	-0.0579	0.0354	-1.6336	0.1024	0.9751
ENSG00000213842	SUGT1P2	3	-0.0566	0.0347	-1.6335	0.1024	0.9751
[truncated: 18,623 more rows]

## Sheet: STable3
Supplementary Table 3: Standardized Model Estimates for Gene x Aβ-PET x Time Interaction
Ensembl Gene ID	Gene Name	Chromosome Name	Standardized Beta	Standard Error	t-value	p-value	FDR p-value
ENSG00000240132	ETF1P2	7	0.0839	0.0166	5.061	0	0.0088
ENSG00000228929	RPS13P2	1	-0.0772	0.0166	-4.6644	0	0.0175
ENSG00000208012	MIRLET7F2	X	0.0718	0.0154	4.6537	0	0.0175
ENSG00000115942	ORC2	2	-0.0786	0.0169	-4.6481	0	0.0175
ENSG00000131721	RHOXF2	X	0.0769	0.0168	4.5791	0	0.0195
ENSG00000253457	SMIM18	8	0.0719	0.016	4.4783	0	0.0262
ENSG00000150672	DLG2	11	-0.0684	0.0161	-4.2372	0	0.0643
ENSG00000157168	NRG1	8	0.0667	0.0158	4.2176	0	0.0643
ENSG00000115216	NRBP1	2	-0.0729	0.0174	-4.1904	0	0.0645
ENSG00000225282		22	-0.0696	0.0169	-4.107	0	0.0796
ENSG00000218537	MIF-AS1	22	-0.0705	0.0173	-4.0637	0	0.0796
ENSG00000134480	CCNH	5	-0.0679	0.0167	-4.0578	0	0.0796
ENSG00000272672		1	0.0591	0.0147	4.0126	0.0001	0.0796
ENSG00000114948	ADAM23	2	0.0658	0.0164	4.0026	0.0001	0.0796
ENSG00000230665	THAP12P1	X	0.0622	0.0156	3.9885	0.0001	0.0796
ENSG00000203761	MSTO2P	1	-0.0648	0.0164	-3.9655	0.0001	0.0796
ENSG00000110203	FOLR3	11	-0.0615	0.0155	-3.9628	0.0001	0.0796
ENSG00000263883	EEF1DP7	17	-0.0685	0.0173	-3.9619	0.0001	0.0796
ENSG00000270846	MYG1P1	2	-0.0633	0.016	-3.9579	0.0001	0.0796
ENSG00000048462	TNFRSF17	16	0.064	0.0162	3.9548	0.0001	0.0796
ENSG00000243911	RN7SL430P	9	-0.0628	0.016	-3.9166	0.0001	0.0889
ENSG00000226581	LINC02848	7	-0.0641	0.0166	-3.856	0.0001	0.0952
ENSG00000238083	LRRC37A2	17	-0.0646	0.0168	-3.8531	0.0001	0.0952
ENSG00000290199		22	-0.0684	0.0178	-3.8493	0.0001	0.0952
ENSG00000214820	MPRIPP1	3	0.0671	0.0174	3.8486	0.0001	0.0952
ENSG00000204856	FAM216A	12	-0.0597	0.0155	-3.8478	0.0001	0.0952
ENSG00000161905	ALOX15	17	0.064	0.0167	3.8336	0.0001	0.0969
ENSG00000257599	OVCH1-AS1	12	0.063	0.0165	3.8253	0.0001	0.0969
ENSG00000187187	ZNF546	19	-0.0631	0.0166	-3.814	0.0001	0.0979
ENSG00000102302	FGD1	X	0.0593	0.0156	3.7967	0.0001	0.0983
ENSG00000175857	GAPT	5	0.0617	0.0163	3.7897	0.0002	0.0983
ENSG00000178809	TRIM73	7	-0.0647	0.0171	-3.7887	0.0002	0.0983
ENSG00000267198		17	-0.0621	0.0166	-3.7393	0.0002	0.1153
ENSG00000273295		22	-0.0645	0.0173	-3.7335	0.0002	0.1153
ENSG00000224236	MRRFP1	X	0.0579	0.0155	3.7252	0.0002	0.1157
ENSG00000141527	CARD14	17	-0.0638	0.0172	-3.7172	0.0002	0.1162
ENSG00000198598	MMP17	12	0.061	0.0165	3.6984	0.0002	0.1217
ENSG00000236540		22	0.0587	0.0159	3.6788	0.0002	0.1239
ENSG00000166866	MYO1A	12	-0.0616	0.0167	-3.6775	0.0002	0.1239
ENSG00000186063	AIDA	1	0.0563	0.0153	3.6739	0.0002	0.1239
ENSG00000253119	HNRNPA3P7	5	0.052	0.0142	3.6636	0.0003	0.1259
ENSG00000267857		21	0.0623	0.017	3.6547	0.0003	0.1272
ENSG00000286122	LINC02964	8	-0.0593	0.0163	-3.6314	0.0003	0.1344
ENSG00000223188	Y_RNA	9	0.0566	0.0156	3.6284	0.0003	0.1344
ENSG00000272142	LYRM4-AS1	6	-0.0601	0.0166	-3.6205	0.0003	0.1351
ENSG00000276698		14	-0.0599	0.0166	-3.6156	0.0003	0.1351
ENSG00000231310	TBL1XR1-AS1	3	-0.0602	0.0167	-3.5971	0.0003	0.142
ENSG00000200620		X	0.0541	0.0151	3.5851	0.0003	0.1433
ENSG00000242474	LINC03015	7	-0.0545	0.0152	-3.5838	0.0003	0.1433
ENSG00000186230	ZNF749	19	-0.0566	0.0158	-3.5689	0.0004	0.1479
ENSG00000135916	ITM2C	2	0.0564	0.0159	3.5604	0.0004	0.1479
ENSG00000115211	EIF2B4	2	-0.0596	0.0167	-3.5599	0.0004	0.1479
ENSG00000227533	SLC2A1-DT	1	0.0586	0.0165	3.5457	0.0004	0.1532
ENSG00000167216	KATNAL2	18	-0.0574	0.0162	-3.5374	0.0004	0.1552
ENSG00000157399	ARSL	X	0.0557	0.0159	3.5134	0.0004	0.1667
ENSG00000107104	KANK1	9	-0.0554	0.0159	-3.4783	0.0005	0.1795
ENSG00000262979		17	0.0594	0.0171	3.4758	0.0005	0.1795
ENSG00000112419	PHACTR2	6	0.0573	0.0166	3.4614	0.0005	0.1795
ENSG00000128656	CHN1	2	0.0569	0.0164	3.458	0.0005	0.1795
ENSG00000289043		3	-0.054	0.0156	-3.4551	0.0006	0.1795
ENSG00000228125	AKIRIN1P2	X	0.0555	0.0161	3.4461	0.0006	0.1795
ENSG00000259682		15	0.061	0.0177	3.443	0.0006	0.1795
ENSG00000116199	FAM20B	1	0.0563	0.0164	3.4411	0.0006	0.1795
ENSG00000122733	PHF24	9	-0.0589	0.0172	-3.4361	0.0006	0.1795
ENSG00000276570		19	-0.0566	0.0165	-3.4347	0.0006	0.1795
ENSG00000289970		5	0.0552	0.0161	3.4285	0.0006	0.1795
ENSG00000119969	HELLS	10	-0.054	0.0158	-3.428	0.0006	0.1795
ENSG00000104219	ZDHHC2	8	0.0522	0.0152	3.4233	0.0006	0.1795
ENSG00000278932		21	0.0549	0.0161	3.416	0.0006	0.1795
ENSG00000280184		6	0.0539	0.0158	3.4131	0.0006	0.1795
ENSG00000196664	TLR7	X	0.0559	0.0164	3.4093	0.0007	0.1795
ENSG00000172273	HINFP	11	-0.0569	0.0167	-3.405	0.0007	0.1795
ENSG00000032742	IFT88	13	-0.0544	0.016	-3.4046	0.0007	0.1795
ENSG00000168275	COA6	1	-0.0502	0.0148	-3.3932	0.0007	0.1795
ENSG00000170791	CHCHD7	8	-0.0556	0.0164	-3.3906	0.0007	0.1795
ENSG00000104960	PTOV1	19	-0.0534	0.0158	-3.387	0.0007	0.1795
ENSG00000213901	SLC23A3	2	-0.0565	0.0167	-3.3813	0.0007	0.1795
ENSG00000185567	AHNAK2	14	0.0546	0.0161	3.3811	0.0007	0.1795
ENSG00000176155	CCDC57	17	-0.0566	0.0167	-3.3802	0.0007	0.1795
ENSG00000266718		17	-0.0547	0.0162	-3.3788	0.0007	0.1795
ENSG00000272994	C2orf49-DT	2	-0.0523	0.0155	-3.3783	0.0007	0.1795
ENSG00000275764		12	-0.0555	0.0165	-3.3748	0.0007	0.1795
ENSG00000132824	SERINC3	20	-0.0549	0.0163	-3.3739	0.0007	0.1795
ENSG00000165392	WRN	8	-0.0582	0.0172	-3.3732	0.0007	0.1795
ENSG00000274452	U2	17	0.0569	0.0169	3.3694	0.0008	0.1795
ENSG00000118162	KPTN	19	0.0536	0.0159	3.3691	0.0008	0.1795
ENSG00000275263		16	-0.0561	0.0167	-3.3591	0.0008	0.1795
ENSG00000211934	IGHV1-2	14	0.0531	0.0158	3.3572	0.0008	0.1795
ENSG00000220925	IGBP1-AS2	X	0.0466	0.0139	3.3546	0.0008	0.1795
ENSG00000280434		22	0.0551	0.0165	3.3511	0.0008	0.1795
ENSG00000113391	ARB2A	5	-0.052	0.0156	-3.3454	0.0008	0.1795
ENSG00000136279	DBNL	7	-0.0565	0.0169	-3.3446	0.0008	0.1795
ENSG00000157368	IL34	16	0.0519	0.0155	3.3396	0.0008	0.1795
ENSG00000185361	TNFAIP8L1	19	0.0559	0.0168	3.3379	0.0008	0.1795
ENSG00000156232	WHAMM	15	0.0563	0.0169	3.3379	0.0008	0.1795
ENSG00000134108	ARL8B	3	0.0578	0.0173	3.3362	0.0009	0.1795
ENSG00000128607	KLHDC10	7	0.0562	0.0169	3.3352	0.0009	0.1795
ENSG00000186666	BCDIN3D	12	0.0577	0.0173	3.3338	0.0009	0.1795
ENSG00000214552	COPS8P2	3	-0.0538	0.0161	-3.3325	0.0009	0.1795
ENSG00000204435	CSNK2B	6	-0.0514	0.0154	-3.3305	0.0009	0.1795
ENSG00000261143	ADAMTS7P3	15	0.0536	0.0161	3.3233	0.0009	0.1807
ENSG00000184786	DYNLT2	6	-0.0532	0.016	-3.3213	0.0009	0.1807
ENSG00000229833	PET100	19	-0.0518	0.0156	-3.3205	0.0009	0.1807
ENSG00000281969		6	-0.0522	0.0158	-3.3105	0.0009	0.1817
ENSG00000187801	ZFP69B	1	-0.0548	0.0166	-3.3074	0.0009	0.1817
ENSG00000211964	IGHV3-48	14	0.051	0.0155	3.3017	0.001	0.1817
ENSG00000228158	TLE1P1	X	-0.0539	0.0163	-3.3017	0.001	0.1817
ENSG00000249302	FTH1P24	4	0.0542	0.0164	3.2991	0.001	0.1817
ENSG00000168961	LGALS9	17	0.0561	0.017	3.2975	0.001	0.1817
ENSG00000255801		12	-0.0536	0.0163	-3.2967	0.001	0.1817
ENSG00000198178	CLEC4C	12	-0.0551	0.0167	-3.2954	0.001	0.1817
ENSG00000112486	CCR6	6	0.0576	0.0175	3.2953	0.001	0.1817
ENSG00000204149	AGAP6	10	0.0515	0.0156	3.2919	0.001	0.1824
ENSG00000236778	INTS6-AS1	13	-0.0523	0.0159	-3.2827	0.001	0.1867
ENSG00000286981		10	0.0578	0.0176	3.2783	0.001	0.188
ENSG00000275940	MRPL57P3	3	-0.0539	0.0165	-3.2732	0.0011	0.1898
ENSG00000084444	FAM234B	12	0.0516	0.0158	3.2686	0.0011	0.1905
ENSG00000286909		3	-0.0523	0.016	-3.2657	0.0011	0.1905
ENSG00000033030	ZCCHC8	12	-0.0541	0.0166	-3.2649	0.0011	0.1905
ENSG00000163872	YEATS2	3	0.0548	0.0168	3.262	0.0011	0.1909
ENSG00000252975	Y_RNA	4	0.0525	0.0161	3.259	0.0011	0.1913
ENSG00000143552	NUP210L	1	-0.0558	0.0171	-3.2543	0.0011	0.1925
ENSG00000205037		16	0.0562	0.0173	3.2438	0.0012	0.1925
ENSG00000202417	Y_RNA	5	0.0562	0.0173	3.2435	0.0012	0.1925
ENSG00000164342	TLR3	4	0.0556	0.0172	3.2401	0.0012	0.1925
ENSG00000135094	SDS	12	0.053	0.0164	3.2395	0.0012	0.1925
ENSG00000105366	SIGLEC8	19	0.0516	0.0159	3.2389	0.0012	0.1925
ENSG00000165113	GKAP1	9	-0.0555	0.0172	-3.2348	0.0012	0.1925
ENSG00000167618	LAIR2	19	0.0564	0.0175	3.2339	0.0012	0.1925
ENSG00000271788		5	0.0546	0.0169	3.233	0.0012	0.1925
ENSG00000198917	SPOUT1	9	-0.0511	0.0158	-3.2275	0.0013	0.1925
ENSG00000286219	NOTCH2NLC	1	0.0479	0.0149	3.2218	0.0013	0.1925
ENSG00000223573	TINCR	19	0.0544	0.0169	3.2164	0.0013	0.1925
ENSG00000162961	DPY30	2	-0.0493	0.0154	-3.2133	0.0013	0.1925
ENSG00000185829	ARL17A	17	-0.055	0.0171	-3.2129	0.0013	0.1925
ENSG00000236434		1	-0.054	0.0168	-3.2123	0.0013	0.1925
ENSG00000230513	THAP7-AS1	22	-0.0533	0.0166	-3.2118	0.0013	0.1925
ENSG00000276842		12	-0.0541	0.0168	-3.2097	0.0013	0.1925
ENSG00000265820	MIR3177	16	-0.0531	0.0166	-3.2076	0.0013	0.1925
ENSG00000230701	FBXW4P1	22	-0.0504	0.0157	-3.2074	0.0013	0.1925
ENSG00000183765	CHEK2	22	-0.0524	0.0163	-3.207	0.0013	0.1925
ENSG00000225616		1	-0.0519	0.0162	-3.2067	0.0013	0.1925
ENSG00000254060		8	0.0527	0.0164	3.2047	0.0014	0.1925
ENSG00000185838	GNB1L	22	0.0504	0.0157	3.2034	0.0014	0.1925
ENSG00000290077		3	-0.0575	0.0179	-3.202	0.0014	0.1925
ENSG00000167964	RAB26	16	-0.0529	0.0165	-3.2018	0.0014	0.1925
ENSG00000185480	PARPBP	12	0.0491	0.0153	3.2015	0.0014	0.1925
ENSG00000138641	HERC3	4	-0.0528	0.0165	-3.1943	0.0014	0.1957
ENSG00000171848	RRM2	2	0.053	0.0166	3.1919	0.0014	0.1957
ENSG00000166845	C18orf54	18	0.051	0.016	3.1909	0.0014	0.1957
ENSG00000235530	TMEM11-DT	17	-0.0534	0.0168	-3.1834	0.0015	0.1993
ENSG00000232539	LINC00945	21	0.0524	0.0165	3.1818	0.0015	0.1993
ENSG00000105173	CCNE1	19	-0.051	0.0161	-3.1711	0.0015	0.2046
ENSG00000127666	TICAM1	19	0.0487	0.0154	3.1697	0.0015	0.2046
ENSG00000163617	CCDC191	3	0.0496	0.0157	3.1675	0.0015	0.2046
ENSG00000140968	IRF8	16	0.056	0.0177	3.1666	0.0015	0.2046
ENSG00000255062	TIRAP-AS1	11	-0.0517	0.0164	-3.1582	0.0016	0.2072
ENSG00000197586	ENTPD6	20	-0.053	0.0168	-3.1577	0.0016	0.2072
ENSG00000130347	RTN4IP1	6	-0.0509	0.0161	-3.1574	0.0016	0.2072
ENSG00000189060	H1-0	22	0.0501	0.0159	3.1539	0.0016	0.2081
ENSG00000170476	MZB1	5	0.0489	0.0155	3.1525	0.0016	0.2081
ENSG00000290057		11	-0.0504	0.016	-3.1458	0.0017	0.2105
ENSG00000204277	LINC01993	17	-0.0506	0.0161	-3.1444	0.0017	0.2105
ENSG00000151067	CACNA1C	12	-0.0558	0.0177	-3.1429	0.0017	0.2105
ENSG00000260618		15	0.0512	0.0163	3.1367	0.0017	0.2105
ENSG00000240695	DNAJC8P2	3	-0.0492	0.0157	-3.1339	0.0017	0.2105
ENSG00000237004	ZNRF2P1	7	0.0521	0.0166	3.1333	0.0017	0.2105
ENSG00000187950	OVCH1	12	0.0523	0.0167	3.1317	0.0017	0.2105
ENSG00000258057	BCDIN3D-AS1	12	0.0511	0.0163	3.1305	0.0018	0.2105
ENSG00000184357	H1-5	6	0.0496	0.0159	3.1272	0.0018	0.2105
ENSG00000231345	BEND3P1	10	0.0534	0.0171	3.1246	0.0018	0.2105
ENSG00000183655	KLHL25	15	-0.049	0.0157	-3.1236	0.0018	0.2105
ENSG00000180190	TDRP	8	0.0499	0.016	3.1236	0.0018	0.2105
ENSG00000186399	GOLGA8R	15	-0.0512	0.0164	-3.1225	0.0018	0.2105
ENSG00000143147	GPR161	1	-0.0495	0.0159	-3.1202	0.0018	0.2105
ENSG00000138399	FASTKD1	2	-0.0471	0.0151	-3.1198	0.0018	0.2105
ENSG00000176289	IDSP1	X	0.0496	0.0159	3.1198	0.0018	0.2105
ENSG00000229390	MICD	6	-0.0541	0.0173	-3.1197	0.0018	0.2105
ENSG00000276863		17	0.0529	0.017	3.1176	0.0018	0.2108
ENSG00000196581	AJAP1	1	0.0477	0.0153	3.1152	0.0018	0.2113
ENSG00000105135	ILVBL	19	-0.0487	0.0157	-3.1113	0.0019	0.2122
ENSG00000291208		7	0.055	0.0177	3.1095	0.0019	0.2122
ENSG00000276136		12	-0.0511	0.0164	-3.109	0.0019	0.2122
ENSG00000287569		20	-0.0551	0.0178	-3.1042	0.0019	0.2133
ENSG00000230079	STK24P1	X	0.0535	0.0173	3.1022	0.0019	0.2133
ENSG00000280211		16	-0.052	0.0168	-3.1001	0.0019	0.2133
ENSG00000117862	TXNDC12	1	-0.0503	0.0163	-3.0951	0.002	0.2133
ENSG00000291066		16	-0.0511	0.0165	-3.0943	0.002	0.2133
ENSG00000269439	PGLS-DT	19	-0.0522	0.0169	-3.0941	0.002	0.2133
ENSG00000223505	RPL35AP5	1	-0.0512	0.0165	-3.0937	0.002	0.2133
ENSG00000279722		16	-0.0526	0.017	-3.0934	0.002	0.2133
ENSG00000169155	ZBTB43	9	-0.0483	0.0156	-3.0929	0.002	0.2133
ENSG00000094841	UPRT	X	-0.0534	0.0173	-3.0917	0.002	0.2133
ENSG00000259165	DDX18P1	14	0.0486	0.0157	3.0878	0.002	0.2135
ENSG00000172264	MACROD2	20	0.0501	0.0162	3.0873	0.002	0.2135
ENSG00000286000		X	0.0498	0.0161	3.0861	0.002	0.2135
ENSG00000030419	IKZF2	2	0.0486	0.0158	3.0854	0.002	0.2135
ENSG00000197223	C1D	2	-0.0486	0.0158	-3.0818	0.0021	0.215
ENSG00000252719		X	0.0489	0.0159	3.078	0.0021	0.2166
ENSG00000100162	CENPM	22	0.0479	0.0156	3.0737	0.0021	0.2176
ENSG00000224975	INE1	X	-0.051	0.0166	-3.0695	0.0022	0.2176
ENSG00000286285		1	0.055	0.0179	3.069	0.0022	0.2176
ENSG00000160781	PAQR6	1	-0.0521	0.017	-3.0686	0.0022	0.2176
ENSG00000273983	H3C8	6	0.0502	0.0164	3.0678	0.0022	0.2176
ENSG00000150787	PTS	11	-0.0518	0.0169	-3.0664	0.0022	0.2176
ENSG00000183570	PCBP3	21	-0.0519	0.0169	-3.0663	0.0022	0.2176
ENSG00000273027		21	0.0547	0.0178	3.0644	0.0022	0.2179
ENSG00000233426	EIF3FP3	2	-0.0475	0.0155	-3.0627	0.0022	0.2181
ENSG00000205707	ETFRF1	12	-0.0516	0.0169	-3.0566	0.0022	0.2216
ENSG00000178665	ZNF713	7	-0.0467	0.0153	-3.0519	0.0023	0.224
ENSG00000259564		15	0.0504	0.0165	3.0499	0.0023	0.2241
ENSG00000122986	HVCN1	12	0.0508	0.0167	3.0483	0.0023	0.2241
ENSG00000246859	STARD4-AS1	5	0.0493	0.0162	3.0464	0.0023	0.2241
ENSG00000129315	CCNT1	12	-0.049	0.0161	-3.0449	0.0023	0.2241
ENSG00000181396	OGFOD3	17	-0.048	0.0158	-3.0425	0.0024	0.2241
ENSG00000283399		16	0.0483	0.0159	3.0422	0.0024	0.2241
ENSG00000290090		7	-0.0504	0.0166	-3.0419	0.0024	0.2241
ENSG00000029363	BCLAF1	6	-0.0493	0.0162	-3.0398	0.0024	0.2246
ENSG00000175985	PLEKHD1	14	0.051	0.0168	3.037	0.0024	0.2252
ENSG00000171150	SOCS5	2	-0.0492	0.0162	-3.0353	0.0024	0.2252
ENSG00000280036		15	-0.0512	0.0169	-3.0333	0.0024	0.2252
ENSG00000081870	IFT25	1	-0.0483	0.0159	-3.0328	0.0024	0.2252
ENSG00000163157	TMOD4	1	-0.0494	0.0163	-3.0309	0.0024	0.2252
ENSG00000289223		11	-0.0477	0.0157	-3.0298	0.0025	0.2252
ENSG00000242134	RPL5P13	4	-0.0513	0.0169	-3.0274	0.0025	0.2252
ENSG00000160908	ZNF394	7	-0.0472	0.0156	-3.0265	0.0025	0.2252
ENSG00000160606	TLCD1	17	-0.0442	0.0146	-3.0256	0.0025	0.2252
ENSG00000262873		17	-0.0472	0.0156	-3.0255	0.0025	0.2252
ENSG00000165118	QNG1	9	-0.0505	0.0167	-3.0228	0.0025	0.2256
ENSG00000047230	CTPS2	X	-0.0474	0.0157	-3.0212	0.0025	0.2256
ENSG00000235254	TMEM185AP1	X	0.0501	0.0166	3.0203	0.0025	0.2256
ENSG00000291336		6	-0.05	0.0166	-3.0188	0.0025	0.2256
ENSG00000258521		14	0.0493	0.0163	3.0176	0.0026	0.2256
ENSG00000100883	SRP54	14	-0.0503	0.0167	-3.0171	0.0026	0.2256
ENSG00000240787	NECTIN2P1	3	0.0507	0.0168	3.0142	0.0026	0.2268
ENSG00000257242	LINC01619	12	-0.0479	0.0159	-3.0127	0.0026	0.2269
ENSG00000257621	PSMA3-AS1	14	-0.0514	0.0171	-3.0092	0.0026	0.2286
ENSG00000116857	TMEM9	1	0.0456	0.0152	3.0049	0.0027	0.2303
ENSG00000131368	MRPS25	3	-0.0516	0.0172	-3.0043	0.0027	0.2303
ENSG00000149923	PPP4C	16	-0.0506	0.0169	-2.9997	0.0027	0.2329
ENSG00000172345	STARD5	15	-0.0486	0.0162	-2.9961	0.0027	0.2335
ENSG00000236388	ITCH-AS1	20	0.0504	0.0168	2.996	0.0027	0.2335
ENSG00000244926	ALKBH3-AS1	11	0.0492	0.0164	2.9951	0.0028	0.2335
ENSG00000214359	RPL18P10	13	0.0506	0.0169	2.9893	0.0028	0.2365
ENSG00000233175	FMNL1-AS1	17	-0.0504	0.0169	-2.9886	0.0028	0.2365
ENSG00000186648	CARMIL3	14	0.0487	0.0163	2.9855	0.0028	0.238
ENSG00000273270	LINC03072	7	0.051	0.0171	2.9821	0.0029	0.2394
ENSG00000249109		5	-0.0495	0.0166	-2.9799	0.0029	0.2394
ENSG00000173950	XXYLT1	3	0.0445	0.0149	2.979	0.0029	0.2394
ENSG00000141295	SCRN2	17	-0.0492	0.0165	-2.9774	0.0029	0.2394
ENSG00000128394	APOBEC3F	22	0.0495	0.0166	2.977	0.0029	0.2394
ENSG00000287370		X	0.0495	0.0166	2.9763	0.0029	0.2394
ENSG00000252620	RNU6ATAC24P	3	-0.0494	0.0166	-2.974	0.0029	0.2403
ENSG00000197153	H3C12	6	0.0489	0.0165	2.9674	0.003	0.2439
ENSG00000232573	RPL3P4	14	0.0503	0.017	2.9669	0.003	0.2439
ENSG00000256223	ZNF10	12	-0.0467	0.0158	-2.9564	0.0031	0.2451
ENSG00000077092	RARB	3	-0.0473	0.016	-2.9558	0.0031	0.2451
ENSG00000160949	TONSL	8	0.0489	0.0165	2.9557	0.0031	0.2451
ENSG00000175322	ZNF519	18	-0.0475	0.0161	-2.9542	0.0031	0.2451
ENSG00000256092	SBNO1-AS1	12	-0.0455	0.0154	-2.951	0.0032	0.2451
ENSG00000125503	PPP1R12C	19	-0.0482	0.0163	-2.9508	0.0032	0.2451
ENSG00000076641	PAG1	8	0.0457	0.0155	2.9505	0.0032	0.2451
ENSG00000232587	EEF1A1P3	13	-0.0495	0.0168	-2.9503	0.0032	0.2451
ENSG00000286281		6	0.0484	0.0164	2.95	0.0032	0.2451
ENSG00000189089	RIMKLBP1	21	-0.0505	0.0171	-2.9493	0.0032	0.2451
ENSG00000162783	IER5	1	0.0485	0.0164	2.949	0.0032	0.2451
ENSG00000256361		11	-0.0484	0.0164	-2.9487	0.0032	0.2451
ENSG00000020922	MRE11	11	-0.0468	0.0159	-2.9474	0.0032	0.2451
ENSG00000124225	PMEPA1	20	0.0453	0.0154	2.9472	0.0032	0.2451
ENSG00000049618	ARID1B	6	0.0417	0.0142	2.9469	0.0032	0.2451
ENSG00000273472		4	0.0503	0.0171	2.9467	0.0032	0.2451
ENSG00000288990		3	0.0455	0.0154	2.9437	0.0033	0.2465
ENSG00000269226	TMSB15C	X	0.0497	0.0169	2.9392	0.0033	0.2475
ENSG00000106638	TBL2	7	-0.0453	0.0154	-2.9391	0.0033	0.2475
ENSG00000119599	DCAF4	14	0.0459	0.0156	2.9386	0.0033	0.2475
ENSG00000149554	CHEK1	11	0.0487	0.0166	2.938	0.0033	0.2475
ENSG00000188687	SLC4A5	2	-0.0459	0.0156	-2.9347	0.0033	0.2477
ENSG00000253773	CFAP418-AS1	8	0.0466	0.0159	2.9341	0.0034	0.2477
ENSG00000221855	TAS2R41	7	-0.0484	0.0165	-2.9335	0.0034	0.2477
ENSG00000100077	GRK3	22	0.0491	0.0168	2.9312	0.0034	0.2477
ENSG00000106686	SPATA6L	9	-0.0498	0.017	-2.9301	0.0034	0.2477
ENSG00000127423	AUNIP	1	0.048	0.0164	2.929	0.0034	0.2477
ENSG00000175164	ABO	9	0.0467	0.016	2.9288	0.0034	0.2477
ENSG00000261096		2	-0.0489	0.0167	-2.9282	0.0034	0.2477
ENSG00000134256	CD101	1	0.049	0.0167	2.9278	0.0034	0.2477
ENSG00000155755	TMEM237	2	-0.0453	0.0155	-2.9253	0.0034	0.2487
ENSG00000284825		6	0.0484	0.0165	2.9223	0.0035	0.2503
ENSG00000291149		7	-0.0531	0.0182	-2.9203	0.0035	0.2509
ENSG00000235314	LINC00957	7	-0.0478	0.0164	-2.9194	0.0035	0.2509
ENSG00000234230	ZFX-AS1	X	-0.0478	0.0164	-2.9167	0.0035	0.2512
ENSG00000116898	MRPS15	1	-0.0493	0.0169	-2.9161	0.0036	0.2512
ENSG00000284167	MTATP6P5	2	-0.0489	0.0168	-2.9158	0.0036	0.2512
ENSG00000211673	IGLV3-1	22	0.0458	0.0157	2.912	0.0036	0.2522
ENSG00000286127		22	0.0467	0.016	2.9117	0.0036	0.2522
ENSG00000115159	GPD2	2	0.0492	0.0169	2.9109	0.0036	0.2522
ENSG00000178974	FBXO34	14	-0.0473	0.0163	-2.9096	0.0036	0.2522
ENSG00000223466	LINC01825	2	-0.0461	0.0158	-2.9093	0.0036	0.2522
ENSG00000254704		11	0.0482	0.0166	2.9049	0.0037	0.2548
ENSG00000285606		8	0.0467	0.0161	2.9039	0.0037	0.2548
ENSG00000264745	TTC39C-AS1	18	0.0427	0.0147	2.9029	0.0037	0.2548
ENSG00000243488	RN7SL337P	19	0.0478	0.0165	2.8987	0.0038	0.2569
ENSG00000256294	ZNF225	19	-0.0465	0.0161	-2.8982	0.0038	0.2569
ENSG00000274598		12	-0.0504	0.0174	-2.8938	0.0038	0.2597
ENSG00000231365	WARS2-AS1	1	-0.0508	0.0176	-2.8912	0.0038	0.2605
ENSG00000135776	ABCB10	1	0.0454	0.0157	2.8908	0.0039	0.2605
ENSG00000226576		10	0.0458	0.0159	2.8857	0.0039	0.2637
ENSG00000253159	PCDHGA12	5	-0.0456	0.0158	-2.8843	0.0039	0.2637
ENSG00000177606	JUN	1	0.0459	0.0159	2.8835	0.0039	0.2637
ENSG00000101883	RHOXF1	X	0.0494	0.0172	2.8808	0.004	0.2637
ENSG00000154165	GPR15	3	0.0498	0.0173	2.8791	0.004	0.2637
ENSG00000156345	CDK20	9	-0.0465	0.0162	-2.8782	0.004	0.2637
ENSG00000267898		19	-0.0474	0.0165	-2.8766	0.004	0.2637
ENSG00000130202	NECTIN2	19	-0.0453	0.0157	-2.876	0.004	0.2637
ENSG00000236890		22	-0.0457	0.0159	-2.875	0.0041	0.2637
ENSG00000182574	CSGALNACT2P1	X	-0.0504	0.0175	-2.8748	0.0041	0.2637
ENSG00000189339	SLC35E2B	1	0.0447	0.0156	2.8743	0.0041	0.2637
ENSG00000179304	FAM156B	X	0.0463	0.0161	2.8738	0.0041	0.2637
ENSG00000170954	ZNF415	19	-0.0481	0.0167	-2.8738	0.0041	0.2637
ENSG00000242829	RPS26P21	3	0.0482	0.0168	2.8723	0.0041	0.2641
ENSG00000184979	USP18	22	0.0476	0.0166	2.87	0.0041	0.2652
ENSG00000138031	ADCY3	2	0.0468	0.0163	2.863	0.0042	0.2695
ENSG00000156831	NSMCE2	8	-0.0462	0.0161	-2.8618	0.0042	0.2695
ENSG00000277233	Metazoa_SRP	13	-0.048	0.0168	-2.8604	0.0042	0.2695
ENSG00000178199	ZC3H12D	6	0.0498	0.0174	2.8602	0.0042	0.2695
ENSG00000180228	PRKRA	2	-0.0486	0.017	-2.859	0.0043	0.2695
ENSG00000273747		15	0.0494	0.0173	2.8589	0.0043	0.2695
ENSG00000188511	MIR3667HG	22	0.0489	0.0171	2.8572	0.0043	0.2701
ENSG00000154175	ABI3BP	3	-0.049	0.0172	-2.8546	0.0043	0.2702
ENSG00000146122	DAAM2	6	-0.0454	0.0159	-2.8543	0.0043	0.2702
ENSG00000163510	CWC22	2	-0.0489	0.0171	-2.8543	0.0043	0.2702
ENSG00000230020	NHS-AS1	X	-0.0495	0.0174	-2.8515	0.0044	0.2715
ENSG00000225423	TNPO1P1	10	-0.0474	0.0166	-2.8509	0.0044	0.2715
ENSG00000269069		19	-0.0474	0.0166	-2.8495	0.0044	0.2718
ENSG00000101986	ABCD1	X	0.0476	0.0167	2.8454	0.0044	0.2741
ENSG00000121988	ZRANB3	2	-0.0442	0.0155	-2.844	0.0045	0.2741
ENSG00000259258		15	0.0462	0.0162	2.844	0.0045	0.2741
ENSG00000185958	FAM186A	12	-0.0487	0.0172	-2.8379	0.0046	0.2779
ENSG00000134057	CCNB1	5	0.0469	0.0165	2.8371	0.0046	0.2779
ENSG00000169962	TAS1R3	1	-0.0487	0.0172	-2.8321	0.0046	0.2779
ENSG00000168575	SLC20A2	8	-0.0452	0.016	-2.8321	0.0046	0.2779
ENSG00000152484	USP12	13	0.046	0.0162	2.8321	0.0046	0.2779
ENSG00000248015		19	-0.0476	0.0168	-2.8321	0.0046	0.2779
ENSG00000125457	MIF4GD	17	-0.043	0.0152	-2.8311	0.0047	0.2779
ENSG00000107147	KCNT1	9	-0.046	0.0163	-2.8284	0.0047	0.2779
ENSG00000011590	ZBTB32	19	-0.0446	0.0158	-2.8281	0.0047	0.2779
ENSG00000172301	COPRS	17	0.0453	0.016	2.8281	0.0047	0.2779
ENSG00000229531	RABGAP1L-AS1	1	0.0487	0.0172	2.828	0.0047	0.2779
ENSG00000005020	SKAP2	7	-0.0475	0.0168	-2.828	0.0047	0.2779
ENSG00000205746	PKD1P4	16	0.0463	0.0164	2.8274	0.0047	0.2779
ENSG00000104826	LHB	19	-0.0446	0.0158	-2.8254	0.0047	0.2784
ENSG00000274641	H2BC17	6	0.0429	0.0152	2.8251	0.0047	0.2784
ENSG00000229119	RPLP0P9	5	0.0468	0.0166	2.8183	0.0048	0.2822
ENSG00000251332	PSME2P4	4	0.0469	0.0166	2.817	0.0049	0.2822
ENSG00000136932	TRMO	9	-0.0476	0.0169	-2.8163	0.0049	0.2822
ENSG00000287823		6	0.0475	0.0169	2.8144	0.0049	0.2822
ENSG00000196834	POTEI	2	-0.0423	0.015	-2.8132	0.0049	0.2822
ENSG00000289864		X	-0.0471	0.0167	-2.8131	0.0049	0.2822
ENSG00000265148	TSPOAP1-AS1	17	0.0456	0.0162	2.8121	0.0049	0.2822
ENSG00000228696	ARL17B	17	-0.047	0.0167	-2.8117	0.0049	0.2822
ENSG00000290592		1	0.0462	0.0164	2.8111	0.0049	0.2822
ENSG00000236853	OR2R1P	7	-0.0487	0.0173	-2.8087	0.005	0.2822
ENSG00000290823		15	0.0466	0.0166	2.8083	0.005	0.2822
ENSG00000010671	BTK	X	0.0472	0.0168	2.808	0.005	0.2822
ENSG00000241981	RPL21P49	4	0.0456	0.0163	2.8074	0.005	0.2822
ENSG00000115183	TANC1	2	0.0429	0.0153	2.807	0.005	0.2822
ENSG00000207008	SNORA54	11	0.0448	0.0159	2.8064	0.005	0.2822
ENSG00000156042	CFAP70	10	-0.0475	0.0169	-2.8062	0.005	0.2822
ENSG00000250696		4	0.0475	0.0169	2.8054	0.005	0.2822
ENSG00000224217	PRPF4BP1	X	0.0457	0.0163	2.7999	0.0051	0.2855
ENSG00000127399	LRRC61	7	0.0457	0.0163	2.7993	0.0051	0.2855
ENSG00000266340		17	0.0473	0.0169	2.7991	0.0051	0.2855
ENSG00000272941		7	0.0443	0.0159	2.7959	0.0052	0.2875
ENSG00000268738	HSFX2	X	0.0466	0.0167	2.7936	0.0052	0.2876
ENSG00000156469	MTERF3	8	0.0477	0.0171	2.7935	0.0052	0.2876
ENSG00000104611	SH2D4A	8	-0.0493	0.0176	-2.7929	0.0052	0.2876
ENSG00000141424	SLC39A6	18	-0.0467	0.0167	-2.7924	0.0052	0.2876
ENSG00000121022	COPS5	8	-0.0464	0.0166	-2.7888	0.0053	0.2881
ENSG00000179523	EIF3J-DT	15	-0.0462	0.0166	-2.7884	0.0053	0.2881
ENSG00000163735	CXCL5	4	-0.0444	0.0159	-2.7884	0.0053	0.2881
ENSG00000105738	SIPA1L3	19	0.045	0.0161	2.7869	0.0053	0.2881
ENSG00000134962	KLB	4	-0.0453	0.0163	-2.7861	0.0053	0.2881
ENSG00000111011	RSRC2	12	-0.0462	0.0166	-2.7854	0.0054	0.2881
ENSG00000227083		X	-0.0459	0.0165	-2.7844	0.0054	0.2881
ENSG00000253953	PCDHGB4	5	-0.0452	0.0162	-2.7839	0.0054	0.2881
ENSG00000266490		17	-0.044	0.0158	-2.7837	0.0054	0.2881
ENSG00000271270	TMCC1-DT	3	-0.049	0.0176	-2.7833	0.0054	0.2881
ENSG00000229152	ANKRD10-IT1	13	0.0468	0.0169	2.7771	0.0055	0.2923
ENSG00000236670	KRT18P5	22	-0.045	0.0162	-2.7764	0.0055	0.2923
ENSG00000149089	APIP	11	-0.0444	0.016	-2.7761	0.0055	0.2923
ENSG00000060982	BCAT1	12	-0.0455	0.0164	-2.772	0.0056	0.2939
ENSG00000213199	ASIC3	7	-0.047	0.017	-2.7716	0.0056	0.2939
ENSG00000267638		17	0.0471	0.017	2.7711	0.0056	0.2939
ENSG00000169249	ZRSR2	X	-0.0452	0.0163	-2.7703	0.0056	0.2939
ENSG00000197381	ADARB1	21	0.047	0.017	2.7701	0.0056	0.2939
ENSG00000158486	DNAH3	16	-0.0456	0.0165	-2.7678	0.0057	0.2943
ENSG00000171492	LRRC8D	1	0.0442	0.016	2.7673	0.0057	0.2943
ENSG00000185670	ZBTB3	11	0.0457	0.0165	2.7671	0.0057	0.2943
ENSG00000224988		9	0.0444	0.016	2.7662	0.0057	0.2943
ENSG00000215274	GAGE10	X	0.0466	0.0169	2.7642	0.0057	0.2943
ENSG00000258559		14	-0.0432	0.0156	-2.7641	0.0057	0.2943
ENSG00000175548	ALG10B	12	0.0452	0.0163	2.7634	0.0057	0.2943
ENSG00000104833	TUBB4A	19	-0.0461	0.0167	-2.7631	0.0057	0.2943
ENSG00000258701	LINC00638	14	0.0465	0.0169	2.7611	0.0058	0.2953
ENSG00000271631	SLC46A2-AS1	9	0.0432	0.0157	2.7599	0.0058	0.2953
ENSG00000103355	PRSS33	16	0.0454	0.0165	2.7596	0.0058	0.2953
ENSG00000112335	SNX3	6	0.043	0.0156	2.7588	0.0058	0.2953
ENSG00000159618	ADGRG5	16	0.0429	0.0156	2.7524	0.0059	0.2989
ENSG00000198612	COPS8	2	0.0493	0.0179	2.752	0.0059	0.2989
ENSG00000083807	SLC27A5	19	-0.0464	0.0169	-2.7512	0.006	0.2989
ENSG00000139832	RAB20	13	-0.0462	0.0168	-2.7502	0.006	0.2989
ENSG00000160201	U2AF1	21	-0.043	0.0156	-2.7495	0.006	0.2989
ENSG00000214279	SCART1	10	0.0414	0.0151	2.7483	0.006	0.2989
ENSG00000259545	RPL15P19	15	-0.0441	0.0161	-2.748	0.006	0.2989
ENSG00000228784	LINC00954	2	-0.0466	0.017	-2.748	0.006	0.2989
ENSG00000144868	TMEM108	3	0.0462	0.0168	2.7477	0.006	0.2989
ENSG00000143434	SEMA6C	1	-0.0457	0.0167	-2.7403	0.0062	0.3031
ENSG00000213742	ZNF337-AS1	20	-0.0441	0.0161	-2.7386	0.0062	0.3031
ENSG00000198952	SMG5	1	-0.0441	0.0161	-2.7367	0.0062	0.3031
ENSG00000166507	NDST2	10	-0.0485	0.0177	-2.7359	0.0062	0.3031
ENSG00000256436	TAS2R31	12	-0.0439	0.016	-2.7359	0.0062	0.3031
ENSG00000211890	IGHA2	14	0.0463	0.0169	2.7338	0.0063	0.3031
ENSG00000163798	SLC4A1AP	2	-0.0471	0.0172	-2.7338	0.0063	0.3031
ENSG00000265801		17	0.0407	0.0149	2.7307	0.0063	0.3031
ENSG00000165630	PRPF18	10	-0.044	0.0161	-2.7299	0.0063	0.3031
ENSG00000167186	COQ7	16	-0.0468	0.0171	-2.7286	0.0064	0.3031
ENSG00000180574	EIF2S3B	12	0.0447	0.0164	2.7285	0.0064	0.3031
ENSG00000116005	PCYOX1	2	-0.0432	0.0158	-2.7277	0.0064	0.3031
ENSG00000236859	NIFK-AS1	2	-0.0447	0.0164	-2.7273	0.0064	0.3031
ENSG00000082898	XPO1	2	0.0465	0.0171	2.7272	0.0064	0.3031
ENSG00000163406	SLC15A2	3	0.0458	0.0168	2.7269	0.0064	0.3031
ENSG00000230257	NFE4	7	-0.0456	0.0167	-2.7268	0.0064	0.3031
ENSG00000257497	GLIPR1-AS1	12	-0.0442	0.0162	-2.7267	0.0064	0.3031
ENSG00000158406	H4C8	6	-0.045	0.0165	-2.7265	0.0064	0.3031
ENSG00000228334		7	-0.0447	0.0164	-2.7263	0.0064	0.3031
ENSG00000106100	NOD1	7	0.0446	0.0164	2.7256	0.0064	0.3031
ENSG00000232818	RPS2P32	7	-0.0457	0.0168	-2.7246	0.0065	0.3031
ENSG00000184497	TMEM255B	13	0.0487	0.0179	2.7246	0.0065	0.3031
ENSG00000117385	P3H1	1	-0.0407	0.0149	-2.7245	0.0065	0.3031
ENSG00000103248	MTHFSD	16	0.0421	0.0155	2.7244	0.0065	0.3031
ENSG00000184058	TBX1	22	0.0432	0.0159	2.7235	0.0065	0.3031
ENSG00000196656		4	-0.0466	0.0171	-2.723	0.0065	0.3031
ENSG00000143344	RGL1	1	0.0463	0.017	2.7215	0.0065	0.3037
ENSG00000234060	EDDM3CP	2	0.0456	0.0167	2.7208	0.0065	0.3037
ENSG00000025156	HSF2	6	-0.0437	0.0161	-2.7193	0.0066	0.3041
ENSG00000266962	HSD17B1-AS1	17	-0.0424	0.0156	-2.7185	0.0066	0.3041
ENSG00000237415	NRBF2P3	1	-0.0445	0.0164	-2.7182	0.0066	0.3041
ENSG00000142856	ITGB3BP	1	-0.0445	0.0164	-2.7158	0.0066	0.3056
ENSG00000242960	FTH1P23	3	0.0428	0.0158	2.7148	0.0066	0.3059
ENSG00000184221	OLIG1	21	0.0444	0.0164	2.713	0.0067	0.3064
ENSG00000095261	PSMD5	9	-0.046	0.017	-2.712	0.0067	0.3064
ENSG00000171860	C3AR1	12	0.0473	0.0174	2.7119	0.0067	0.3064
ENSG00000243156	MICAL3	22	0.0418	0.0154	2.7102	0.0067	0.3064
ENSG00000228763	LIMS1-AS1	2	0.0444	0.0164	2.7089	0.0068	0.3064
ENSG00000227068		9	0.0448	0.0166	2.7081	0.0068	0.3064
ENSG00000001084	GCLC	6	0.0415	0.0153	2.7071	0.0068	0.3064
ENSG00000169490	TM2D2	8	0.0454	0.0168	2.7069	0.0068	0.3064
ENSG00000144843	ADPRH	3	0.0459	0.017	2.7067	0.0068	0.3064
ENSG00000102977	ACD	16	-0.0442	0.0163	-2.7067	0.0068	0.3064
ENSG00000211945	IGHV1-18	14	0.0435	0.0161	2.7054	0.0068	0.3064
ENSG00000244313		11	-0.0448	0.0166	-2.704	0.0069	0.3064
ENSG00000134061	CD180	5	0.043	0.0159	2.7038	0.0069	0.3064
ENSG00000050327	ARHGEF5	7	-0.0446	0.0165	-2.7034	0.0069	0.3064
ENSG00000189166	TNRC18P3	7	0.0438	0.0162	2.7031	0.0069	0.3064
ENSG00000259075	POC1B-GALNT4	12	-0.0455	0.0168	-2.7025	0.0069	0.3064
ENSG00000214029	ZNF891	12	-0.0479	0.0177	-2.7018	0.0069	0.3064
ENSG00000164002	EXO5	1	-0.0422	0.0156	-2.7004	0.0069	0.3068
ENSG00000158286	RNF207	1	0.0452	0.0168	2.7	0.0069	0.3068
ENSG00000232850	PTGES2-AS1	9	-0.0441	0.0163	-2.6965	0.007	0.3094
ENSG00000221937	TAS2R40	7	-0.0453	0.0168	-2.6943	0.0071	0.3108
ENSG00000169379	ARL13B	3	-0.0419	0.0156	-2.6919	0.0071	0.3124
ENSG00000186862	PDZD7	10	-0.0463	0.0172	-2.6902	0.0072	0.3133
ENSG00000287080	H3C3	6	0.0437	0.0162	2.6889	0.0072	0.3138
ENSG00000167778	SPRYD3	12	-0.0482	0.0179	-2.6862	0.0072	0.3156
ENSG00000233334	FAM53B-AS1	10	0.0432	0.0161	2.6849	0.0073	0.3156
ENSG00000166147	FBN1	15	0.0422	0.0157	2.6847	0.0073	0.3156
ENSG00000157181	ODR4	1	-0.0429	0.016	-2.6826	0.0073	0.3156
ENSG00000211966	IGHV5-51	14	0.0403	0.015	2.6825	0.0073	0.3156
ENSG00000291202		4	0.0447	0.0167	2.6815	0.0073	0.3156
ENSG00000106538	RARRES2	7	0.043	0.016	2.6812	0.0073	0.3156
ENSG00000252810	RNU6-345P	X	0.0432	0.0161	2.6808	0.0074	0.3156
ENSG00000288834		22	0.0475	0.0177	2.6807	0.0074	0.3156
ENSG00000184986	TMEM121	14	0.0406	0.0152	2.6793	0.0074	0.3158
ENSG00000223960	CHROMR	2	-0.0434	0.0162	-2.6791	0.0074	0.3158
ENSG00000126368	NR1D1	17	0.0429	0.016	2.6778	0.0074	0.3158
ENSG00000255045		11	0.0425	0.0159	2.6776	0.0074	0.3158
ENSG00000100568	VTI1B	14	0.0436	0.0163	2.677	0.0074	0.3158
ENSG00000160223	ICOSLG	21	0.0426	0.016	2.6735	0.0075	0.318
ENSG00000268849	SIGLEC22P	19	0.0456	0.017	2.6733	0.0075	0.318
ENSG00000229153	EPHA1-AS1	7	-0.0448	0.0168	-2.6721	0.0076	0.3185
ENSG00000232300	FAM215B	17	-0.0439	0.0164	-2.6694	0.0076	0.3204
ENSG00000288988		3	0.0442	0.0166	2.6684	0.0076	0.3207
ENSG00000289340		14	-0.0423	0.0158	-2.6675	0.0077	0.3209
ENSG00000104774	MAN2B1	19	0.0405	0.0152	2.6668	0.0077	0.3209
ENSG00000104549	SQLE	8	0.0416	0.0156	2.6661	0.0077	0.3209
ENSG00000279613		17	0.0416	0.0156	2.6653	0.0077	0.3209
ENSG00000153086	ACMSD	2	-0.042	0.0158	-2.6647	0.0077	0.3209
ENSG00000175183	CSRP2	12	-0.0428	0.0161	-2.6624	0.0078	0.321
ENSG00000240767	RN7SL288P	13	-0.0419	0.0157	-2.6621	0.0078	0.321
ENSG00000111906	HDDC2	6	-0.0421	0.0158	-2.6615	0.0078	0.321
ENSG00000167769	ACER1	19	-0.0412	0.0155	-2.6614	0.0078	0.321
ENSG00000287593		6	-0.0422	0.0159	-2.6613	0.0078	0.321
ENSG00000266127	ZNF415P1	18	-0.0427	0.0161	-2.6595	0.0078	0.322
ENSG00000171703	TCEA2	20	-0.0442	0.0166	-2.6586	0.0079	0.3223
ENSG00000177427	MIEF2	17	-0.0412	0.0155	-2.6558	0.0079	0.3226
ENSG00000160310	PRMT2	21	-0.0423	0.0159	-2.6535	0.008	0.3226
ENSG00000198719	DLL1	6	0.0418	0.0158	2.6528	0.008	0.3226
ENSG00000254206	NPIPB11	16	-0.0411	0.0155	-2.6525	0.008	0.3226
ENSG00000246526	LINC02481	4	0.0415	0.0156	2.6522	0.008	0.3226
ENSG00000275700	AATF	17	-0.0458	0.0173	-2.6521	0.008	0.3226
ENSG00000214190	RNF152P1	9	0.0455	0.0172	2.6521	0.008	0.3226
ENSG00000135414	GDF11	12	-0.0435	0.0164	-2.6514	0.008	0.3226
ENSG00000110851	PRDM4	12	0.0407	0.0154	2.6511	0.008	0.3226
ENSG00000170684	ZNF296	19	0.0424	0.016	2.6506	0.0081	0.3226
ENSG00000159210	SNF8	17	0.0422	0.0159	2.6504	0.0081	0.3226
ENSG00000100399	CHADL	22	0.0429	0.0162	2.65	0.0081	0.3226
ENSG00000141644	MBD1	18	-0.0416	0.0157	-2.6497	0.0081	0.3226
ENSG00000178342	KCNG2	18	-0.0457	0.0173	-2.6481	0.0081	0.3231
ENSG00000169184	MN1	22	0.0421	0.0159	2.6478	0.0081	0.3231
ENSG00000287875		2	0.0454	0.0172	2.6468	0.0081	0.3234
ENSG00000115239	ASB3	2	-0.0441	0.0167	-2.6446	0.0082	0.3239
ENSG00000220848	RPS18P9	6	-0.0437	0.0165	-2.6445	0.0082	0.3239
ENSG00000167136	ENDOG	9	-0.0418	0.0158	-2.6444	0.0082	0.3239
ENSG00000267703		19	0.0472	0.0179	2.6428	0.0082	0.3248
ENSG00000261396		16	-0.0418	0.0158	-2.6418	0.0083	0.3251
ENSG00000070882	OSBPL3	7	0.0443	0.0168	2.641	0.0083	0.3251
ENSG00000232344		17	0.0438	0.0166	2.6394	0.0083	0.3251
ENSG00000117016	RIMS3	1	0.0425	0.0161	2.6388	0.0083	0.3251
ENSG00000148572	NRBF2	10	-0.0422	0.016	-2.6384	0.0083	0.3251
ENSG00000153093	ACOXL	2	-0.0433	0.0164	-2.6383	0.0083	0.3251
ENSG00000087008	ACOX3	4	0.0414	0.0157	2.6372	0.0084	0.3251
ENSG00000256356	HSPA8P5	12	-0.0448	0.017	-2.6364	0.0084	0.3251
ENSG00000198722	UNC13B	9	-0.041	0.0156	-2.6359	0.0084	0.3251
ENSG00000115107	STEAP3	2	0.0448	0.017	2.6352	0.0084	0.3251
ENSG00000180376	CCDC66	3	-0.0454	0.0172	-2.6352	0.0084	0.3251
ENSG00000179889	PDXDC1	16	-0.0435	0.0165	-2.6345	0.0084	0.3251
ENSG00000148334	PTGES2	9	-0.0443	0.0168	-2.634	0.0085	0.3251
ENSG00000286311		20	-0.0438	0.0166	-2.6335	0.0085	0.3251
ENSG00000141971	MVB12A	19	0.0413	0.0157	2.6327	0.0085	0.3251
ENSG00000116106	EPHA4	2	0.0432	0.0164	2.6322	0.0085	0.3251
ENSG00000226124	FTCDNL1	2	-0.0432	0.0164	-2.6311	0.0085	0.3251
ENSG00000240041	IGHJ4	14	0.0431	0.0164	2.631	0.0085	0.3251
ENSG00000100721	TCL1A	14	0.0424	0.0162	2.6247	0.0087	0.3296
ENSG00000102753	KPNA3	13	0.0416	0.0158	2.6246	0.0087	0.3296
ENSG00000238485		X	0.0425	0.0162	2.6243	0.0087	0.3296
ENSG00000138758	SEPTIN11	4	0.0424	0.0162	2.6238	0.0087	0.3296
ENSG00000152422	XRCC4	5	-0.0449	0.0171	-2.6202	0.0088	0.3325
ENSG00000204625	HCG9	6	-0.0446	0.017	-2.6183	0.0089	0.3331
ENSG00000164742	ADCY1	7	-0.0451	0.0172	-2.6178	0.0089	0.3331
ENSG00000230393		2	0.0443	0.0169	2.6172	0.0089	0.3331
ENSG00000124507	PACSIN1	6	0.0397	0.0152	2.616	0.0089	0.3331
ENSG00000290921		10	0.042	0.0161	2.6147	0.0089	0.3331
ENSG00000059378	PARP12	7	0.0442	0.0169	2.6145	0.009	0.3331
ENSG00000276368	H2AC14	6	0.0419	0.016	2.6142	0.009	0.3331
ENSG00000176681	LRRC37A	17	-0.0439	0.0168	-2.6135	0.009	0.3331
ENSG00000138686	BBS7	4	-0.0418	0.016	-2.6135	0.009	0.3331
ENSG00000110074	FOXRED1	11	-0.0424	0.0162	-2.6133	0.009	0.3331
ENSG00000140983	RHOT2	16	-0.0435	0.0166	-2.6127	0.009	0.3331
ENSG00000150401	DCUN1D2	13	-0.0447	0.0171	-2.6105	0.0091	0.3343
ENSG00000214826	DDX12P	12	-0.0436	0.0167	-2.6103	0.0091	0.3343
ENSG00000255306	GLTC1	11	0.0407	0.0156	2.6075	0.0091	0.3362
ENSG00000270629	NBPF14	1	0.0446	0.0171	2.6071	0.0091	0.3362
ENSG00000235033	DAAM2-AS1	6	-0.041	0.0157	-2.6061	0.0092	0.3366
ENSG00000178057	NDUFAF3	3	0.0399	0.0153	2.6053	0.0092	0.3368
ENSG00000265194		9	0.0443	0.017	2.6044	0.0092	0.3371
ENSG00000143365	RORC	1	0.0432	0.0166	2.6015	0.0093	0.3374
ENSG00000286154		2	-0.0402	0.0154	-2.6014	0.0093	0.3374
ENSG00000130958	SLC35D2	9	-0.0391	0.015	-2.6012	0.0093	0.3374
ENSG00000211962	IGHV1-46	14	0.0392	0.0151	2.6009	0.0093	0.3374
ENSG00000011009	LYPLA2	1	-0.0427	0.0164	-2.5998	0.0093	0.3374
ENSG00000214321	CBX1P4	X	0.0404	0.0156	2.5995	0.0094	0.3374
ENSG00000132664	POLR3F	20	-0.0438	0.0168	-2.5987	0.0094	0.3374
ENSG00000233757	ZNF892	2	-0.0426	0.0164	-2.5983	0.0094	0.3374
ENSG00000232491	SAPCD2P3	7	0.045	0.0173	2.5981	0.0094	0.3374
ENSG00000155530	LRGUK	7	-0.0417	0.0161	-2.5968	0.0094	0.3374
ENSG00000166436	TRIM66	11	0.0428	0.0165	2.5961	0.0094	0.3374
ENSG00000071246	VASH1	14	-0.0444	0.0171	-2.5942	0.0095	0.3374
ENSG00000118518	RNF146	6	-0.0444	0.0171	-2.5921	0.0096	0.3374
ENSG00000163636	PSMD6	3	-0.0429	0.0165	-2.592	0.0096	0.3374
ENSG00000204791	SMPD5	8	-0.0407	0.0157	-2.5918	0.0096	0.3374
ENSG00000244945	RUFY1-AS1	5	0.0429	0.0166	2.5911	0.0096	0.3374
ENSG00000101255	TRIB3	20	0.0424	0.0164	2.5908	0.0096	0.3374
ENSG00000281162	LINC01127	2	-0.0444	0.0171	-2.5897	0.0096	0.3374
ENSG00000066279	ASPM	1	0.0394	0.0152	2.5896	0.0096	0.3374
ENSG00000184205	TSPYL2	X	-0.0429	0.0166	-2.5893	0.0096	0.3374
ENSG00000188732	FAM221A	7	-0.0453	0.0175	-2.5877	0.0097	0.3374
ENSG00000113838	TBCCD1	3	0.0421	0.0163	2.5874	0.0097	0.3374
ENSG00000141858	SAMD1	19	-0.0412	0.0159	-2.5869	0.0097	0.3374
ENSG00000114547	ROPN1B	3	-0.0382	0.0148	-2.5868	0.0097	0.3374
ENSG00000163516	ANKZF1	2	-0.0414	0.016	-2.5866	0.0097	0.3374
ENSG00000227060	LINC00629	X	0.0444	0.0172	2.5866	0.0097	0.3374
ENSG00000204632	HLA-G	6	0.0431	0.0167	2.5865	0.0097	0.3374
ENSG00000260661		15	0.0415	0.016	2.586	0.0097	0.3374
ENSG00000171695	LKAAEAR1	20	0.0435	0.0168	2.5851	0.0098	0.3374
ENSG00000176783	RUFY1	5	0.0438	0.017	2.5851	0.0098	0.3374
ENSG00000196756	SNHG17	20	-0.0447	0.0173	-2.5846	0.0098	0.3374
ENSG00000124279	FASTKD3	5	0.044	0.017	2.5835	0.0098	0.3374
ENSG00000253476		8	-0.0431	0.0167	-2.5833	0.0098	0.3374
ENSG00000111962	UST	6	0.0417	0.0161	2.5828	0.0098	0.3374
ENSG00000116962	NID1	1	0.0412	0.016	2.5827	0.0098	0.3374
ENSG00000156395	SORCS3	10	-0.0423	0.0164	-2.5822	0.0098	0.3374
ENSG00000213759	UGT2B11	4	0.0418	0.0162	2.582	0.0098	0.3374
ENSG00000135698	MPHOSPH6	16	-0.0418	0.0162	-2.5813	0.0099	0.3374
ENSG00000130311	DDA1	19	-0.0425	0.0165	-2.5811	0.0099	0.3374
ENSG00000102309	PIN4	X	-0.0441	0.0171	-2.5785	0.0099	0.3393
ENSG00000218596		6	0.0431	0.0167	2.5762	0.01	0.3408
ENSG00000228544	CCDC183-AS1	9	-0.0449	0.0174	-2.5758	0.01	0.3408
ENSG00000165476	REEP3	10	0.0438	0.017	2.5747	0.01	0.341
ENSG00000254503		19	0.0437	0.017	2.5746	0.0101	0.341
ENSG00000264484	RN7SL697P	X	0.0428	0.0166	2.5735	0.0101	0.3414
ENSG00000166682	TMPRSS5	11	-0.043	0.0167	-2.5723	0.0101	0.3419
ENSG00000070495	JMJD6	17	-0.043	0.0167	-2.572	0.0101	0.3419
ENSG00000254709	IGLL5	22	0.0409	0.0159	2.5709	0.0102	0.3424
ENSG00000154099	DNAAF1	16	-0.0421	0.0164	-2.5696	0.0102	0.3427
ENSG00000174365	SNHG11	20	0.0431	0.0168	2.5688	0.0102	0.3427
ENSG00000117399	CDC20	1	0.0433	0.0169	2.5684	0.0102	0.3427
ENSG00000286019	NOTCH2NLB	1	0.0397	0.0155	2.5683	0.0102	0.3427
ENSG00000258539		10	0.039	0.0152	2.5672	0.0103	0.343
ENSG00000116273	PHF13	1	-0.0453	0.0176	-2.5667	0.0103	0.343
ENSG00000232712	KIZ-AS1	20	-0.0418	0.0163	-2.5663	0.0103	0.343
ENSG00000211947	IGHV3-21	14	0.0396	0.0154	2.5649	0.0103	0.3438
ENSG00000230415	LINC01786	1	-0.0454	0.0177	-2.5642	0.0104	0.344
ENSG00000069345	DNAJA2	16	-0.0425	0.0166	-2.5631	0.0104	0.3445
ENSG00000187838	PLSCR3	17	0.0412	0.0161	2.5623	0.0104	0.3446
ENSG00000227775		1	-0.0444	0.0173	-2.5619	0.0104	0.3446
ENSG00000183508	TENT5C	1	0.04	0.0156	2.561	0.0105	0.3449
ENSG00000181019	NQO1	16	-0.0423	0.0165	-2.5601	0.0105	0.3453
ENSG00000109189	USP46	4	0.0436	0.017	2.5593	0.0105	0.3455
ENSG00000225094	SETP20	4	-0.0403	0.0158	-2.5564	0.0106	0.346
ENSG00000250764		5	-0.0392	0.0153	-2.5563	0.0106	0.346
ENSG00000289561		15	0.0434	0.017	2.5562	0.0106	0.346
ENSG00000172766	NAA16	13	-0.0417	0.0163	-2.5561	0.0106	0.346
ENSG00000164615	CAMLG	5	-0.0406	0.0159	-2.5561	0.0106	0.346
ENSG00000235919	ASH1L-AS1	1	-0.0415	0.0162	-2.5525	0.0107	0.3477
ENSG00000135913	USP37	2	-0.0423	0.0166	-2.5525	0.0107	0.3477
ENSG00000258086	GPR84-AS1	12	-0.0398	0.0156	-2.5521	0.0107	0.3477
ENSG00000181392	SYNE4	19	-0.0431	0.0169	-2.5521	0.0107	0.3477
ENSG00000154545	MAGED4	X	0.0412	0.0162	2.5503	0.0108	0.3477
ENSG00000108846	ABCC3	17	0.0411	0.0161	2.5502	0.0108	0.3477
ENSG00000154640	BTG3	21	0.0439	0.0172	2.55	0.0108	0.3477
ENSG00000134030	CTIF	18	0.0415	0.0163	2.5499	0.0108	0.3477
ENSG00000187862	TTC24	1	0.041	0.0161	2.5494	0.0108	0.3478
ENSG00000100941	PNN	14	-0.0431	0.0169	-2.5481	0.0108	0.3485
ENSG00000135862	LAMC1	1	0.0397	0.0156	2.5462	0.0109	0.3498
ENSG00000204525	HLA-C	6	-0.044	0.0173	-2.5444	0.011	0.35
ENSG00000162623	TYW3	1	-0.0404	0.0159	-2.5444	0.011	0.35
ENSG00000132424	PNISR	6	-0.0417	0.0164	-2.5436	0.011	0.35
ENSG00000130522	JUND	19	0.0395	0.0155	2.5435	0.011	0.35
ENSG00000168556	ING2	4	-0.0405	0.0159	-2.5429	0.011	0.35
ENSG00000188677	PARVB	22	0.0438	0.0172	2.5428	0.011	0.35
ENSG00000164758	MED30	8	-0.0387	0.0152	-2.5417	0.011	0.3503
ENSG00000238199	UBE2V2P3	1	-0.0441	0.0174	-2.5414	0.0111	0.3503
ENSG00000186625	KATNA1	6	0.0408	0.0161	2.5408	0.0111	0.3503
ENSG00000173681	BCLAF3	X	-0.0424	0.0167	-2.5369	0.0112	0.3532
ENSG00000250130	GAPDHP43	15	-0.0395	0.0156	-2.5369	0.0112	0.3532
ENSG00000235816	PRELID1P3	10	0.0447	0.0176	2.5363	0.0112	0.3533
ENSG00000263327	TAPT1-AS1	4	0.0388	0.0153	2.5336	0.0113	0.3555
ENSG00000165914	TTC7B	14	0.0421	0.0166	2.532	0.0114	0.3558
ENSG00000251495	PPIAP11	5	-0.0397	0.0157	-2.5302	0.0114	0.3558
ENSG00000243317	STMP1	7	0.0409	0.0162	2.5301	0.0114	0.3558
ENSG00000082269	FAM135A	6	-0.043	0.017	-2.53	0.0114	0.3558
ENSG00000287691		1	-0.0431	0.017	-2.5299	0.0114	0.3558
ENSG00000230457	PA2G4P4	3	-0.0402	0.0159	-2.529	0.0115	0.3558
ENSG00000211937	IGHV2-5	14	0.0415	0.0164	2.5283	0.0115	0.3558
ENSG00000205710	C17orf107	17	-0.0431	0.0171	-2.5281	0.0115	0.3558
ENSG00000175387	SMAD2	18	0.0402	0.0159	2.5272	0.0115	0.3558
ENSG00000155926	SLA	8	-0.0426	0.0169	-2.5259	0.0116	0.3558
ENSG00000279255		16	-0.0417	0.0165	-2.5253	0.0116	0.3558
ENSG00000289303		12	-0.0419	0.0166	-2.5251	0.0116	0.3558
ENSG00000148484	RSU1	10	0.043	0.017	2.525	0.0116	0.3558
ENSG00000247708	STX18-AS1	4	-0.0406	0.0161	-2.5245	0.0116	0.3558
ENSG00000204104	TRAF3IP1	2	-0.0399	0.0158	-2.5241	0.0116	0.3558
ENSG00000236810	ELOA-AS1	1	0.0429	0.017	2.5236	0.0116	0.3558
ENSG00000235734	HMGN1P36	2	0.0416	0.0165	2.5235	0.0116	0.3558
ENSG00000099958	DERL3	22	0.0402	0.016	2.5229	0.0117	0.3558
ENSG00000229029	CDCA4P1	9	0.0432	0.0171	2.5224	0.0117	0.3558
ENSG00000095539	SEMA4G	10	-0.042	0.0167	-2.5223	0.0117	0.3558
ENSG00000131097	HIGD1B	17	-0.0419	0.0166	-2.5218	0.0117	0.3558
ENSG00000214357	NEURL1B	5	0.0393	0.0156	2.5215	0.0117	0.3558
ENSG00000233974		5	-0.0415	0.0164	-2.5211	0.0117	0.3558
ENSG00000235677	NPM1P26	10	-0.0401	0.0159	-2.5196	0.0118	0.3564
ENSG00000101901	ALG13	X	-0.0423	0.0168	-2.5192	0.0118	0.3564
ENSG00000173531	MST1	3	-0.0405	0.0161	-2.5186	0.0118	0.3564
ENSG00000152413	HOMER1	5	-0.0398	0.0158	-2.5184	0.0118	0.3564
ENSG00000229979	HMGN2P48	X	0.0382	0.0152	2.5167	0.0119	0.3577
ENSG00000064995	TAF11	6	-0.04	0.0159	-2.5152	0.0119	0.358
ENSG00000110429	FBXO3	11	-0.0412	0.0164	-2.5149	0.0119	0.358
ENSG00000169499	PLEKHA2	8	0.0397	0.0158	2.5146	0.0119	0.358
ENSG00000166971	AKTIP	16	-0.0423	0.0168	-2.5144	0.0119	0.358
ENSG00000158186	MRAS	3	0.04	0.0159	2.5118	0.012	0.36
ENSG00000226012		21	-0.0426	0.017	-2.5111	0.0121	0.3603
ENSG00000263818	RDM1P5	17	-0.0429	0.0171	-2.5099	0.0121	0.361
ENSG00000108582	CPD	17	-0.0423	0.0169	-2.5087	0.0121	0.3616
ENSG00000213205	STRADBP1	7	0.0401	0.016	2.5075	0.0122	0.3619
ENSG00000198590	APRG1	3	-0.0423	0.0169	-2.5074	0.0122	0.3619
ENSG00000118513	MYB	6	0.0413	0.0165	2.5068	0.0122	0.362
ENSG00000178917	ZNF852	3	-0.0394	0.0157	-2.5063	0.0122	0.362
ENSG00000153485	LYSET	14	-0.0434	0.0173	-2.5056	0.0122	0.3622
ENSG00000286579		3	-0.0406	0.0162	-2.5046	0.0123	0.3627
ENSG00000108443	RPS6KB1	17	-0.0401	0.016	-2.5021	0.0124	0.3638
ENSG00000204172	AGAP9	10	0.0365	0.0146	2.5011	0.0124	0.3638
ENSG00000261819		16	-0.0422	0.0169	-2.5011	0.0124	0.3638
ENSG00000140950	MEAK7	16	0.0435	0.0174	2.5009	0.0124	0.3638
ENSG00000108379	WNT3	17	-0.0416	0.0166	-2.5008	0.0124	0.3638
ENSG00000232136	DUXAP7	20	-0.043	0.0172	-2.5005	0.0124	0.3638
ENSG00000207991	MIR601	9	-0.043	0.0172	-2.4994	0.0125	0.3641
ENSG00000278845	MRPL45	17	-0.0401	0.016	-2.4992	0.0125	0.3641
ENSG00000111364	DDX55	12	-0.0412	0.0165	-2.497	0.0125	0.3651
ENSG00000118507	AKAP7	6	-0.0405	0.0162	-2.4961	0.0126	0.3651
ENSG00000054690	PLEKHH1	14	-0.0413	0.0165	-2.4959	0.0126	0.3651
ENSG00000151715	TMEM45B	11	-0.0389	0.0156	-2.4956	0.0126	0.3651
ENSG00000135929	CYP27A1	2	-0.0376	0.0151	-2.4951	0.0126	0.3651
ENSG00000207612	MIR604	10	-0.04	0.016	-2.4949	0.0126	0.3651
ENSG00000074855	ANO8	19	-0.0402	0.0161	-2.4946	0.0126	0.3651
ENSG00000105993	DNAJB6	7	-0.0426	0.0171	-2.4937	0.0127	0.3651
ENSG00000123104	ITPR2	12	-0.0373	0.015	-2.4935	0.0127	0.3651
ENSG00000154608	CEP170P1	4	-0.0422	0.0169	-2.4933	0.0127	0.3651
ENSG00000258441	LINC00641	14	0.0391	0.0157	2.4927	0.0127	0.3651
ENSG00000186205	MTARC1	1	-0.0421	0.0169	-2.4923	0.0127	0.3651
ENSG00000247934		12	0.0384	0.0154	2.4917	0.0127	0.3651
ENSG00000152127	MGAT5	2	0.0413	0.0166	2.4913	0.0127	0.3651
ENSG00000125454	SLC25A19	17	-0.0408	0.0164	-2.4904	0.0128	0.3654
ENSG00000267557		19	0.0428	0.0172	2.4894	0.0128	0.3654
ENSG00000286299		6	-0.0388	0.0156	-2.4891	0.0128	0.3654
ENSG00000207547	MIR25	7	-0.0432	0.0174	-2.489	0.0128	0.3654
ENSG00000154723	ATP5PF	21	-0.0388	0.0156	-2.4858	0.0129	0.3682
ENSG00000010319	SEMA3G	3	0.0428	0.0172	2.484	0.013	0.3695
ENSG00000149196	HIKESHI	11	0.0409	0.0165	2.4818	0.0131	0.3712
ENSG00000251666	ZNF346-IT1	5	0.0383	0.0154	2.4815	0.0131	0.3712
ENSG00000197217	ENTPD4	8	-0.0384	0.0155	-2.4809	0.0131	0.3713
ENSG00000186496	ZNF396	18	0.0406	0.0164	2.4797	0.0132	0.3716
ENSG00000271383	NBPF19	1	0.0376	0.0152	2.4792	0.0132	0.3716
ENSG00000183134	PTGDR2	11	0.0414	0.0167	2.4791	0.0132	0.3716
ENSG00000255299		11	-0.0413	0.0167	-2.4782	0.0132	0.372
ENSG00000171489	SPACA5	X	0.0415	0.0167	2.4766	0.0133	0.3732
ENSG00000269385		19	0.0402	0.0162	2.4751	0.0133	0.3742
ENSG00000104738	MCM4	8	0.0378	0.0153	2.4745	0.0134	0.3744
ENSG00000004799	PDK4	7	0.0418	0.0169	2.4735	0.0134	0.375
ENSG00000168264	IRF2BP2	1	0.0414	0.0168	2.4724	0.0134	0.3755
ENSG00000139629	GALNT6	12	0.0417	0.0169	2.4705	0.0135	0.3755
ENSG00000272908		7	0.0382	0.0155	2.4704	0.0135	0.3755
ENSG00000140682	TGFB1I1	16	0.0415	0.0168	2.4702	0.0135	0.3755
ENSG00000253522	MIR3142HG	5	0.0381	0.0154	2.4698	0.0135	0.3755
ENSG00000289099		1	0.0418	0.0169	2.4697	0.0135	0.3755
ENSG00000226942	IL9RP3	16	0.0414	0.0168	2.4691	0.0136	0.3755
ENSG00000143786	CNIH3	1	-0.0399	0.0162	-2.469	0.0136	0.3755
ENSG00000258581		14	0.0415	0.0168	2.4686	0.0136	0.3755
ENSG00000222810	RNU2-68P	X	0.0401	0.0163	2.468	0.0136	0.3755
ENSG00000286964		X	0.0431	0.0175	2.4675	0.0136	0.3755
ENSG00000197728	RPS26	12	-0.0411	0.0167	-2.4672	0.0136	0.3755
ENSG00000252391	RNU6-638P	17	0.0396	0.016	2.4657	0.0137	0.3764
ENSG00000120278	PLEKHG1	6	0.0405	0.0164	2.4653	0.0137	0.3764
ENSG00000174326	SLC16A11	17	-0.0411	0.0167	-2.462	0.0138	0.3787
ENSG00000139133	ALG10	12	0.038	0.0154	2.4617	0.0138	0.3787
ENSG00000207425	Y_RNA	16	-0.0454	0.0184	-2.4609	0.0139	0.3787
ENSG00000118620	ZNF430	19	-0.0402	0.0163	-2.4608	0.0139	0.3787
ENSG00000143507	DUSP10	1	0.0412	0.0167	2.4608	0.0139	0.3787
ENSG00000232729	GTF2I-AS1	7	0.0392	0.0159	2.4593	0.0139	0.3789
ENSG00000066294	CD84	1	0.0401	0.0163	2.4589	0.014	0.3789
ENSG00000255081		11	0.0387	0.0157	2.4583	0.014	0.3789
ENSG00000212939		22	0.0408	0.0166	2.458	0.014	0.3789
ENSG00000125869	LAMP5	20	0.038	0.0155	2.458	0.014	0.3789
ENSG00000111319	SCNN1A	12	-0.0415	0.0169	-2.4574	0.014	0.3789
ENSG00000114999	TTL	2	0.0403	0.0164	2.4564	0.0141	0.3789
ENSG00000155093	PTPRN2	7	-0.0425	0.0173	-2.4563	0.0141	0.3789
ENSG00000101247	NDUFAF5	20	-0.0406	0.0165	-2.4562	0.0141	0.3789
ENSG00000132970	WASF3	13	0.0418	0.017	2.4558	0.0141	0.3789
ENSG00000211727	TRBV7-6	7	-0.0404	0.0165	-2.4554	0.0141	0.3789
ENSG00000235111		22	0.0411	0.0167	2.454	0.0141	0.3799
ENSG00000231831	MTHFD1P1	X	0.0407	0.0166	2.4504	0.0143	0.3825
ENSG00000129354	AP1M2	19	-0.0432	0.0176	-2.4503	0.0143	0.3825
ENSG00000211745	TRBV4-2	7	0.0369	0.0151	2.45	0.0143	0.3825
ENSG00000285857		2	0.0402	0.0164	2.4491	0.0143	0.3825
ENSG00000265511		17	0.0428	0.0175	2.4484	0.0144	0.3825
ENSG00000100298	APOBEC3H	22	0.0385	0.0157	2.4484	0.0144	0.3825
ENSG00000077684	JADE1	4	-0.0419	0.0171	-2.4483	0.0144	0.3825
ENSG00000128731	HERC2	15	0.0407	0.0166	2.4465	0.0144	0.3836
ENSG00000233056	ERVH48-1	21	-0.0434	0.0178	-2.4459	0.0145	0.3836
ENSG00000116663	FBXO6	1	0.0408	0.0167	2.4454	0.0145	0.3836
ENSG00000141098	GFOD2	16	-0.0446	0.0182	-2.4453	0.0145	0.3836
ENSG00000182118	FAM89A	1	-0.039	0.0159	-2.4449	0.0145	0.3836
ENSG00000291158	LINC00869	1	-0.0388	0.0159	-2.4438	0.0146	0.3838
ENSG00000285632		8	-0.0378	0.0155	-2.4434	0.0146	0.3838
ENSG00000070761	CFAP20	16	-0.0422	0.0173	-2.4433	0.0146	0.3838
ENSG00000231841	FAM192BP	4	-0.0422	0.0173	-2.4424	0.0146	0.3838
ENSG00000145949	MYLK4	6	0.0404	0.0166	2.4416	0.0146	0.3838
ENSG00000234159	RBPMSLP	21	0.04	0.0164	2.4415	0.0146	0.3838
ENSG00000279168		7	-0.0384	0.0157	-2.4409	0.0147	0.3838
ENSG00000099330	OCEL1	19	-0.0389	0.0159	-2.4407	0.0147	0.3838
ENSG00000226753	FOXN3P2	X	0.0391	0.016	2.4406	0.0147	0.3838
ENSG00000266710	RN7SL48P	X	0.0378	0.0155	2.4385	0.0148	0.3855
ENSG00000234608	MAPKAPK5-AS1	12	-0.0401	0.0164	-2.4374	0.0148	0.3856
ENSG00000277715		12	0.0376	0.0154	2.4366	0.0148	0.3856
ENSG00000136026	CKAP4	12	0.04	0.0164	2.4365	0.0148	0.3856
ENSG00000164620	RELL2	5	-0.0398	0.0163	-2.4364	0.0149	0.3856
ENSG00000152464	RPP38	10	-0.0419	0.0172	-2.4361	0.0149	0.3856
ENSG00000163491	NEK10	3	0.0392	0.0161	2.4341	0.0149	0.3857
ENSG00000161956	SENP3	17	0.04	0.0164	2.434	0.015	0.3857
ENSG00000289135		2	0.0398	0.0164	2.4338	0.015	0.3857
ENSG00000255587	RAB44	6	0.0391	0.0161	2.4335	0.015	0.3857
ENSG00000172922	RNASEH2C	11	-0.0381	0.0156	-2.433	0.015	0.3857
ENSG00000198743	SLC5A3	21	-0.0401	0.0165	-2.433	0.015	0.3857
ENSG00000231123	SPATA20P1	21	-0.0408	0.0168	-2.4328	0.015	0.3857
ENSG00000126603	GLIS2	16	-0.0383	0.0158	-2.4317	0.015	0.386
ENSG00000276557	TRBV18	7	-0.0402	0.0165	-2.4317	0.015	0.386
ENSG00000152672	CLEC4F	2	-0.0397	0.0163	-2.4311	0.0151	0.3861
ENSG00000250742	LINC02381	12	0.0411	0.0169	2.4306	0.0151	0.3862
ENSG00000120699	EXOSC8	13	-0.0396	0.0163	-2.4291	0.0152	0.3873
ENSG00000104823	ECH1	19	0.0382	0.0158	2.4285	0.0152	0.3875
ENSG00000243404	RPL35AP32	15	-0.0376	0.0155	-2.428	0.0152	0.3875
ENSG00000183662	TAFA1	3	-0.0419	0.0172	-2.4275	0.0152	0.3876
ENSG00000276449		19	-0.0379	0.0156	-2.4266	0.0153	0.3878
ENSG00000288989		9	0.0392	0.0162	2.4264	0.0153	0.3878
ENSG00000267501		18	0.0414	0.0171	2.4257	0.0153	0.3881
ENSG00000109771	LRP2BP	4	0.0404	0.0167	2.4252	0.0153	0.3881
ENSG00000187954	ZFTRAF1	8	-0.039	0.0161	-2.4248	0.0153	0.3881
ENSG00000229740		2	0.0399	0.0165	2.4233	0.0154	0.3892
ENSG00000259202	SMAD3-AS1	15	0.0413	0.0171	2.4227	0.0154	0.3893
ENSG00000127418	FGFRL1	4	0.0413	0.0171	2.4212	0.0155	0.3906
ENSG00000164808	SPIDR	8	-0.0388	0.016	-2.4186	0.0156	0.3929
ENSG00000164509	IL31RA	5	-0.0406	0.0168	-2.4174	0.0157	0.3937
ENSG00000162572	SCNN1D	1	-0.0398	0.0165	-2.4163	0.0157	0.3943
ENSG00000270264	NDUFB8P2	17	0.0404	0.0167	2.4157	0.0157	0.3944
ENSG00000233874	MFN1P1	X	0.0394	0.0163	2.415	0.0158	0.3944
ENSG00000268350	FAM156A	X	-0.0403	0.0167	-2.4149	0.0158	0.3944
ENSG00000110057	UNC93B1	11	0.0389	0.0161	2.4122	0.0159	0.3964
ENSG00000186017	ZNF566	19	-0.038	0.0158	-2.412	0.0159	0.3964
ENSG00000203791	EEF1AKMT2	10	-0.0368	0.0153	-2.4117	0.0159	0.3964
ENSG00000012983	MAP4K5	14	0.0388	0.0161	2.4103	0.016	0.397
ENSG00000133657	ATP13A3	3	-0.0383	0.0159	-2.4092	0.016	0.397
ENSG00000169914	OTUD3	1	-0.0374	0.0155	-2.4092	0.016	0.397
ENSG00000197226	TBC1D9B	5	-0.0402	0.0167	-2.4088	0.016	0.397
ENSG00000269054	ZNF497-AS1	19	0.0413	0.0171	2.4087	0.016	0.397
ENSG00000172817	CYP7B1	8	0.0389	0.0162	2.4085	0.016	0.397
ENSG00000153207	AHCTF1	1	-0.0419	0.0174	-2.4074	0.0161	0.3978
ENSG00000013810	TACC3	4	-0.039	0.0162	-2.4067	0.0161	0.398
ENSG00000278952		11	0.0396	0.0164	2.4061	0.0161	0.3983
ENSG00000137843	PAK6	15	0.0392	0.0163	2.4042	0.0162	0.3998
ENSG00000176871	WSB2	12	0.0406	0.0169	2.4018	0.0163	0.4008
ENSG00000131203	IDO1	8	0.0393	0.0164	2.4015	0.0164	0.4008
ENSG00000205155	PSENEN	19	-0.0389	0.0162	-2.4011	0.0164	0.4008
ENSG00000100429	HDAC10	22	-0.0405	0.0169	-2.4008	0.0164	0.4008
ENSG00000103528	SYT17	16	0.0417	0.0174	2.4006	0.0164	0.4008
ENSG00000091986	CCDC80	3	-0.0387	0.0161	-2.4002	0.0164	0.4008
ENSG00000279794		19	-0.0392	0.0163	-2.4001	0.0164	0.4008
ENSG00000183780	SLC35F3	1	0.0407	0.0169	2.3999	0.0164	0.4008
ENSG00000162650	ATXN7L2	1	-0.0407	0.017	-2.399	0.0165	0.4012
ENSG00000149609	C20orf144	20	-0.0397	0.0166	-2.3974	0.0165	0.4025
ENSG00000169083	AR	X	0.0384	0.016	2.3963	0.0166	0.4032
ENSG00000233067	PTCHD1-AS	X	0.0411	0.0171	2.3959	0.0166	0.4032
ENSG00000274105		12	0.0417	0.0174	2.3953	0.0166	0.4034
ENSG00000250461		5	-0.0382	0.016	-2.3947	0.0167	0.4036
ENSG00000087338	GMCL1	2	-0.0403	0.0168	-2.3942	0.0167	0.4037
ENSG00000130349	MTRES1	6	-0.0383	0.016	-2.3933	0.0167	0.4038
ENSG00000169131	ZNF354A	5	-0.0375	0.0157	-2.3928	0.0167	0.4038
ENSG00000276231	PIK3R6	17	0.0386	0.0161	2.3928	0.0167	0.4038
ENSG00000170734	POLH	6	0.039	0.0163	2.3921	0.0168	0.4041
ENSG00000263731		17	0.0399	0.0167	2.3885	0.0169	0.4071
ENSG00000259097		14	-0.0405	0.0169	-2.3882	0.017	0.4071
ENSG00000249068		5	-0.0409	0.0171	-2.3874	0.017	0.4071
ENSG00000287299		2	0.0386	0.0162	2.3873	0.017	0.4071
ENSG00000240770	C21orf91-OT1	21	0.0393	0.0165	2.3872	0.017	0.4071
ENSG00000110756	HPS5	11	0.0389	0.0163	2.3866	0.017	0.4073
ENSG00000183087	GAS6	13	0.041	0.0172	2.3859	0.0171	0.4075
ENSG00000140259	MFAP1	15	-0.0409	0.0171	-2.3856	0.0171	0.4075
ENSG00000092068	SLC7A8	14	0.0391	0.0164	2.3847	0.0171	0.408
ENSG00000145439	CBR4	4	0.0396	0.0166	2.3834	0.0172	0.4089
ENSG00000205356	TECPR1	7	-0.0387	0.0162	-2.3823	0.0172	0.4089
ENSG00000146830	GIGYF1	7	-0.039	0.0164	-2.382	0.0172	0.4089
ENSG00000211943	IGHV3-15	14	0.0411	0.0173	2.381	0.0173	0.4089
ENSG00000166004	CEP295	11	-0.0404	0.0169	-2.3808	0.0173	0.4089
ENSG00000273899	NOL12	22	-0.0383	0.0161	-2.3807	0.0173	0.4089
ENSG00000234329	RPL7AP16	1	-0.0377	0.0159	-2.3802	0.0173	0.4089
ENSG00000110042	DTX4	11	0.0382	0.016	2.3802	0.0173	0.4089
ENSG00000227782		17	0.0411	0.0173	2.3799	0.0173	0.4089
ENSG00000234776	FREY1	11	-0.0369	0.0155	-2.3796	0.0174	0.4089
ENSG00000213965	NUDT19	19	0.0366	0.0154	2.3785	0.0174	0.4097
ENSG00000073150	PANX2	22	-0.0415	0.0174	-2.3769	0.0175	0.4099
ENSG00000159202	UBE2Z	17	0.0391	0.0165	2.3761	0.0175	0.4099
ENSG00000177989	CIMAP1B	22	0.0422	0.0178	2.3758	0.0175	0.4099
ENSG00000160957	RECQL4	8	-0.0397	0.0167	-2.3757	0.0175	0.4099
ENSG00000198182	ZNF607	19	-0.0384	0.0162	-2.3754	0.0176	0.4099
ENSG00000107438	PDLIM1	10	0.0393	0.0165	2.3753	0.0176	0.4099
ENSG00000077454	LRCH4	7	-0.0369	0.0155	-2.375	0.0176	0.4099
ENSG00000182890	GLUD2	X	0.0389	0.0164	2.375	0.0176	0.4099
ENSG00000198715	GLMP	1	-0.0402	0.0169	-2.3738	0.0176	0.4102
ENSG00000211866	TRAJ23	14	-0.0383	0.0161	-2.3736	0.0176	0.4102
ENSG00000266946	MRPL37P1	18	0.0365	0.0154	2.3735	0.0176	0.4102
ENSG00000244575	IGKV1-27	2	0.0391	0.0165	2.3727	0.0177	0.4105
ENSG00000251417		16	0.0394	0.0166	2.3724	0.0177	0.4105
ENSG00000172269	DPAGT1	11	0.0378	0.016	2.3697	0.0178	0.413
ENSG00000147113	DIPK2B	X	-0.0375	0.0158	-2.3691	0.0179	0.4133
ENSG00000145198	VWA5B2	3	-0.0387	0.0163	-2.3685	0.0179	0.4134
ENSG00000153363	LINC00467	1	0.0391	0.0165	2.3673	0.0179	0.4138
ENSG00000197744	PTMAP2	5	-0.0369	0.0156	-2.3669	0.018	0.4138
ENSG00000260563		17	-0.0391	0.0165	-2.3659	0.018	0.4138
ENSG00000115592	PRKAG3	2	-0.0364	0.0154	-2.3657	0.018	0.4138
ENSG00000239388	ASB14	3	0.0381	0.0161	2.3648	0.0181	0.4138
ENSG00000171433	GLOD5	X	0.0383	0.0162	2.3643	0.0181	0.4138
ENSG00000287124		10	-0.039	0.0165	-2.3641	0.0181	0.4138
ENSG00000196935	SRGAP1	12	-0.037	0.0157	-2.3638	0.0181	0.4138
ENSG00000285043		16	-0.039	0.0165	-2.3637	0.0181	0.4138
ENSG00000199090	MIR326	11	0.0384	0.0163	2.3632	0.0181	0.4138
ENSG00000254612	DNAJB6P1	11	-0.0419	0.0177	-2.3627	0.0182	0.4138
ENSG00000103056	SMPD3	16	0.0378	0.016	2.3624	0.0182	0.4138
ENSG00000234322	ST13P18	X	-0.0384	0.0162	-2.3623	0.0182	0.4138
ENSG00000166323	C11orf65	11	-0.037	0.0157	-2.3618	0.0182	0.4138
ENSG00000059915	PSD	10	-0.0414	0.0175	-2.3618	0.0182	0.4138
ENSG00000108826	MRPL27	17	0.039	0.0165	2.3599	0.0183	0.4138
ENSG00000178623	GPR35	2	0.0401	0.017	2.3599	0.0183	0.4138
ENSG00000156502	SUPV3L1	10	-0.0381	0.0161	-2.3597	0.0183	0.4138
ENSG00000160051	IQCC	1	0.0406	0.0172	2.3594	0.0183	0.4138
ENSG00000100146	SOX10	22	-0.041	0.0174	-2.3594	0.0183	0.4138
ENSG00000198855	FICD	12	0.0361	0.0153	2.3593	0.0183	0.4138
ENSG00000261373	VPS9D1-AS1	16	-0.039	0.0166	-2.359	0.0183	0.4138
ENSG00000236675	MTX1LP	1	-0.0402	0.017	-2.3581	0.0184	0.4138
ENSG00000212124	TAS2R19	12	-0.038	0.0161	-2.3577	0.0184	0.4138
ENSG00000170364	SETMAR	3	-0.0392	0.0166	-2.3575	0.0184	0.4138
ENSG00000131080	EDA2R	X	0.039	0.0166	2.3575	0.0184	0.4138
ENSG00000150995	ITPR1	3	0.0398	0.0169	2.3564	0.0185	0.4145
ENSG00000211677	IGLC2	22	0.0385	0.0164	2.356	0.0185	0.4146
ENSG00000154783	FGD5	3	0.0408	0.0173	2.3553	0.0185	0.4146
ENSG00000187621	TCL6	14	0.0373	0.0158	2.355	0.0185	0.4146
ENSG00000249353	NPM1P27	5	-0.0367	0.0156	-2.3548	0.0186	0.4146
ENSG00000134597	RBMX2	X	-0.0387	0.0164	-2.354	0.0186	0.4149
ENSG00000110172	CHORDC1	11	-0.0379	0.0161	-2.3526	0.0187	0.4151
ENSG00000238005	LNCATV	1	-0.0406	0.0172	-2.3524	0.0187	0.4151
ENSG00000276070	CCL4L2	17	0.0409	0.0174	2.3524	0.0187	0.4151
ENSG00000188459	WASF4P	X	0.0394	0.0168	2.3523	0.0187	0.4151
ENSG00000170074	FAM153A	5	-0.0384	0.0163	-2.3515	0.0187	0.4153
ENSG00000130487	KLHDC7B	22	0.0406	0.0173	2.3513	0.0187	0.4153
ENSG00000258526		14	-0.0379	0.0161	-2.3503	0.0188	0.4159
ENSG00000251158		5	0.0374	0.0159	2.35	0.0188	0.4159
ENSG00000107242	PIP5K1B	9	0.0387	0.0165	2.3495	0.0188	0.416
ENSG00000112308	C6orf62	6	0.0368	0.0157	2.3486	0.0189	0.4161
ENSG00000270210		2	-0.0373	0.0159	-2.348	0.0189	0.4161
ENSG00000064886	CHI3L2	1	0.0389	0.0166	2.3478	0.0189	0.4161
ENSG00000137842	TMEM62	15	0.0385	0.0164	2.3478	0.0189	0.4161
ENSG00000105619	TFPT	19	-0.0377	0.0161	-2.347	0.0189	0.4165
ENSG00000225964	NRIR	2	0.0379	0.0161	2.3464	0.019	0.4168
ENSG00000287679		6	0.038	0.0162	2.3435	0.0191	0.4192
ENSG00000289380		1	-0.0384	0.0164	-2.3435	0.0191	0.4192
ENSG00000149798	CDC42EP2	11	-0.0396	0.0169	-2.3428	0.0192	0.4193
ENSG00000207554	MIR647	20	-0.0387	0.0165	-2.3425	0.0192	0.4193
ENSG00000153814	JAZF1	7	0.038	0.0162	2.3414	0.0192	0.4198
ENSG00000170464	DNAJC18	5	-0.0405	0.0173	-2.3413	0.0192	0.4198
ENSG00000132874	SLC14A2	18	-0.0375	0.016	-2.3407	0.0193	0.4198
ENSG00000269119	HNRNPA1P52	19	0.0373	0.0159	2.3405	0.0193	0.4198
ENSG00000239152	RNA5SP310	10	0.04	0.0171	2.3401	0.0193	0.4198
ENSG00000287688		3	0.0378	0.0162	2.3395	0.0193	0.4201
ENSG00000130529	TRPM4	19	0.0398	0.017	2.3389	0.0194	0.4203
ENSG00000142046	TMEM91	19	-0.037	0.0158	-2.3384	0.0194	0.4204
ENSG00000235453	SMIM27	9	-0.0378	0.0162	-2.3373	0.0194	0.4207
ENSG00000139914	FITM1	14	-0.0388	0.0166	-2.3371	0.0195	0.4207
ENSG00000177483	RBM44	2	0.0384	0.0164	2.337	0.0195	0.4207
ENSG00000232951	IPO7P1	X	0.0379	0.0162	2.3363	0.0195	0.4209
ENSG00000124588	NQO2	6	-0.0375	0.016	-2.3354	0.0195	0.4209
ENSG00000080822	CLDND1	3	0.0405	0.0174	2.3352	0.0196	0.4209
ENSG00000254177		8	0.0371	0.0159	2.3351	0.0196	0.4209
ENSG00000198482	ZNF808	19	-0.0368	0.0158	-2.3346	0.0196	0.4209
ENSG00000133401	PDZD2	5	-0.0373	0.016	-2.3345	0.0196	0.4209
ENSG00000123297	TSFM	12	-0.0373	0.016	-2.334	0.0196	0.421
ENSG00000221716	SNORA11	X	0.0403	0.0173	2.3329	0.0197	0.4217
ENSG00000249992	TMEM158	3	0.0402	0.0172	2.331	0.0198	0.4235
ENSG00000135424	ITGA7	12	-0.039	0.0167	-2.3297	0.0198	0.4245
ENSG00000288888		4	0.0384	0.0165	2.3285	0.0199	0.4252
ENSG00000254884	PRR13P2	11	-0.0366	0.0157	-2.328	0.0199	0.4252
ENSG00000167967	E4F1	16	-0.0389	0.0167	-2.3279	0.0199	0.4252
ENSG00000206560	ANKRD28	3	-0.0384	0.0165	-2.3276	0.02	0.4252
ENSG00000116213	WRAP73	1	-0.0394	0.0169	-2.3263	0.02	0.4254
ENSG00000104863	LIN7B	19	-0.0374	0.0161	-2.3262	0.02	0.4254
ENSG00000290100		2	0.038	0.0164	2.3262	0.02	0.4254
ENSG00000291090	CCDC144BP	17	0.0376	0.0162	2.3254	0.0201	0.4257
ENSG00000183604	SMG1P5	16	-0.0386	0.0166	-2.3251	0.0201	0.4257
ENSG00000144199	FAHD2B	2	-0.037	0.0159	-2.3241	0.0201	0.4257
ENSG00000288852		11	0.0375	0.0161	2.3241	0.0201	0.4257
ENSG00000101421	CHMP4B	20	-0.0354	0.0152	-2.3234	0.0202	0.4257
ENSG00000173599	PC	11	-0.0374	0.0161	-2.3232	0.0202	0.4257
ENSG00000186300	ZNF555	19	-0.0388	0.0167	-2.3226	0.0202	0.4257
ENSG00000075568	TMEM131	2	0.0371	0.016	2.3224	0.0202	0.4257
ENSG00000139636	LMBR1L	12	-0.04	0.0172	-2.3221	0.0203	0.4257
ENSG00000198064	NPIPB13	16	-0.0385	0.0166	-2.3214	0.0203	0.4257
ENSG00000104312	RIPK2	8	0.038	0.0164	2.3209	0.0203	0.4257
ENSG00000164754	RAD21	8	-0.0387	0.0167	-2.3209	0.0203	0.4257
ENSG00000250075		4	-0.0385	0.0166	-2.3202	0.0204	0.4257
ENSG00000269825		19	-0.0356	0.0154	-2.32	0.0204	0.4257
ENSG00000274460		16	-0.0381	0.0164	-2.32	0.0204	0.4257
ENSG00000223599		1	-0.038	0.0164	-2.319	0.0204	0.4257
ENSG00000262919	CCNQ	X	0.037	0.016	2.3185	0.0204	0.4257
ENSG00000277900	Metazoa_SRP	X	0.0385	0.0166	2.3184	0.0205	0.4257
ENSG00000128059	PPAT	4	-0.0381	0.0164	-2.3184	0.0205	0.4257
ENSG00000168405	CMAHP	6	-0.0358	0.0154	-2.3183	0.0205	0.4257
ENSG00000206417	H1-10-AS1	3	-0.0384	0.0166	-2.3166	0.0205	0.4269
ENSG00000101353	MROH8	20	0.0363	0.0157	2.3165	0.0206	0.4269
ENSG00000087995	METTL2A	17	0.0403	0.0174	2.3152	0.0206	0.4273
ENSG00000143942	CHAC2	2	0.0391	0.0169	2.3139	0.0207	0.4273
ENSG00000254909		11	0.0367	0.0159	2.3136	0.0207	0.4273
ENSG00000269352	PTOV1-AS2	19	-0.0389	0.0168	-2.3132	0.0207	0.4273
ENSG00000161381	PLXDC1	17	-0.0396	0.0171	-2.3129	0.0208	0.4273
ENSG00000166428	PLD4	14	0.0377	0.0163	2.3124	0.0208	0.4273
ENSG00000207088	SNORA7B	3	-0.04	0.0173	-2.312	0.0208	0.4273
ENSG00000113812	ACTR8	3	-0.0361	0.0156	-2.3119	0.0208	0.4273
ENSG00000255468	B4GAT1-DT	11	-0.0395	0.0171	-2.3117	0.0208	0.4273
ENSG00000198369	SPRED2	2	-0.0394	0.0171	-2.3117	0.0208	0.4273
ENSG00000204272	NBDY	X	0.0364	0.0157	2.3117	0.0208	0.4273
ENSG00000121274	TENT4B	16	-0.039	0.0169	-2.311	0.0209	0.4273
ENSG00000276380	UBE2NL	X	0.0382	0.0165	2.311	0.0209	0.4273
ENSG00000197965	MPZL1	1	-0.038	0.0165	-2.3108	0.0209	0.4273
ENSG00000272189	MAP7-AS1	6	-0.0407	0.0176	-2.3094	0.0209	0.4284
ENSG00000176749	CDK5R1	17	-0.0366	0.0158	-2.3086	0.021	0.4284
ENSG00000241490		3	-0.0379	0.0164	-2.3081	0.021	0.4284
ENSG00000107957	SH3PXD2A	10	0.0379	0.0164	2.308	0.021	0.4284
ENSG00000211679	IGLC3	22	0.0361	0.0156	2.308	0.021	0.4284
ENSG00000260555		7	-0.0372	0.0161	-2.307	0.0211	0.4288
ENSG00000035403	VCL	10	0.0381	0.0165	2.3068	0.0211	0.4288
ENSG00000154359	LONRF1	8	0.0379	0.0164	2.3065	0.0211	0.4288
ENSG00000277858	H2AB2	X	0.0392	0.017	2.3059	0.0211	0.4289
ENSG00000173715	TOP6BL	11	0.0379	0.0164	2.3056	0.0212	0.4289
ENSG00000170485	NPAS2	2	-0.0382	0.0166	-2.3053	0.0212	0.4289
ENSG00000103227	LMF1	16	0.0388	0.0168	2.3048	0.0212	0.429
ENSG00000289444		10	-0.0336	0.0146	-2.3043	0.0212	0.4292
ENSG00000240053	LY6G5B	6	-0.0371	0.0161	-2.3037	0.0213	0.4294
ENSG00000120262	CCDC170	6	0.0389	0.0169	2.302	0.0214	0.4304
ENSG00000166949	SMAD3	15	0.04	0.0174	2.301	0.0214	0.4304
ENSG00000286401		10	-0.0355	0.0154	-2.3009	0.0214	0.4304
ENSG00000228000	RPL7AP65	17	0.0394	0.0171	2.3007	0.0214	0.4304
ENSG00000173905	GOLIM4	3	0.0358	0.0156	2.2998	0.0215	0.4304
ENSG00000196781	TLE1	9	0.0384	0.0167	2.2995	0.0215	0.4304
ENSG00000232273	FTH1P1	1	-0.0389	0.0169	-2.2991	0.0215	0.4304
ENSG00000182362	YBEY	21	-0.0378	0.0165	-2.2988	0.0215	0.4304
ENSG00000173221	GLRX	5	0.038	0.0165	2.2987	0.0215	0.4304
ENSG00000167920	KRT10-AS1	17	-0.0409	0.0178	-2.2984	0.0216	0.4304
ENSG00000290556		5	0.0392	0.0171	2.2982	0.0216	0.4304
ENSG00000290642		14	-0.0391	0.017	-2.2978	0.0216	0.4304
ENSG00000255836		12	-0.0389	0.0169	-2.297	0.0216	0.4304
ENSG00000132846	ZBED3	5	0.0407	0.0177	2.2967	0.0217	0.4304
ENSG00000164118	CEP44	4	-0.0371	0.0162	-2.2964	0.0217	0.4304
ENSG00000069535	MAOB	X	0.0364	0.0159	2.2964	0.0217	0.4304
ENSG00000116350	SRSF4	1	-0.0392	0.0171	-2.2961	0.0217	0.4304
ENSG00000105136	ZNF419	19	-0.0355	0.0155	-2.2959	0.0217	0.4304
ENSG00000225507		7	0.0355	0.0155	2.2956	0.0217	0.4304
ENSG00000187210	GCNT1	9	0.0373	0.0163	2.295	0.0218	0.4304
ENSG00000123600	METTL8	2	-0.0419	0.0183	-2.2946	0.0218	0.4304
ENSG00000134014	ELP3	8	0.0403	0.0176	2.2942	0.0218	0.4304
ENSG00000007202	BLTP2	17	0.0407	0.0177	2.2938	0.0218	0.4304
ENSG00000240002	YBX1P3	3	0.0347	0.0151	2.2934	0.0218	0.4304
ENSG00000235947	EGOT	3	0.0364	0.0159	2.2934	0.0218	0.4304
ENSG00000250565	ATP6V1E2	2	-0.0392	0.0171	-2.2933	0.0219	0.4304
ENSG00000262652		17	0.038	0.0166	2.2929	0.0219	0.4305
ENSG00000136011	STAB2	12	-0.0371	0.0162	-2.2923	0.0219	0.4308
ENSG00000245156		11	-0.0382	0.0167	-2.2915	0.022	0.4308
ENSG00000140993	TIGD7	16	-0.038	0.0166	-2.2911	0.022	0.4308
ENSG00000158423	RIBC1	X	-0.0401	0.0175	-2.2909	0.022	0.4308
ENSG00000197885	NKIRAS1	3	-0.0359	0.0157	-2.2905	0.022	0.4308
ENSG00000287257		17	-0.0399	0.0174	-2.2903	0.022	0.4308
ENSG00000213707	HMGB1P10	22	-0.038	0.0166	-2.2901	0.022	0.4308
ENSG00000211949	IGHV3-23	14	0.0356	0.0156	2.2888	0.0221	0.4318
ENSG00000226501	USF1P1	21	-0.0381	0.0167	-2.2883	0.0221	0.432
ENSG00000240322	RN7SL481P	7	0.0388	0.017	2.2879	0.0222	0.432
ENSG00000107771	CCSER2	10	-0.041	0.0179	-2.287	0.0222	0.4327
ENSG00000228318	MX1-AS1	21	0.0385	0.0168	2.2861	0.0223	0.4332
ENSG00000068120	COASY	17	-0.0397	0.0174	-2.285	0.0223	0.4341
ENSG00000263126		16	-0.039	0.0171	-2.2843	0.0224	0.4341
ENSG00000176920	FUT2	19	-0.0366	0.016	-2.2838	0.0224	0.4341
ENSG00000273213	H3-7	1	-0.0396	0.0174	-2.2835	0.0224	0.4341
ENSG00000290832		7	0.0369	0.0162	2.2833	0.0224	0.4341
ENSG00000231549	ATP5MKP1	X	0.0385	0.0169	2.2828	0.0225	0.4341
ENSG00000103599	IQCH	15	0.0384	0.0168	2.2825	0.0225	0.4341
ENSG00000272689		22	0.0379	0.0166	2.2819	0.0225	0.4341
ENSG00000187815	ZFP69	1	-0.0391	0.0171	-2.2819	0.0225	0.4341
ENSG00000158683	PKD1L1	7	0.037	0.0162	2.2818	0.0225	0.4341
ENSG00000170374	SP7	12	-0.0367	0.0161	-2.2811	0.0226	0.4343
ENSG00000280286	FRG1KP	9	0.038	0.0167	2.2809	0.0226	0.4343
ENSG00000133739	LRRCC1	8	0.0376	0.0165	2.28	0.0226	0.4349
ENSG00000047249	ATP6V1H	8	-0.0388	0.017	-2.2794	0.0227	0.4349
ENSG00000258545	RHOXF1-AS1	X	0.0389	0.0171	2.2791	0.0227	0.4349
ENSG00000231651	DLG3-AS1	X	0.0371	0.0163	2.2788	0.0227	0.4349
ENSG00000134294	SLC38A2	12	-0.0345	0.0151	-2.2786	0.0227	0.4349
ENSG00000285731		3	-0.036	0.0158	-2.2781	0.0227	0.4349
ENSG00000164236	ANKRD33B	5	0.0362	0.0159	2.2778	0.0228	0.4349
ENSG00000184305	CCSER1	4	0.0364	0.016	2.2774	0.0228	0.4349
ENSG00000280248		17	0.0407	0.0179	2.2772	0.0228	0.4349
ENSG00000120727	PAIP2	5	-0.0377	0.0166	-2.2764	0.0228	0.4354
ENSG00000214773		3	0.0384	0.0169	2.2756	0.0229	0.4359
ENSG00000258359	PCNPP1	12	-0.0366	0.0161	-2.275	0.0229	0.4363
ENSG00000221739	MIR1203	17	0.0376	0.0166	2.2737	0.023	0.4371
ENSG00000132915	PDE6A	5	-0.0367	0.0161	-2.2732	0.023	0.4371
ENSG00000279041		8	0.0346	0.0152	2.2731	0.023	0.4371
ENSG00000111450	STX2	12	0.0387	0.017	2.2719	0.0231	0.4382
ENSG00000139517	LNX2	13	0.0355	0.0156	2.271	0.0232	0.4387
ENSG00000274929		13	-0.0368	0.0162	-2.2708	0.0232	0.4387
ENSG00000279361		17	-0.0384	0.0169	-2.2692	0.0233	0.44
ENSG00000102981	PARD6A	16	-0.0378	0.0167	-2.2687	0.0233	0.44
ENSG00000177688	SUMO4	6	-0.0354	0.0156	-2.2683	0.0233	0.44
ENSG00000231875		X	-0.0394	0.0174	-2.2681	0.0233	0.44
ENSG00000222057	RNU4-62P	3	-0.0379	0.0167	-2.2668	0.0234	0.44
ENSG00000286020		2	-0.0364	0.0161	-2.2662	0.0235	0.44
ENSG00000233339		2	0.0389	0.0172	2.2657	0.0235	0.44
ENSG00000073792	IGF2BP2	3	0.0367	0.0162	2.2654	0.0235	0.44
ENSG00000159761	C16orf86	16	0.0403	0.0178	2.2653	0.0235	0.44
ENSG00000119661	DNAL1	14	0.0385	0.017	2.2653	0.0235	0.44
ENSG00000119866	BCL11A	2	0.0358	0.0158	2.2649	0.0235	0.44
ENSG00000254789		11	-0.0368	0.0163	-2.2648	0.0235	0.44
ENSG00000267383		19	-0.0366	0.0162	-2.2643	0.0236	0.44
ENSG00000101605	MYOM1	18	-0.0369	0.0163	-2.2637	0.0236	0.44
ENSG00000286974		6	-0.0399	0.0176	-2.2636	0.0236	0.44
ENSG00000023839	ABCC2	10	0.0371	0.0164	2.2635	0.0236	0.44
ENSG00000234135	RPL23AP83	X	0.0366	0.0162	2.2633	0.0236	0.44
ENSG00000076554	TPD52	8	0.0381	0.0168	2.2633	0.0236	0.44
ENSG00000241351	IGKV3-11	2	0.0371	0.0164	2.2626	0.0237	0.4404
ENSG00000232653	GOLGA8N	15	-0.0368	0.0163	-2.2619	0.0237	0.4405
ENSG00000233535		X	0.0361	0.0159	2.2617	0.0237	0.4405
ENSG00000137486	ARRB1	11	0.0399	0.0177	2.2614	0.0238	0.4405
ENSG00000258485	SRMP2	14	0.0346	0.0153	2.2611	0.0238	0.4405
ENSG00000196074	SYCP2	20	-0.0382	0.0169	-2.2593	0.0239	0.4419
ENSG00000280109	PLAC4	21	0.0375	0.0166	2.2588	0.0239	0.4419
ENSG00000101337	TM9SF4	20	0.0388	0.0172	2.2586	0.0239	0.4419
ENSG00000258469	CHMP4BP1	14	-0.0387	0.0171	-2.2585	0.0239	0.4419
ENSG00000092853	CLSPN	1	0.0363	0.0161	2.2573	0.024	0.4429
ENSG00000207367	RNU6-29P	X	0.0361	0.016	2.2553	0.0241	0.4437
ENSG00000165806	CASP7	10	0.0392	0.0174	2.2553	0.0241	0.4437
ENSG00000164171	ITGA2	5	-0.0386	0.0171	-2.2546	0.0242	0.4437
ENSG00000289318		1	-0.0396	0.0176	-2.2545	0.0242	0.4437
ENSG00000186104	CYP2R1	11	-0.0356	0.0158	-2.2536	0.0242	0.4437
ENSG00000228097	MTATP6P11	9	0.0382	0.017	2.2529	0.0243	0.4437
ENSG00000240859	LINC03014	7	-0.0385	0.0171	-2.2529	0.0243	0.4437
ENSG00000185414	MRPL30	2	-0.0403	0.0179	-2.2528	0.0243	0.4437
ENSG00000114030	KPNA1	3	-0.0384	0.0171	-2.2527	0.0243	0.4437
ENSG00000168003	SLC3A2	11	0.0368	0.0163	2.2525	0.0243	0.4437
ENSG00000143379	SETDB1	1	-0.0393	0.0175	-2.2517	0.0244	0.4437
ENSG00000070031	SCT	11	0.0367	0.0163	2.2517	0.0244	0.4437
ENSG00000139547	RDH16	12	-0.0359	0.016	-2.2516	0.0244	0.4437
ENSG00000015568	RGPD5	2	-0.0365	0.0162	-2.2511	0.0244	0.4437
ENSG00000149929	HIRIP3	16	-0.0355	0.0158	-2.2511	0.0244	0.4437
ENSG00000180488	MIGA1	1	-0.0381	0.0169	-2.251	0.0244	0.4437
ENSG00000174837	ADGRE1	19	0.0378	0.0168	2.2508	0.0244	0.4437
ENSG00000254701		5	-0.0358	0.0159	-2.2503	0.0245	0.4439
ENSG00000259895	TEDC2-AS1	16	0.0364	0.0162	2.2497	0.0245	0.4439
ENSG00000204165	CXorf65	X	0.0383	0.017	2.2497	0.0245	0.4439
ENSG00000023909	GCLM	1	0.0357	0.0159	2.2493	0.0245	0.444
ENSG00000260859		16	-0.0392	0.0174	-2.2485	0.0246	0.4442
ENSG00000224043	CCNT2-AS1	2	-0.0382	0.017	-2.2479	0.0246	0.4442
ENSG00000122591	HYCC1	7	0.0376	0.0167	2.2476	0.0246	0.4442
ENSG00000102030	NAA10	X	-0.0344	0.0153	-2.2474	0.0246	0.4442
ENSG00000237758	BANF1P3	2	-0.039	0.0173	-2.2471	0.0247	0.4442
ENSG00000231087	FDPSP7	7	-0.038	0.0169	-2.2471	0.0247	0.4442
ENSG00000251484		1	0.036	0.016	2.2467	0.0247	0.4442
ENSG00000124201	ZNFX1	20	0.0388	0.0173	2.2456	0.0248	0.4451
ENSG00000254604		11	-0.0376	0.0168	-2.244	0.0249	0.4458
ENSG00000266028	SRGAP2	1	0.0363	0.0162	2.2436	0.0249	0.4458
ENSG00000226450	CYP2D8P	22	-0.0354	0.0158	-2.2434	0.0249	0.4458
ENSG00000230366	DSCR9	21	-0.0389	0.0173	-2.2431	0.0249	0.4458
ENSG00000138081	FBXO11	2	-0.0384	0.0171	-2.2429	0.0249	0.4458
ENSG00000243175	RPSAP36	4	0.0368	0.0164	2.2426	0.0249	0.4458
ENSG00000224848		9	-0.0359	0.016	-2.2421	0.025	0.4458
ENSG00000236790	LINC00299	2	0.0354	0.0158	2.2418	0.025	0.4458
ENSG00000152749	GPR180	13	-0.036	0.0161	-2.2415	0.025	0.4458
ENSG00000200269	RNU6-838P	4	0.0367	0.0164	2.2414	0.025	0.4458
ENSG00000230894		9	-0.0388	0.0173	-2.2408	0.0251	0.4458
ENSG00000229337		2	-0.0388	0.0173	-2.2408	0.0251	0.4458
ENSG00000246560	UBE2D3-AS1	4	-0.0358	0.016	-2.2399	0.0251	0.4458
ENSG00000286504		12	0.0351	0.0157	2.2391	0.0252	0.4458
ENSG00000290453		10	0.0327	0.0146	2.239	0.0252	0.4458
ENSG00000259544		15	0.0355	0.0159	2.2377	0.0253	0.4458
ENSG00000198034	RPS4X	X	-0.0357	0.016	-2.2374	0.0253	0.4458
ENSG00000206747	RNU6-245P	X	0.033	0.0147	2.2372	0.0253	0.4458
ENSG00000258511	LINC02295	14	-0.0374	0.0167	-2.2371	0.0253	0.4458
ENSG00000263465	SRSF8	11	0.0362	0.0162	2.237	0.0253	0.4458
ENSG00000207870	MIR221	X	0.0363	0.0162	2.2369	0.0253	0.4458
ENSG00000224892	RPS4XP16	13	-0.0385	0.0172	-2.2366	0.0253	0.4458
ENSG00000261114		16	-0.0382	0.0171	-2.2364	0.0253	0.4458
ENSG00000256347	OR8R1P	11	0.0353	0.0158	2.2362	0.0254	0.4458
ENSG00000125498	KIR2DL1	19	0.037	0.0166	2.236	0.0254	0.4458
ENSG00000253873	PCDHGA11	5	-0.0344	0.0154	-2.236	0.0254	0.4458
ENSG00000141034	GID4	17	0.0354	0.0159	2.2357	0.0254	0.4458
ENSG00000275131	PDE4DIPP2	1	0.0373	0.0167	2.2357	0.0254	0.4458
ENSG00000101997	CCDC22	X	0.0359	0.0161	2.2349	0.0254	0.4462
ENSG00000183401	CCDC159	19	-0.039	0.0175	-2.2339	0.0255	0.447
ENSG00000228705	LINC00659	20	-0.0347	0.0155	-2.2328	0.0256	0.4479
ENSG00000271022		11	-0.0379	0.017	-2.2324	0.0256	0.4479
ENSG00000139697	SBNO1	12	-0.0351	0.0157	-2.2322	0.0256	0.4479
ENSG00000289900		13	-0.0377	0.0169	-2.2306	0.0257	0.4493
ENSG00000213988	ZNF90	19	-0.0355	0.0159	-2.2299	0.0258	0.4497
ENSG00000261394		16	0.0393	0.0176	2.2295	0.0258	0.4499
ENSG00000062524	LTK	15	0.0377	0.0169	2.2281	0.0259	0.4511
ENSG00000172824	CES4A	16	-0.0368	0.0165	-2.2274	0.0259	0.4516
ENSG00000280334		16	-0.0362	0.0163	-2.2268	0.026	0.4518
ENSG00000123612	ACVR1C	2	-0.0376	0.0169	-2.2263	0.026	0.452
ENSG00000226824		7	0.0376	0.0169	2.2252	0.0261	0.4527
ENSG00000245522	LINC02709	11	0.0371	0.0167	2.225	0.0261	0.4527
ENSG00000230021		1	-0.0375	0.0168	-2.2246	0.0261	0.4527
ENSG00000235560	ZNF747-DT	16	-0.0386	0.0174	-2.2244	0.0261	0.4527
ENSG00000102901	CENPT	16	-0.035	0.0158	-2.2241	0.0262	0.4527
ENSG00000101346	POFUT1	20	0.0363	0.0163	2.2232	0.0262	0.4531
ENSG00000134369	NAV1	1	0.0375	0.0169	2.2227	0.0263	0.4531
ENSG00000033050	ABCF2	7	-0.0378	0.017	-2.2224	0.0263	0.4531
ENSG00000140750	ARHGAP17	16	0.0379	0.0171	2.2224	0.0263	0.4531
ENSG00000171130	ATP6V0E2	7	-0.037	0.0166	-2.2221	0.0263	0.4531
ENSG00000277152		15	-0.0359	0.0162	-2.2216	0.0263	0.4534
ENSG00000277595		12	-0.0377	0.017	-2.2211	0.0264	0.4534
ENSG00000160932	LY6E	8	0.037	0.0167	2.2209	0.0264	0.4534
ENSG00000004939	SLC4A1	17	0.034	0.0153	2.2205	0.0264	0.4535
ENSG00000131127	ZNF141	4	-0.0401	0.0181	-2.2195	0.0265	0.4542
ENSG00000172771	EFCAB12	3	-0.0373	0.0168	-2.2189	0.0265	0.4545
ENSG00000228857	ACTR3-AS1	2	0.0371	0.0167	2.2181	0.0266	0.4545
ENSG00000185641		5	0.0357	0.0161	2.218	0.0266	0.4545
ENSG00000289633		10	0.036	0.0162	2.2179	0.0266	0.4545
ENSG00000279235		15	-0.0374	0.0168	-2.2177	0.0266	0.4545
ENSG00000135617	PRADC1	2	-0.0377	0.017	-2.2169	0.0267	0.4547
ENSG00000111846	GCNT2	6	0.0332	0.015	2.2163	0.0267	0.4547
ENSG00000141551	CSNK1D	17	-0.0378	0.017	-2.216	0.0267	0.4547
ENSG00000261654		1	0.0349	0.0158	2.216	0.0267	0.4547
ENSG00000144115	THNSL2	2	-0.0366	0.0165	-2.2155	0.0268	0.4547
ENSG00000160791	CCR5	3	0.0365	0.0165	2.2153	0.0268	0.4547
ENSG00000168329	CX3CR1	3	0.0357	0.0161	2.2152	0.0268	0.4547
ENSG00000168939	SPRY3	X	0.0371	0.0168	2.2143	0.0268	0.4552
ENSG00000291127	ANKRD36BP2	2	-0.0353	0.016	-2.2139	0.0269	0.4552
ENSG00000289904		13	0.0369	0.0167	2.2133	0.0269	0.4552
ENSG00000170540	ARL6IP1	16	0.0352	0.0159	2.2133	0.0269	0.4552
ENSG00000173598	NUDT4	12	0.0359	0.0162	2.2131	0.0269	0.4552
ENSG00000177239	MAN1B1	9	-0.0371	0.0168	-2.2126	0.027	0.4552
ENSG00000233184	DPH5-DT	1	0.0358	0.0162	2.2123	0.027	0.4552
ENSG00000123453	SARDH	9	-0.035	0.0158	-2.2117	0.027	0.4552
ENSG00000156510	HKDC1	10	-0.033	0.0149	-2.2116	0.027	0.4552
ENSG00000174684	B4GAT1	11	-0.035	0.0158	-2.2116	0.027	0.4552
ENSG00000229622	MTND5P2	13	-0.0372	0.0168	-2.2108	0.0271	0.4558
ENSG00000133874	RNF122	8	0.0365	0.0165	2.2105	0.0271	0.4558
ENSG00000110375	UPK2	11	-0.0372	0.0168	-2.2101	0.0271	0.4559
ENSG00000226777	FAM30A	14	0.0353	0.016	2.2097	0.0272	0.4559
ENSG00000277462	ZNF670	1	-0.0342	0.0155	-2.2087	0.0272	0.4561
ENSG00000168411	RFWD3	16	-0.0348	0.0157	-2.2086	0.0272	0.4561
ENSG00000253106		8	0.0375	0.017	2.2086	0.0272	0.4561
ENSG00000215421	ZNF407	18	-0.0374	0.0169	-2.2083	0.0272	0.4561
ENSG00000011566	MAP4K3	2	0.0378	0.0171	2.2076	0.0273	0.4566
ENSG00000211776	TRAV2	14	-0.0363	0.0164	-2.2073	0.0273	0.4566
ENSG00000265975		17	-0.0363	0.0165	-2.2064	0.0274	0.4572
ENSG00000288823		10	-0.0367	0.0166	-2.2052	0.0275	0.4579
ENSG00000254851		11	-0.0344	0.0156	-2.205	0.0275	0.4579
ENSG00000152078	TLCD4	1	0.0333	0.0151	2.2049	0.0275	0.4579
ENSG00000166831	RBPMS2	15	0.0354	0.0161	2.2035	0.0276	0.4592
ENSG00000280173		3	0.0354	0.0161	2.2027	0.0276	0.4596
ENSG00000286619	PM20D1-AS1	1	-0.0354	0.0161	-2.2017	0.0277	0.4603
ENSG00000251287	ALG1L2	3	0.0353	0.016	2.2013	0.0277	0.4603
ENSG00000249115	HAUS5	19	-0.0362	0.0165	-2.2012	0.0277	0.4603
ENSG00000173113	TRMT112	11	-0.0379	0.0172	-2.2005	0.0278	0.4608
ENSG00000211886	TRAJ3	14	-0.0387	0.0176	-2.1995	0.0279	0.4614
ENSG00000175505	CLCF1	11	0.0339	0.0154	2.1994	0.0279	0.4614
ENSG00000284914		6	0.0355	0.0162	2.1988	0.0279	0.4614
ENSG00000253924		8	0.034	0.0155	2.1983	0.028	0.4614
ENSG00000290758	POLR2J4	7	-0.0339	0.0154	-2.1982	0.028	0.4614
ENSG00000082146	STRADB	2	0.0347	0.0158	2.1981	0.028	0.4614
ENSG00000237938		1	0.0371	0.0169	2.1977	0.028	0.4615
ENSG00000229587		9	0.0376	0.0171	2.1966	0.0281	0.462
ENSG00000257195	HNRNPA1P50	12	0.0381	0.0173	2.1966	0.0281	0.462
ENSG00000201659	RNU12-2P	X	0.0356	0.0162	2.1962	0.0281	0.462
ENSG00000225822	UBXN7-AS1	3	-0.0369	0.0168	-2.1957	0.0281	0.462
ENSG00000091181	IL5RA	3	0.0363	0.0165	2.1956	0.0281	0.462
ENSG00000171954	CYP4F22	19	0.0358	0.0163	2.1954	0.0282	0.462
ENSG00000154265	ABCA5	17	-0.0383	0.0175	-2.1946	0.0282	0.4626
ENSG00000243725	TTC4	1	0.0359	0.0164	2.194	0.0283	0.4628
ENSG00000071242	RPS6KA2	6	0.0356	0.0162	2.1938	0.0283	0.4628
ENSG00000241868	RN7SL434P	3	-0.0363	0.0166	-2.1934	0.0283	0.4629
ENSG00000187105	HEATR4	14	0.0352	0.016	2.1929	0.0283	0.4629
ENSG00000021645	NRXN3	14	0.0364	0.0166	2.1924	0.0284	0.4629
ENSG00000123178	SPRYD7	13	-0.0365	0.0167	-2.1921	0.0284	0.4629
ENSG00000273724		16	0.0349	0.0159	2.1914	0.0285	0.4629
ENSG00000259224	SLC35G6	17	-0.0356	0.0163	-2.1913	0.0285	0.4629
ENSG00000279520		16	-0.0352	0.0161	-2.1912	0.0285	0.4629
ENSG00000164597	COG5	7	-0.0348	0.0159	-2.1911	0.0285	0.4629
ENSG00000247077	PGAM5	12	0.0356	0.0163	2.1909	0.0285	0.4629
ENSG00000204934	ATP6V0E2-AS1	7	-0.0364	0.0166	-2.1901	0.0285	0.4629
ENSG00000138073	PREB	2	-0.0357	0.0163	-2.1898	0.0286	0.4629
ENSG00000151247	EIF4E	4	-0.0377	0.0172	-2.1898	0.0286	0.4629
ENSG00000173821	RNF213	17	0.038	0.0173	2.1893	0.0286	0.4629
ENSG00000155189	AGPAT5	8	0.0366	0.0167	2.1886	0.0287	0.4629
ENSG00000188822	CNR2	1	0.0338	0.0155	2.1886	0.0287	0.4629
ENSG00000259065	MIDEAS-AS1	14	0.0348	0.0159	2.1886	0.0287	0.4629
ENSG00000196411	EPHB4	7	-0.037	0.0169	-2.1884	0.0287	0.4629
ENSG00000162882	HAAO	2	0.0353	0.0162	2.1878	0.0287	0.4629
ENSG00000128346	C22orf23	22	0.0364	0.0166	2.1878	0.0287	0.4629
ENSG00000139974	SLC38A6	14	-0.0344	0.0157	-2.1868	0.0288	0.4637
ENSG00000133789	SWAP70	11	0.0367	0.0168	2.1843	0.029	0.4663
ENSG00000157445	CACNA2D3	3	-0.0384	0.0176	-2.1827	0.0291	0.4678
ENSG00000115525	ST3GAL5	2	0.0379	0.0174	2.1824	0.0291	0.4678
ENSG00000289704		15	0.034	0.0156	2.1812	0.0292	0.4687
ENSG00000234741	GAS5	1	-0.0355	0.0163	-2.1811	0.0292	0.4687
ENSG00000124191	TOX2	20	-0.0363	0.0166	-2.1808	0.0292	0.4687
ENSG00000166313	APBB1	11	-0.0369	0.0169	-2.1799	0.0293	0.469
ENSG00000105875	WDR91	7	0.0361	0.0166	2.1794	0.0293	0.469
ENSG00000104969	SGTA	19	-0.0354	0.0163	-2.1792	0.0293	0.469
ENSG00000198056	PRIM1	12	-0.0342	0.0157	-2.1788	0.0294	0.469
ENSG00000150768	DLAT	11	-0.0347	0.0159	-2.1786	0.0294	0.469
ENSG00000168234	TTC39C	18	0.0347	0.0159	2.178	0.0294	0.469
ENSG00000196604	POTEF	2	0.0367	0.0168	2.177	0.0295	0.469
ENSG00000231845	HMGB3P14	3	0.0372	0.0171	2.1769	0.0295	0.469
ENSG00000259654		15	-0.0338	0.0155	-2.1769	0.0295	0.469
ENSG00000105258	POLR2I	19	-0.0337	0.0155	-2.1767	0.0295	0.469
ENSG00000224934	GOT1-DT	10	-0.038	0.0175	-2.1763	0.0296	0.469
ENSG00000265656		18	-0.0364	0.0167	-2.1761	0.0296	0.469
ENSG00000065057	NTHL1	16	-0.0354	0.0163	-2.1761	0.0296	0.469
ENSG00000239697	TNFSF12	17	0.0358	0.0164	2.1759	0.0296	0.469
ENSG00000182158	CREB3L2	7	0.0341	0.0157	2.1753	0.0296	0.469
ENSG00000264781	MIR4537	14	0.0361	0.0166	2.1752	0.0296	0.469
ENSG00000135912	TTLL4	2	-0.0342	0.0157	-2.175	0.0297	0.469
ENSG00000207091	Y_RNA	15	-0.0357	0.0164	-2.1749	0.0297	0.469
ENSG00000204301	NOTCH4	6	0.0343	0.0158	2.1747	0.0297	0.469
ENSG00000006576	PHTF2	7	0.0368	0.017	2.1738	0.0297	0.4697
ENSG00000187735	TCEA1	8	0.0351	0.0161	2.1733	0.0298	0.4699
ENSG00000164331	ANKRA2	5	-0.0358	0.0165	-2.1725	0.0298	0.4705
ENSG00000243508	DNAJB6P7	3	-0.0388	0.0179	-2.1721	0.0299	0.4705
ENSG00000273559	CWC25	17	-0.0368	0.0169	-2.1719	0.0299	0.4705
ENSG00000070985	TRPM5	11	-0.0346	0.0159	-2.1712	0.0299	0.4706
ENSG00000226394		1	-0.0362	0.0167	-2.1712	0.0299	0.4706
ENSG00000256525	POLG2	17	0.0361	0.0166	2.1707	0.03	0.4707
ENSG00000248180	GAPDHP60	4	-0.0344	0.0158	-2.1702	0.03	0.4707
ENSG00000163683	SMIM14	4	0.0343	0.0158	2.1699	0.03	0.4707
ENSG00000269172		19	0.0366	0.0169	2.1696	0.0301	0.4707
ENSG00000260816		16	0.0371	0.0171	2.1691	0.0301	0.4707
ENSG00000285646		1	-0.0364	0.0168	-2.1689	0.0301	0.4707
ENSG00000228300	FAM174C	19	0.035	0.0161	2.1687	0.0301	0.4707
ENSG00000287427		10	-0.0391	0.018	-2.1686	0.0301	0.4707
ENSG00000274591		12	-0.035	0.0161	-2.1685	0.0302	0.4707
ENSG00000233822	H2BC15	6	0.0337	0.0156	2.1662	0.0303	0.4728
ENSG00000256464	YWHABP2	11	-0.0359	0.0166	-2.1659	0.0304	0.4728
ENSG00000005379	TSPOAP1	17	-0.0339	0.0157	-2.1656	0.0304	0.4728
ENSG00000157800	SLC37A3	7	-0.0368	0.017	-2.1655	0.0304	0.4728
ENSG00000126231	PROZ	13	-0.0369	0.0171	-2.1647	0.0304	0.4734
ENSG00000125388	GRK4	4	0.0358	0.0166	2.1639	0.0305	0.474
ENSG00000258476	LINC02207	15	-0.0366	0.0169	-2.1634	0.0305	0.474
ENSG00000250397		11	-0.0341	0.0158	-2.163	0.0306	0.474
ENSG00000188522	FAM83G	17	0.0369	0.0171	2.1627	0.0306	0.474
ENSG00000264895		17	-0.0356	0.0165	-2.1624	0.0306	0.474
ENSG00000107372	ZFAND5	9	0.0343	0.0159	2.1621	0.0306	0.474
ENSG00000147180	ZNF711	X	0.0344	0.0159	2.1621	0.0306	0.474
ENSG00000233264		7	-0.0367	0.017	-2.1615	0.0307	0.4743
ENSG00000270257		4	0.0349	0.0162	2.1608	0.0307	0.4743
ENSG00000163728	TTC14	3	-0.0364	0.0169	-2.16	0.0308	0.4743
ENSG00000228051	WBP11P3	X	0.0338	0.0156	2.1599	0.0308	0.4743
ENSG00000184635	ZNF93	19	-0.0361	0.0167	-2.1598	0.0308	0.4743
ENSG00000291317	TMEM276	8	-0.0359	0.0166	-2.1597	0.0308	0.4743
ENSG00000172893	DHCR7	11	0.0372	0.0172	2.1596	0.0308	0.4743
ENSG00000255517	DPP3-DT	11	-0.036	0.0167	-2.1593	0.0309	0.4743
ENSG00000273654		19	0.0353	0.0164	2.1583	0.0309	0.4743
ENSG00000266696		18	-0.0343	0.0159	-2.1582	0.0309	0.4743
ENSG00000231393		9	0.0342	0.0158	2.1579	0.031	0.4743
ENSG00000144290	SLC4A10	2	0.035	0.0162	2.1572	0.031	0.4743
ENSG00000254162		8	0.0343	0.0159	2.1568	0.031	0.4743
ENSG00000275956		3	-0.0378	0.0175	-2.1567	0.0311	0.4743
ENSG00000007516	BAIAP3	16	-0.0333	0.0154	-2.1561	0.0311	0.4743
ENSG00000256981		12	-0.0366	0.017	-2.1555	0.0312	0.4743
ENSG00000288924		9	0.0343	0.0159	2.1554	0.0312	0.4743
ENSG00000235508	RPS2P7	20	-0.0362	0.0168	-2.155	0.0312	0.4743
ENSG00000259792		15	0.0361	0.0168	2.155	0.0312	0.4743
ENSG00000247626	MARS2	2	-0.0355	0.0165	-2.1547	0.0312	0.4743
ENSG00000104918	RETN	19	-0.0364	0.0169	-2.1536	0.0313	0.4743
ENSG00000243466	IGKV1-5	2	0.0351	0.0163	2.1528	0.0314	0.4743
ENSG00000135476	ESPL1	12	0.037	0.0172	2.1527	0.0314	0.4743
ENSG00000217041		6	-0.0373	0.0173	-2.1527	0.0314	0.4743
ENSG00000051180	RAD51	15	0.0341	0.0159	2.1525	0.0314	0.4743
ENSG00000288794		3	0.0361	0.0168	2.1521	0.0314	0.4743
ENSG00000279066	HEXD-IT1	17	0.0336	0.0156	2.1516	0.0315	0.4743
ENSG00000225335		22	-0.0362	0.0168	-2.1515	0.0315	0.4743
ENSG00000234769	WASH4P	16	-0.0351	0.0163	-2.1512	0.0315	0.4743
ENSG00000142235	LMTK3	19	-0.0363	0.0169	-2.151	0.0315	0.4743
ENSG00000261064	LINC02256	15	0.035	0.0163	2.1508	0.0315	0.4743
ENSG00000230581	ACTG1P14	9	0.0372	0.0173	2.1508	0.0315	0.4743
ENSG00000125510	OPRL1	20	0.033	0.0153	2.1506	0.0315	0.4743
ENSG00000178971	CTC1	17	-0.035	0.0163	-2.1505	0.0315	0.4743
ENSG00000254165		8	0.036	0.0167	2.1496	0.0316	0.4743
ENSG00000164366	CCDC127	5	-0.0346	0.0161	-2.149	0.0317	0.4743
ENSG00000011376	LARS2	3	-0.035	0.0163	-2.1489	0.0317	0.4743
ENSG00000163681	SLMAP	3	-0.0346	0.0161	-2.1488	0.0317	0.4743
ENSG00000289269		7	-0.0342	0.0159	-2.1484	0.0317	0.4743
ENSG00000168495	POLR3D	8	-0.0344	0.016	-2.1482	0.0317	0.4743
ENSG00000108799	EZH1	17	-0.0346	0.0161	-2.1482	0.0317	0.4743
ENSG00000267710	EDDM13	19	0.0378	0.0176	2.1479	0.0317	0.4743
ENSG00000211898	IGHD	14	0.034	0.0158	2.1473	0.0318	0.4743
ENSG00000260992	DOCK9-DT	13	-0.0379	0.0177	-2.1471	0.0318	0.4743
ENSG00000287382		4	0.0349	0.0163	2.1471	0.0318	0.4743
ENSG00000168894	RNF181	2	-0.0339	0.0158	-2.1468	0.0318	0.4743
ENSG00000176623	RMDN1	8	0.0342	0.0159	2.1466	0.0319	0.4743
ENSG00000266777	SH3GL1P1	17	-0.038	0.0177	-2.1464	0.0319	0.4743
ENSG00000186301	MST1P2	1	-0.0362	0.0169	-2.1463	0.0319	0.4743
ENSG00000224072	VEZTP1	X	0.035	0.0163	2.1463	0.0319	0.4743
ENSG00000125648	SLC25A23	19	-0.035	0.0163	-2.1459	0.0319	0.4743
ENSG00000143127	ITGA10	1	-0.0327	0.0153	-2.1459	0.0319	0.4743
ENSG00000230606	APPAT	2	-0.0362	0.0169	-2.1454	0.0319	0.4743
ENSG00000047410	TPR	1	-0.0388	0.0181	-2.1454	0.0319	0.4743
ENSG00000235313	HM13-IT1	20	0.0346	0.0161	2.1449	0.032	0.4743
ENSG00000261884		16	-0.0364	0.017	-2.1447	0.032	0.4743
ENSG00000180071	ANKRD18A	9	0.0373	0.0174	2.1446	0.032	0.4743
ENSG00000181819	KCTD9P2	X	0.0354	0.0165	2.144	0.0321	0.4743
ENSG00000229808		1	-0.0353	0.0165	-2.1439	0.0321	0.4743
ENSG00000226180		16	0.0337	0.0157	2.1439	0.0321	0.4743
ENSG00000138375	SMARCAL1	2	0.0308	0.0144	2.1433	0.0321	0.4743
ENSG00000289038		X	-0.0358	0.0167	-2.1433	0.0321	0.4743
ENSG00000253214		8	0.0369	0.0172	2.1428	0.0322	0.4743
ENSG00000272345		6	0.0351	0.0164	2.1425	0.0322	0.4743
ENSG00000113273	ARSB	5	0.0361	0.0168	2.1425	0.0322	0.4743
ENSG00000165409	TSHR	14	0.0361	0.0168	2.1424	0.0322	0.4743
ENSG00000234199	LINC01191	2	-0.0356	0.0166	-2.1422	0.0322	0.4743
ENSG00000156603	MED19	11	-0.035	0.0164	-2.1416	0.0323	0.4747
ENSG00000286835		9	0.0329	0.0154	2.1413	0.0323	0.4748
ENSG00000221025	MIR1250	17	-0.0349	0.0163	-2.1395	0.0324	0.4766
ENSG00000176124	DLEU1	13	0.0357	0.0167	2.1391	0.0325	0.4767
ENSG00000131725	WDR44	X	-0.0351	0.0164	-2.1384	0.0325	0.4769
ENSG00000114302	PRKAR2A	3	-0.037	0.0173	-2.1383	0.0325	0.4769
ENSG00000153165	RGPD3	2	-0.0327	0.0153	-2.138	0.0325	0.477
ENSG00000164308	ERAP2	5	0.0351	0.0164	2.1372	0.0326	0.4775
ENSG00000142920	AZIN2	1	-0.0337	0.0158	-2.1366	0.0327	0.4775
ENSG00000222585	RNA5SP494	22	0.0354	0.0166	2.1365	0.0327	0.4775
ENSG00000291060		16	-0.0343	0.0161	-2.1365	0.0327	0.4775
ENSG00000130669	PAK4	19	-0.0343	0.016	-2.1352	0.0328	0.4779
ENSG00000253251	SHLD3	5	-0.0372	0.0174	-2.1348	0.0328	0.4779
ENSG00000229237	HMGN1P37	X	0.0367	0.0172	2.1347	0.0328	0.4779
ENSG00000189114	BLOC1S3	19	0.0354	0.0166	2.1345	0.0328	0.4779
ENSG00000115504	EHBP1	2	-0.0345	0.0161	-2.1343	0.0328	0.4779
ENSG00000164182	NDUFAF2	5	-0.0359	0.0168	-2.134	0.0329	0.4779
ENSG00000258302		12	0.033	0.0155	2.1336	0.0329	0.4779
ENSG00000230491	SRD5A2P1	X	0.0369	0.0173	2.1336	0.0329	0.4779
ENSG00000270061		12	0.0351	0.0165	2.1334	0.0329	0.4779
ENSG00000147799	ARHGAP39	8	0.0356	0.0167	2.133	0.033	0.4779
ENSG00000206127	GOLGA8O	15	-0.0333	0.0156	-2.133	0.033	0.4779
ENSG00000289607		10	-0.034	0.016	-2.1319	0.033	0.4787
ENSG00000100150	DEPDC5	22	0.0352	0.0165	2.1318	0.0331	0.4787
ENSG00000143882	ATP6V1C2	2	0.0341	0.016	2.1311	0.0331	0.4792
ENSG00000271425	NBPF10	1	-0.0348	0.0163	-2.1303	0.0332	0.4797
ENSG00000150938	CRIM1	2	0.0333	0.0156	2.1301	0.0332	0.4797
ENSG00000105298	CACTIN	19	-0.0346	0.0162	-2.1292	0.0333	0.4803
ENSG00000253305	PCDHGB6	5	-0.0351	0.0165	-2.129	0.0333	0.4803
ENSG00000130338	TULP4	6	0.0358	0.0168	2.1287	0.0333	0.4803
ENSG00000241269		7	0.0345	0.0162	2.1278	0.0334	0.4807
ENSG00000270137		8	-0.0384	0.0181	-2.1276	0.0334	0.4807
ENSG00000247095	MIR210HG	11	-0.0359	0.0169	-2.1264	0.0335	0.4807
ENSG00000269680		19	0.0361	0.017	2.1264	0.0335	0.4807
ENSG00000124256	ZBP1	20	0.0352	0.0166	2.1263	0.0335	0.4807
ENSG00000223908		5	-0.0368	0.0173	-2.126	0.0335	0.4807
ENSG00000136813	ECPAS	9	0.0365	0.0172	2.1256	0.0336	0.4807
ENSG00000284391		X	0.0354	0.0166	2.1255	0.0336	0.4807
ENSG00000169758	TMEM266	15	0.0345	0.0163	2.1253	0.0336	0.4807
ENSG00000175348	TMEM9B	11	0.0339	0.0159	2.1253	0.0336	0.4807
ENSG00000101955	SRPX	X	0.0369	0.0174	2.1247	0.0336	0.4807
ENSG00000156453	PCDH1	5	0.0353	0.0166	2.1246	0.0337	0.4807
ENSG00000274756		17	-0.0368	0.0173	-2.1245	0.0337	0.4807
ENSG00000231609	EHBP1-AS1	2	-0.0321	0.0151	-2.1242	0.0337	0.4807
ENSG00000168734	PKIG	20	0.0346	0.0163	2.1242	0.0337	0.4807
ENSG00000142733	MAP3K6	1	0.0349	0.0164	2.1233	0.0338	0.481
ENSG00000073756	PTGS2	1	-0.0372	0.0175	-2.1226	0.0338	0.481
ENSG00000255422		11	-0.0351	0.0165	-2.1224	0.0338	0.481
ENSG00000278376		11	-0.0356	0.0168	-2.1221	0.0339	0.481
ENSG00000240669		4	-0.0346	0.0163	-2.1218	0.0339	0.481
ENSG00000160321	ZNF208	19	-0.0348	0.0164	-2.1218	0.0339	0.481
ENSG00000269938		12	-0.0339	0.016	-2.1215	0.0339	0.481
ENSG00000227373	RABGAP1L-DT	1	-0.0354	0.0167	-2.1214	0.0339	0.481
ENSG00000235090	RPL7L1P3	7	0.0353	0.0167	2.1213	0.0339	0.481
ENSG00000286177		19	0.0349	0.0164	2.1206	0.034	0.481
ENSG00000234614	C2CD4D-AS1	1	0.035	0.0165	2.1205	0.034	0.481
ENSG00000224142	AMMECR1-IT1	X	-0.0371	0.0175	-2.1205	0.034	0.481
ENSG00000281501	SEPSECS-AS1	4	0.0357	0.0168	2.1203	0.034	0.481
ENSG00000225556	C2CD4D	1	0.0353	0.0167	2.1199	0.034	0.4812
ENSG00000263648		17	-0.034	0.016	-2.1193	0.0341	0.4814
ENSG00000151445	VIPAS39	14	-0.0359	0.0169	-2.1192	0.0341	0.4814
ENSG00000279416		18	0.0303	0.0143	2.1183	0.0342	0.4816
ENSG00000132274	TRIM22	11	0.0353	0.0167	2.1178	0.0342	0.4816
ENSG00000085999	RAD54L	1	0.0338	0.016	2.1178	0.0342	0.4816
ENSG00000253846	PCDHGA10	5	-0.0346	0.0164	-2.1169	0.0343	0.4816
ENSG00000232794	HNRNPDP1	X	0.0351	0.0166	2.1169	0.0343	0.4816
ENSG00000011021	CLCN6	1	0.0331	0.0156	2.1167	0.0343	0.4816
ENSG00000172209	GPR22	7	-0.0343	0.0162	-2.1165	0.0343	0.4816
ENSG00000196378	ZNF34	8	0.0351	0.0166	2.1165	0.0343	0.4816
ENSG00000127922	SEM1	7	-0.0339	0.016	-2.1162	0.0344	0.4816
ENSG00000149930	TAOK2	16	-0.035	0.0165	-2.1158	0.0344	0.4816
ENSG00000074842	MYDGF	19	0.0351	0.0166	2.1157	0.0344	0.4816
ENSG00000228612	HK2P1	X	0.0309	0.0146	2.1155	0.0344	0.4816
ENSG00000165501	LRR1	14	-0.0337	0.0159	-2.1152	0.0344	0.4816
ENSG00000127603	MACF1	1	0.0337	0.0159	2.1152	0.0344	0.4816
ENSG00000155621	C9orf85	9	-0.032	0.0151	-2.1149	0.0345	0.4816
ENSG00000226210	WASH8P	12	0.0363	0.0172	2.1144	0.0345	0.4818
ENSG00000008282	SYPL1	7	0.0353	0.0167	2.1138	0.0346	0.4822
ENSG00000003393	ALS2	2	0.0355	0.0168	2.1132	0.0346	0.4826
ENSG00000230751		7	0.0346	0.0164	2.1124	0.0347	0.4832
ENSG00000286004		3	0.0362	0.0171	2.1121	0.0347	0.4832
ENSG00000132330	SCLY	2	0.034	0.0161	2.1118	0.0347	0.4832
ENSG00000189144	ZNF573	19	-0.0344	0.0163	-2.111	0.0348	0.4839
ENSG00000185432	TMT1A	12	0.0353	0.0167	2.1104	0.0349	0.484
ENSG00000214182	PTMAP5	13	0.0352	0.0167	2.1104	0.0349	0.484
ENSG00000116062	MSH6	2	-0.0332	0.0157	-2.1094	0.0349	0.4844
ENSG00000211800	TRAV20	14	-0.0375	0.0178	-2.1093	0.0349	0.4844
ENSG00000287720		3	-0.0354	0.0168	-2.1093	0.035	0.4844
ENSG00000120071	KANSL1	17	-0.034	0.0161	-2.109	0.035	0.4844
ENSG00000179344	HLA-DQB1	6	0.0351	0.0167	2.1086	0.035	0.4845
ENSG00000253430		8	-0.0355	0.0169	-2.1079	0.0351	0.485
ENSG00000135953	MFSD9	2	-0.0343	0.0163	-2.1068	0.0352	0.486
ENSG00000131174	COX7B	X	0.0345	0.0164	2.1065	0.0352	0.4861
ENSG00000180332	KCTD4	13	0.0346	0.0165	2.1056	0.0353	0.4866
ENSG00000233912		3	0.0339	0.0161	2.1054	0.0353	0.4866
ENSG00000131238	PPT1	1	-0.0349	0.0166	-2.1052	0.0353	0.4866
ENSG00000133477	FAM83F	22	0.0364	0.0173	2.1046	0.0354	0.4869
ENSG00000242553		21	-0.0352	0.0167	-2.1044	0.0354	0.4869
ENSG00000274828		18	-0.0336	0.016	-2.1037	0.0354	0.4874
ENSG00000185630	PBX1	1	0.0333	0.0158	2.1028	0.0355	0.4874
ENSG00000110104	CCDC86	11	0.034	0.0162	2.1027	0.0355	0.4874
ENSG00000128285	MCHR1	22	-0.0359	0.0171	-2.1025	0.0355	0.4874
ENSG00000167483	NIBAN3	19	0.0337	0.016	2.1023	0.0356	0.4874
ENSG00000145354	CISD2	4	0.0335	0.016	2.1021	0.0356	0.4874
ENSG00000129696	TTI2	8	0.0353	0.0168	2.1019	0.0356	0.4874
ENSG00000275520	FAM236A	X	0.0335	0.0159	2.1017	0.0356	0.4874
ENSG00000271064		7	-0.0366	0.0174	-2.1013	0.0356	0.4874
ENSG00000258928		14	-0.0348	0.0166	-2.1013	0.0356	0.4874
ENSG00000169504	CLIC4	1	0.0357	0.017	2.1005	0.0357	0.488
ENSG00000272734	ADIRF-AS1	10	-0.0344	0.0164	-2.0996	0.0358	0.4883
ENSG00000290792		1	-0.0342	0.0163	-2.0994	0.0358	0.4883
ENSG00000261218		16	0.0354	0.0169	2.0988	0.0359	0.4883
ENSG00000159685	CHCHD6	3	-0.0339	0.0161	-2.0987	0.0359	0.4883
ENSG00000132423	COQ3	6	-0.0326	0.0156	-2.0985	0.0359	0.4883
ENSG00000200906	RNU6-854P	X	0.035	0.0167	2.0985	0.0359	0.4883
ENSG00000136573	BLK	8	0.0336	0.016	2.0981	0.0359	0.4883
ENSG00000213316	LTC4S	5	0.0337	0.0161	2.0979	0.0359	0.4883
ENSG00000271971		8	0.0329	0.0157	2.0977	0.036	0.4883
ENSG00000151461	UPF2	10	-0.0351	0.0167	-2.0976	0.036	0.4883
ENSG00000229106	BTBD6P1	1	0.0334	0.0159	2.097	0.036	0.4887
ENSG00000019582	CD74	5	0.0334	0.016	2.0962	0.0361	0.4894
ENSG00000188157	AGRN	1	0.0348	0.0166	2.095	0.0362	0.49
ENSG00000073464	CLCN4	X	0.0312	0.0149	2.0949	0.0362	0.49
ENSG00000227962		1	0.0335	0.016	2.0948	0.0362	0.49
ENSG00000213279		22	0.0346	0.0165	2.0946	0.0362	0.49
ENSG00000290474	GUSBP2	6	0.0345	0.0165	2.0937	0.0363	0.4907
ENSG00000122122	SASH3	X	0.0331	0.0158	2.0925	0.0364	0.4919
ENSG00000278879		11	0.0334	0.016	2.0919	0.0365	0.4923
ENSG00000213523	SRA1	5	-0.036	0.0172	-2.091	0.0366	0.4927
ENSG00000157335	CLEC18C	16	-0.035	0.0167	-2.0907	0.0366	0.4927
ENSG00000289245		X	-0.0356	0.017	-2.0906	0.0366	0.4927
ENSG00000183741	CBX6	22	0.0334	0.016	2.0904	0.0366	0.4927
ENSG00000272076		8	-0.0351	0.0168	-2.0901	0.0366	0.4927
ENSG00000272668		1	-0.0342	0.0164	-2.0898	0.0367	0.4927
ENSG00000035115	SH3YL1	2	-0.0364	0.0174	-2.0896	0.0367	0.4927
ENSG00000128590	DNAJB9	7	0.0353	0.0169	2.0894	0.0367	0.4927
ENSG00000008311	AASS	7	-0.0362	0.0173	-2.0891	0.0367	0.4927
ENSG00000279792		17	0.0343	0.0164	2.0879	0.0368	0.494
ENSG00000162722	TRIM58	1	0.0332	0.0159	2.0872	0.0369	0.4945
ENSG00000169562	GJB1	X	0.0338	0.0162	2.0866	0.037	0.4949
ENSG00000179630	LACC1	13	-0.0352	0.0169	-2.0862	0.037	0.495
ENSG00000131484		17	-0.0356	0.0171	-2.0855	0.037	0.4955
ENSG00000131409	LRRC4B	19	-0.0347	0.0167	-2.0852	0.0371	0.4956
ENSG00000167565	SERTAD3	19	-0.0374	0.0179	-2.0847	0.0371	0.4956
ENSG00000255837	TAS2R20	12	-0.0361	0.0173	-2.0843	0.0372	0.4956
ENSG00000233543	CHTF8P1	X	-0.0349	0.0168	-2.0843	0.0372	0.4956
ENSG00000221946	FXYD7	19	0.0348	0.0167	2.0841	0.0372	0.4956
ENSG00000251634	NAIPP4	5	0.0383	0.0184	2.083	0.0373	0.4958
ENSG00000278970	HEIH	5	-0.0352	0.0169	-2.0828	0.0373	0.4958
ENSG00000214160	ALG3	3	0.0334	0.0161	2.0828	0.0373	0.4958
ENSG00000125787	GNRH2	20	-0.0349	0.0168	-2.0827	0.0373	0.4958
ENSG00000206723	RNU6-1056P	X	0.0361	0.0173	2.0825	0.0373	0.4958
ENSG00000227730	MTND6P5	9	-0.0361	0.0173	-2.0824	0.0373	0.4958
ENSG00000290146		12	0.0344	0.0165	2.0821	0.0374	0.4958
ENSG00000239789	MRPS17	7	0.0341	0.0164	2.0814	0.0374	0.4962
ENSG00000079482	OPHN1	X	0.0371	0.0178	2.0806	0.0375	0.4962
ENSG00000263968	RN7SL381P	16	0.0334	0.0161	2.0805	0.0375	0.4962
ENSG00000244921	MTCYBP18	5	-0.0319	0.0153	-2.0805	0.0375	0.4962
ENSG00000105048	TNNT1	19	-0.0331	0.0159	-2.0798	0.0376	0.4962
ENSG00000173083	HPSE	4	0.0354	0.017	2.0793	0.0376	0.4962
ENSG00000108239	TBC1D12	10	0.0327	0.0157	2.0793	0.0376	0.4962
ENSG00000275339		6	0.0326	0.0157	2.0791	0.0376	0.4962
ENSG00000095585	BLNK	10	0.0332	0.016	2.0789	0.0377	0.4962
ENSG00000237872	POU5F1P4	1	-0.0326	0.0157	-2.0783	0.0377	0.4962
ENSG00000159884	CCDC107	9	0.033	0.0159	2.0782	0.0377	0.4962
ENSG00000060069	CTDP1	18	-0.0344	0.0166	-2.0781	0.0377	0.4962
ENSG00000175906	ARL4D	17	-0.0323	0.0156	-2.0778	0.0378	0.4962
ENSG00000174132	FAM174A	5	-0.0318	0.0153	-2.0778	0.0378	0.4962
ENSG00000160678	S100A1	1	-0.0345	0.0166	-2.0776	0.0378	0.4962
ENSG00000287678		6	0.0312	0.015	2.0773	0.0378	0.4962
ENSG00000267275	KLF2-DT	19	-0.0357	0.0172	-2.077	0.0378	0.4962
ENSG00000198910	L1CAM	X	0.0331	0.0159	2.0768	0.0378	0.4962
ENSG00000206149	HERC2P9	15	-0.035	0.0168	-2.0766	0.0379	0.4962
ENSG00000289890		X	0.0311	0.015	2.0765	0.0379	0.4962
ENSG00000181915	ADO	10	0.0344	0.0166	2.0753	0.038	0.4971
ENSG00000136960	ENPP2	8	-0.0356	0.0172	-2.075	0.038	0.4971
ENSG00000227042		X	0.0332	0.016	2.0745	0.0381	0.4971
ENSG00000184068	SREBF2-AS1	22	0.0356	0.0171	2.0739	0.0381	0.4971
ENSG00000231793	DOC2GP	11	-0.0327	0.0158	-2.0737	0.0381	0.4971
ENSG00000116679	IVNS1ABP	1	-0.0325	0.0157	-2.0736	0.0382	0.4971
ENSG00000169385	RNASE2	14	0.0321	0.0155	2.0735	0.0382	0.4971
ENSG00000146085	MMUT	6	-0.0344	0.0166	-2.0729	0.0382	0.4971
ENSG00000189195	BTBD8	1	-0.0339	0.0163	-2.0729	0.0382	0.4971
ENSG00000287733		7	0.0337	0.0162	2.0726	0.0382	0.4971
ENSG00000267523		19	-0.0332	0.016	-2.0719	0.0383	0.4971
ENSG00000245556	SCAMP1-AS1	5	0.033	0.0159	2.0718	0.0383	0.4971
ENSG00000187122	SLIT1	10	0.0328	0.0158	2.0714	0.0383	0.4971
ENSG00000244055		7	-0.034	0.0164	-2.0714	0.0384	0.4971
ENSG00000141026	MED9	17	-0.035	0.0169	-2.0714	0.0384	0.4971
ENSG00000187762	HSPE1P11	6	-0.0337	0.0163	-2.071	0.0384	0.4971
ENSG00000231006	RPL7P32	7	0.0324	0.0156	2.071	0.0384	0.4971
ENSG00000254441	EIF2S2P6	11	0.034	0.0164	2.0704	0.0384	0.4971
ENSG00000263624		17	0.0327	0.0158	2.0702	0.0385	0.4971
ENSG00000290073		19	0.0339	0.0164	2.0701	0.0385	0.4971
ENSG00000274421		9	-0.0342	0.0165	-2.0701	0.0385	0.4971
ENSG00000254681	PKD1P5	16	0.0327	0.0158	2.0699	0.0385	0.4971
ENSG00000224208	ZCRB1P1	X	0.0336	0.0163	2.0697	0.0385	0.4971
ENSG00000186314	PRELID2	5	0.0359	0.0173	2.0696	0.0385	0.4971
ENSG00000204520	MICA	6	0.0337	0.0163	2.069	0.0386	0.4972
ENSG00000211660	IGLV2-23	22	0.0336	0.0163	2.069	0.0386	0.4972
ENSG00000229402		14	0.0328	0.0158	2.0686	0.0386	0.4973
ENSG00000170881	RNF139	8	0.0339	0.0164	2.0678	0.0387	0.498
ENSG00000278133		16	-0.034	0.0165	-2.0675	0.0387	0.498
ENSG00000197712	FAM114A1	4	-0.0354	0.0171	-2.0661	0.0389	0.4995
ENSG00000289037	LINC01530	19	-0.0338	0.0164	-2.0653	0.0389	0.4996
ENSG00000186010	NDUFA13	19	-0.033	0.016	-2.0648	0.039	0.4996
ENSG00000288741		5	-0.0339	0.0164	-2.0647	0.039	0.4996
ENSG00000275139		21	-0.0367	0.0178	-2.0641	0.039	0.4996
ENSG00000197299	BLM	15	0.0347	0.0168	2.0639	0.0391	0.4996
ENSG00000119242	CCDC92	12	0.0333	0.0161	2.0639	0.0391	0.4996
ENSG00000129214	SHBG	17	0.034	0.0165	2.0635	0.0391	0.4996
ENSG00000101871	MID1	X	0.0348	0.0169	2.0633	0.0391	0.4996
ENSG00000004660	CAMKK1	17	-0.0342	0.0166	-2.0633	0.0391	0.4996
ENSG00000196437	ZNF569	19	-0.034	0.0165	-2.0631	0.0391	0.4996
ENSG00000188886	ASTL	2	-0.0334	0.0162	-2.0629	0.0392	0.4996
ENSG00000253729	PRKDC	8	-0.0352	0.0171	-2.0629	0.0392	0.4996
ENSG00000135049	AGTPBP1	9	-0.0352	0.0171	-2.0625	0.0392	0.4998
ENSG00000158552	ZFAND2B	2	-0.0346	0.0168	-2.0623	0.0392	0.4998
ENSG00000289149		4	0.0357	0.0173	2.062	0.0392	0.4998
ENSG00000149636	DSN1	20	0.0325	0.0158	2.0607	0.0394	0.501
ENSG00000214653	HNRNPA3P3	X	0.0333	0.0162	2.0602	0.0394	0.5012
ENSG00000237399	PITRM1-AS1	10	0.0361	0.0175	2.0593	0.0395	0.5012
ENSG00000149313	AASDHPPT	11	0.032	0.0156	2.0591	0.0395	0.5012
ENSG00000205041		19	0.0338	0.0164	2.059	0.0395	0.5012
ENSG00000182676	PPP1R27	17	-0.034	0.0165	-2.0587	0.0396	0.5012
ENSG00000245498	MSANTD2-AS1	11	-0.0347	0.0169	-2.0585	0.0396	0.5012
ENSG00000206875	RNU6-761P	6	0.0346	0.0168	2.0585	0.0396	0.5012
ENSG00000125821	DTD1	20	-0.0355	0.0173	-2.0585	0.0396	0.5012
ENSG00000150527	MIA2	14	-0.0362	0.0176	-2.0583	0.0396	0.5012
ENSG00000156876	SASS6	1	-0.0347	0.0168	-2.0579	0.0396	0.5014
ENSG00000211900	IGHJ6	14	0.0332	0.0161	2.0576	0.0397	0.5014
ENSG00000163453	IGFBP7	4	0.0342	0.0166	2.0565	0.0398	0.5017
ENSG00000005961	ITGA2B	17	0.0345	0.0168	2.0564	0.0398	0.5017
ENSG00000290778		22	-0.0335	0.0163	-2.0563	0.0398	0.5017
ENSG00000172171	TEFM	17	-0.0333	0.0162	-2.0563	0.0398	0.5017
ENSG00000178852	EFCAB13	17	-0.0351	0.0171	-2.0558	0.0398	0.5017
ENSG00000211696	TRGV8	7	0.0318	0.0155	2.0553	0.0399	0.5017
ENSG00000237846		9	-0.0349	0.017	-2.0553	0.0399	0.5017
ENSG00000125871	MGME1	20	0.0337	0.0164	2.0551	0.0399	0.5017
ENSG00000108819	PPP1R9B	17	0.0347	0.0169	2.055	0.0399	0.5017
ENSG00000250015		5	-0.0336	0.0164	-2.0549	0.0399	0.5017
ENSG00000265612	MIR4539	14	0.0326	0.0159	2.0539	0.04	0.5025
ENSG00000236003		22	-0.0334	0.0163	-2.0537	0.04	0.5025
ENSG00000278997		1	-0.0357	0.0174	-2.053	0.0401	0.5026
ENSG00000275714	H3C1	6	0.0328	0.016	2.0529	0.0401	0.5026
ENSG00000182648	RNF32-DT	7	0.0311	0.0151	2.0529	0.0401	0.5026
ENSG00000217227	TFGP1	6	0.0347	0.0169	2.052	0.0402	0.5027
ENSG00000175970	UNC119B	12	-0.0311	0.0152	-2.0516	0.0402	0.5027
ENSG00000289573		1	-0.0359	0.0175	-2.0516	0.0402	0.5027
ENSG00000176160	HSF5	17	-0.0344	0.0167	-2.0516	0.0402	0.5027
ENSG00000226556	NPM1P49	X	-0.0372	0.0182	-2.0513	0.0403	0.5027
ENSG00000279692		17	0.0343	0.0167	2.0512	0.0403	0.5027
ENSG00000144580	CNOT9	2	0.0346	0.0169	2.0504	0.0404	0.5033
ENSG00000290793		17	0.0354	0.0173	2.0502	0.0404	0.5033
ENSG00000196476	C20orf96	20	-0.0351	0.0171	-2.0494	0.0405	0.5038
ENSG00000216035	MIR938	10	-0.0351	0.0171	-2.0491	0.0405	0.5038
ENSG00000176715	ACSF3	16	-0.0328	0.016	-2.0489	0.0405	0.5038
ENSG00000129071	MBD4	3	-0.0329	0.0161	-2.0489	0.0405	0.5038
ENSG00000145386	CCNA2	4	0.0342	0.0167	2.0485	0.0405	0.504
ENSG00000229321		2	-0.0336	0.0164	-2.048	0.0406	0.504
ENSG00000200170	Y_RNA	10	-0.0316	0.0154	-2.048	0.0406	0.504
ENSG00000117090	SLAMF1	1	0.0349	0.017	2.0475	0.0406	0.5042
ENSG00000145214	DGKQ	4	-0.0344	0.0168	-2.0469	0.0407	0.5044
ENSG00000138642	HERC6	4	0.0335	0.0164	2.0465	0.0407	0.5044
ENSG00000283499	U6	4	-0.034	0.0166	-2.0465	0.0407	0.5044
ENSG00000087085	ACHE	7	0.0331	0.0162	2.0464	0.0407	0.5044
ENSG00000100473	COCH	14	-0.0344	0.0168	-2.0459	0.0408	0.5046
ENSG00000228157		17	0.0341	0.0167	2.0451	0.0409	0.5051
ENSG00000167670	CHAF1A	19	-0.0326	0.016	-2.045	0.0409	0.5051
ENSG00000214193	SH3D21	1	-0.0342	0.0167	-2.044	0.041	0.5051
ENSG00000260368		8	-0.0334	0.0163	-2.0439	0.041	0.5051
ENSG00000108055	SMC3	10	-0.0345	0.0169	-2.0436	0.041	0.5051
ENSG00000185798	WDR53	3	-0.0342	0.0167	-2.0434	0.041	0.5051
ENSG00000168004	PLAAT5	11	0.0316	0.0155	2.0426	0.0411	0.5051
ENSG00000168060	NAALADL1	11	-0.0335	0.0164	-2.0423	0.0411	0.5051
ENSG00000182858	ALG12	22	-0.035	0.0172	-2.0423	0.0412	0.5051
ENSG00000237135	DDX10P1	10	-0.0336	0.0164	-2.0422	0.0412	0.5051
ENSG00000291120		17	-0.0337	0.0165	-2.0421	0.0412	0.5051
ENSG00000133678	TMEM254	10	0.0331	0.0162	2.042	0.0412	0.5051
ENSG00000267787		18	0.0313	0.0153	2.0418	0.0412	0.5051
ENSG00000112759	SLC29A1	6	0.0326	0.016	2.0416	0.0412	0.5051
ENSG00000290931		22	0.0326	0.0159	2.0414	0.0412	0.5051
ENSG00000269907	PTMAP11	9	0.0367	0.018	2.0413	0.0412	0.5051
ENSG00000167487	KLHL26	19	0.0311	0.0152	2.0401	0.0414	0.5051
ENSG00000279884		2	-0.0325	0.0159	-2.0401	0.0414	0.5051
ENSG00000233429	HOTAIRM1	7	-0.0348	0.0171	-2.04	0.0414	0.5051
ENSG00000258373	SLC25A3P2	12	0.0334	0.0164	2.0399	0.0414	0.5051
ENSG00000183258	DDX41	5	-0.0346	0.0169	-2.0399	0.0414	0.5051
ENSG00000066777	ARFGEF1	8	-0.0322	0.0158	-2.0395	0.0414	0.5051
ENSG00000157881	PANK4	1	-0.0367	0.018	-2.0393	0.0415	0.5051
ENSG00000216809		6	-0.0307	0.0151	-2.0393	0.0415	0.5051
ENSG00000207955	MIR219A2HG	9	-0.032	0.0157	-2.0392	0.0415	0.5051
ENSG00000106484	MEST	7	-0.0331	0.0162	-2.0391	0.0415	0.5051
ENSG00000273797		14	0.0329	0.0161	2.0388	0.0415	0.5052
ENSG00000206384	COL6A6	3	-0.0334	0.0164	-2.0377	0.0416	0.5059
ENSG00000270772	PDHA1P1	3	-0.0331	0.0163	-2.0377	0.0416	0.5059
ENSG00000236056	GAPDHP14	21	-0.0331	0.0162	-2.0375	0.0416	0.5059
ENSG00000227523	RPS20P15	3	0.0334	0.0164	2.0371	0.0417	0.5061
ENSG00000119950	MXI1	10	0.0317	0.0156	2.0365	0.0417	0.5064
ENSG00000248925	PDCD6-DT	5	-0.0337	0.0166	-2.0361	0.0418	0.5064
ENSG00000286830		7	-0.0334	0.0164	-2.0359	0.0418	0.5064
ENSG00000258323		12	-0.0332	0.0163	-2.0359	0.0418	0.5064
ENSG00000234473	ZNF101P2	1	-0.0312	0.0153	-2.0353	0.0418	0.5067
ENSG00000275647		4	0.0366	0.018	2.0343	0.0419	0.5073
ENSG00000102890	ELMO3	16	-0.0348	0.0171	-2.0341	0.042	0.5073
ENSG00000132406	TMEM128	4	0.0348	0.0171	2.0341	0.042	0.5073
ENSG00000033122	LRRC7	1	-0.0336	0.0165	-2.0334	0.042	0.5079
ENSG00000234743	EIF5AP4	10	0.0323	0.0159	2.0323	0.0422	0.5087
ENSG00000269053		19	0.0351	0.0173	2.0323	0.0422	0.5087
ENSG00000254325		8	0.0352	0.0173	2.0318	0.0422	0.5089
ENSG00000179750	APOBEC3B	22	0.0314	0.0155	2.0315	0.0422	0.5089
ENSG00000115414	FN1	2	-0.0327	0.0161	-2.0312	0.0423	0.5089
ENSG00000205352	PRR13	12	-0.0329	0.0162	-2.0309	0.0423	0.5089
ENSG00000196092	PAX5	9	0.0329	0.0162	2.0309	0.0423	0.5089
ENSG00000196821	ILRUN	6	0.0343	0.0169	2.0298	0.0424	0.5089
ENSG00000153574	RPIA	2	0.0315	0.0155	2.0297	0.0424	0.5089
ENSG00000223551	TMSB4XP4	9	-0.0333	0.0164	-2.0295	0.0424	0.5089
ENSG00000275888		17	-0.0338	0.0166	-2.0294	0.0424	0.5089
ENSG00000249348	UGDH-AS1	4	0.0309	0.0152	2.0292	0.0425	0.5089
ENSG00000197372	ZNF675	19	-0.0339	0.0167	-2.0292	0.0425	0.5089
ENSG00000196535	MYO18A	17	0.0367	0.0181	2.0291	0.0425	0.5089
ENSG00000262708		17	0.0333	0.0164	2.0285	0.0425	0.509
ENSG00000287005		3	0.0334	0.0164	2.0284	0.0426	0.509
ENSG00000183340	JRKL	11	-0.0324	0.016	-2.0282	0.0426	0.509
ENSG00000197841	ZNF181	19	-0.0352	0.0173	-2.0282	0.0426	0.509
ENSG00000271605	MILR1	17	0.0345	0.017	2.027	0.0427	0.5098
ENSG00000143452	HORMAD1	1	0.0321	0.0158	2.0268	0.0427	0.5098
ENSG00000105996	HOXA2	7	-0.0338	0.0167	-2.0262	0.0428	0.5098
ENSG00000127980	PEX1	7	-0.0338	0.0167	-2.0261	0.0428	0.5098
ENSG00000263167		17	-0.0339	0.0167	-2.0259	0.0428	0.5098
ENSG00000204084	INPP5B	1	-0.0324	0.016	-2.0257	0.0428	0.5098
ENSG00000149016	TUT1	11	-0.0329	0.0163	-2.0256	0.0428	0.5098
ENSG00000119523	ALG2	9	0.033	0.0163	2.0255	0.0428	0.5098
ENSG00000165322	ARHGAP12	10	-0.0325	0.016	-2.0247	0.0429	0.5099
ENSG00000149639	MTCL2	20	0.0326	0.0161	2.0247	0.0429	0.5099
ENSG00000286895		12	0.0314	0.0155	2.0246	0.0429	0.5099
ENSG00000130592	LSP1	11	-0.0342	0.0169	-2.0238	0.043	0.5099
ENSG00000100359	SGSM3	22	-0.0326	0.0161	-2.0238	0.043	0.5099
ENSG00000234630		22	0.0353	0.0175	2.0235	0.0431	0.5099
ENSG00000269954		8	0.0323	0.016	2.0234	0.0431	0.5099
ENSG00000145050	MANF	3	-0.0334	0.0165	-2.023	0.0431	0.5099
ENSG00000242048	PRKAG2-AS2	7	-0.0324	0.016	-2.0228	0.0431	0.5099
ENSG00000102349	KLF8	X	0.0311	0.0154	2.0227	0.0431	0.5099
ENSG00000134146	DPH6	15	-0.0317	0.0157	-2.0226	0.0431	0.5099
ENSG00000289191		2	0.0309	0.0153	2.0225	0.0432	0.5099
ENSG00000105607	GCDH	19	-0.0337	0.0167	-2.022	0.0432	0.5102
ENSG00000115267	IFIH1	2	0.035	0.0173	2.021	0.0433	0.5102
ENSG00000254946	LINC02751	11	-0.0338	0.0167	-2.0204	0.0434	0.5102
ENSG00000065054	NHERF2	16	-0.0345	0.0171	-2.02	0.0434	0.5102
ENSG00000289294		2	0.0343	0.017	2.02	0.0434	0.5102
ENSG00000166478	ZNF143	11	-0.0335	0.0166	-2.0198	0.0434	0.5102
ENSG00000241258	CRCP	7	-0.0346	0.0171	-2.0195	0.0435	0.5102
ENSG00000002587	HS3ST1	4	0.0308	0.0152	2.0193	0.0435	0.5102
ENSG00000134326	CMPK2	2	0.0336	0.0166	2.0191	0.0435	0.5102
ENSG00000159658	EFCAB14	1	0.0317	0.0157	2.019	0.0435	0.5102
ENSG00000068724	TTC7A	2	0.0336	0.0167	2.0182	0.0436	0.5102
ENSG00000102271	KLHL4	X	0.0331	0.0164	2.0182	0.0436	0.5102
ENSG00000048052	HDAC9	7	0.0342	0.0169	2.0181	0.0436	0.5102
ENSG00000144182	LIPT1	2	-0.0329	0.0163	-2.0179	0.0436	0.5102
ENSG00000145349	CAMK2D	4	0.0345	0.0171	2.0172	0.0437	0.5102
ENSG00000256771	ZNF253	19	-0.033	0.0164	-2.0172	0.0437	0.5102
ENSG00000279276		16	0.0342	0.0169	2.0172	0.0437	0.5102
ENSG00000189180	ZNF33A	10	-0.0336	0.0166	-2.0167	0.0438	0.5102
ENSG00000143851	PTPN7	1	0.032	0.0159	2.0166	0.0438	0.5102
ENSG00000126249	PDCD2L	19	-0.035	0.0174	-2.0166	0.0438	0.5102
ENSG00000258839	MC1R	16	-0.0337	0.0167	-2.0165	0.0438	0.5102
ENSG00000107362	ABHD17B	9	0.0303	0.015	2.0165	0.0438	0.5102
ENSG00000167674	HDGFL2	19	-0.034	0.0168	-2.0163	0.0438	0.5102
ENSG00000238286	SLC35E1P1	13	-0.0321	0.0159	-2.0161	0.0438	0.5102
ENSG00000174007	CEP19	3	-0.034	0.0169	-2.0161	0.0438	0.5102
ENSG00000182983	ZNF662	3	-0.0331	0.0164	-2.0161	0.0438	0.5102
ENSG00000231725	VN1R110P	X	0.0349	0.0173	2.0158	0.0439	0.5102
ENSG00000269656	NOP53-AS1	19	0.0339	0.0168	2.0155	0.0439	0.5102
ENSG00000165644	COMTD1	10	-0.0324	0.0161	-2.0154	0.0439	0.5102
ENSG00000003436	TFPI	2	0.0317	0.0157	2.0152	0.0439	0.5102
ENSG00000267040	ATP8B1-AS1	18	0.0331	0.0164	2.0146	0.044	0.5106
ENSG00000233953		2	0.0332	0.0165	2.014	0.044	0.5111
ENSG00000115286	NDUFS7	19	-0.0319	0.0158	-2.0133	0.0441	0.5114
ENSG00000163904	SENP2	3	-0.033	0.0164	-2.0133	0.0441	0.5114
ENSG00000169047	IRS1	2	0.0359	0.0179	2.012	0.0443	0.5125
ENSG00000171861	MRM3	17	-0.0349	0.0174	-2.0119	0.0443	0.5125
ENSG00000099991	CABIN1	22	0.0331	0.0164	2.0111	0.0444	0.5132
ENSG00000224536	CSRP1-AS1	1	0.0313	0.0156	2.0107	0.0444	0.5133
ENSG00000251467	CTDNEP1P2	5	-0.0328	0.0163	-2.0092	0.0445	0.5141
ENSG00000287837		13	-0.032	0.0159	-2.0091	0.0446	0.5141
ENSG00000272333	KMT2B	19	-0.0349	0.0174	-2.0091	0.0446	0.5141
ENSG00000146072	TNFRSF21	6	0.0339	0.0169	2.0088	0.0446	0.5141
ENSG00000165434	PGM2L1	11	0.0318	0.0158	2.0083	0.0446	0.5141
ENSG00000091640	SPAG7	17	-0.0328	0.0163	-2.0082	0.0447	0.5141
ENSG00000291138		1	0.0319	0.0159	2.0082	0.0447	0.5141
ENSG00000255321		8	-0.0323	0.0161	-2.0081	0.0447	0.5141
ENSG00000274386	TMEM269	1	0.0305	0.0152	2.0076	0.0447	0.5141
ENSG00000287315		1	-0.0339	0.0169	-2.0076	0.0447	0.5141
ENSG00000102003	SYP	X	-0.034	0.0169	-2.0072	0.0448	0.5141
ENSG00000110696	C11orf58	11	0.0335	0.0167	2.0071	0.0448	0.5141
ENSG00000228485	GRK5-IT1	10	-0.033	0.0165	-2.007	0.0448	0.5141
ENSG00000255717	SNHG1	11	-0.0331	0.0165	-2.0066	0.0448	0.5144
ENSG00000130702	LAMA5	20	0.0323	0.0161	2.0059	0.0449	0.515
ENSG00000169193	CCDC126	7	-0.0324	0.0162	-2.0047	0.045	0.5157
ENSG00000126432	PRDX5	11	-0.0313	0.0156	-2.0046	0.045	0.5157
ENSG00000145740	SLC30A5	5	0.0317	0.0158	2.0046	0.045	0.5157
ENSG00000100983	GSS	20	-0.0312	0.0156	-2.0035	0.0452	0.5167
ENSG00000173480	ZNF417	19	-0.0305	0.0152	-2.003	0.0452	0.5169
ENSG00000289055		1	0.0315	0.0157	2.0029	0.0452	0.5169
ENSG00000127329	PTPRB	12	0.0328	0.0164	2.0025	0.0453	0.5169
ENSG00000122966	CIT	12	0.0334	0.0167	2.0024	0.0453	0.5169
ENSG00000170049	KCNAB3	17	-0.0347	0.0173	-2.0019	0.0453	0.517
ENSG00000235961	PNMA6A	X	0.0337	0.0168	2.0019	0.0453	0.517
ENSG00000159086	PAXBP1	21	-0.0318	0.0159	-2.0015	0.0454	0.517
ENSG00000132017	DCAF15	19	-0.0306	0.0153	-2.0014	0.0454	0.517
ENSG00000289235		13	0.0324	0.0162	2.0006	0.0455	0.5177
ENSG00000234814	SVIL2P	10	-0.0323	0.0161	-2.0004	0.0455	0.5177
ENSG00000163848	ZNF148	3	-0.032	0.016	-2	0.0455	0.5178
ENSG00000183255	PTTG1IP	21	0.0332	0.0166	1.9996	0.0456	0.5178
ENSG00000135439	AGAP2	12	-0.0344	0.0172	-1.9996	0.0456	0.5178
ENSG00000154485	MMP21	10	-0.0317	0.0159	-1.9985	0.0457	0.5188
ENSG00000112031	MTRF1L	6	-0.0329	0.0165	-1.9983	0.0457	0.5188
ENSG00000260917		10	0.0329	0.0165	1.9979	0.0458	0.5191
ENSG00000173040	EVC2	4	0.0353	0.0177	1.9975	0.0458	0.5192
ENSG00000163810	TGM4	3	-0.0325	0.0162	-1.9972	0.0458	0.5192
ENSG00000165943	MOAP1	14	-0.0335	0.0168	-1.9969	0.0459	0.5192
ENSG00000010017	RANBP9	6	0.032	0.016	1.9969	0.0459	0.5192
ENSG00000200814	RNU6-595P	12	-0.0323	0.0162	-1.9965	0.0459	0.5194
ENSG00000137101	CD72	9	0.0321	0.0161	1.9962	0.0459	0.5194
ENSG00000174715	PPIAP72	3	-0.0338	0.0169	-1.9956	0.046	0.5198
ENSG00000163918	RFC4	3	0.0349	0.0175	1.9953	0.046	0.52
ENSG00000128606	LRRC17	7	-0.0341	0.0171	-1.9947	0.0461	0.5203
ENSG00000283849		3	0.0342	0.0172	1.9946	0.0461	0.5203
ENSG00000236861	BET1-AS1	7	0.0322	0.0162	1.9938	0.0462	0.5205
ENSG00000102225	CDK16	X	-0.0331	0.0166	-1.9937	0.0462	0.5205
ENSG00000188419	CHM	X	-0.033	0.0165	-1.9934	0.0463	0.5205
ENSG00000099866	MADCAM1	19	-0.0331	0.0166	-1.9934	0.0463	0.5205
ENSG00000196371	FUT4	11	0.0322	0.0161	1.9932	0.0463	0.5205
ENSG00000182625		15	-0.0333	0.0167	-1.9927	0.0463	0.5206
ENSG00000260723		16	0.032	0.016	1.992	0.0464	0.5206
ENSG00000233538		2	-0.0323	0.0162	-1.992	0.0464	0.5206
ENSG00000289532		4	0.0313	0.0157	1.9914	0.0465	0.5206
ENSG00000205208	C4orf46	4	-0.0321	0.0161	-1.9909	0.0465	0.5206
ENSG00000284657		1	-0.0322	0.0162	-1.9907	0.0465	0.5206
ENSG00000161509	GRIN2C	17	0.0305	0.0153	1.9906	0.0466	0.5206
ENSG00000145014	TMEM44	3	0.0324	0.0163	1.99	0.0466	0.5206
ENSG00000130023	ERMARD	6	0.0325	0.0163	1.9891	0.0467	0.5206
ENSG00000218313		6	-0.0353	0.0177	-1.9889	0.0467	0.5206
ENSG00000205309	NT5M	17	0.0318	0.016	1.9888	0.0468	0.5206
ENSG00000289160		22	0.0338	0.017	1.9888	0.0468	0.5206
ENSG00000263843	MIF4GD-DT	17	-0.0335	0.0169	-1.9887	0.0468	0.5206
ENSG00000128567	PODXL	7	-0.0324	0.0163	-1.9886	0.0468	0.5206
ENSG00000286196		9	0.0341	0.0172	1.9884	0.0468	0.5206
ENSG00000124067	SLC12A4	16	-0.0323	0.0162	-1.9883	0.0468	0.5206
ENSG00000272906		1	-0.0314	0.0158	-1.9882	0.0468	0.5206
ENSG00000290026		11	-0.0321	0.0162	-1.9882	0.0468	0.5206
ENSG00000233885	YEATS2-AS1	3	0.0338	0.017	1.9881	0.0468	0.5206
ENSG00000289610		1	0.0344	0.0173	1.9881	0.0468	0.5206
ENSG00000100024	UPB1	22	-0.0342	0.0172	-1.988	0.0468	0.5206
ENSG00000103353	UBFD1	16	0.0319	0.016	1.988	0.0468	0.5206
ENSG00000026025	VIM	10	0.0344	0.0173	1.9878	0.0469	0.5206
ENSG00000162377	COA7	1	0.0331	0.0166	1.9876	0.0469	0.5206
ENSG00000072121	ZFYVE26	14	0.0336	0.0169	1.9873	0.0469	0.5206
ENSG00000074582	BCS1L	2	-0.0326	0.0164	-1.9871	0.0469	0.5206
ENSG00000188107	EYS	6	-0.0345	0.0174	-1.9864	0.047	0.5206
ENSG00000260271		6	0.033	0.0166	1.9862	0.047	0.5206
ENSG00000271856	LINC01215	3	0.0352	0.0177	1.986	0.0471	0.5206
ENSG00000004468	CD38	4	0.0342	0.0172	1.9858	0.0471	0.5206
ENSG00000227348	MTND5P25	2	-0.0337	0.017	-1.9855	0.0471	0.5206
ENSG00000071243	ING3	7	-0.0337	0.017	-1.9853	0.0471	0.5206
ENSG00000239523	MYLK-AS1	3	-0.0341	0.0172	-1.9852	0.0472	0.5206
ENSG00000198879	SFMBT2	10	0.0326	0.0164	1.9849	0.0472	0.5206
ENSG00000205927	OLIG2	21	0.0329	0.0166	1.9849	0.0472	0.5206
ENSG00000139793	MBNL2	13	0.0324	0.0163	1.9849	0.0472	0.5206
ENSG00000227492	CHUK-DT	10	0.0303	0.0153	1.9847	0.0472	0.5206
ENSG00000261692		16	0.0327	0.0165	1.9845	0.0472	0.5206
ENSG00000290682	STAG3L5P	7	-0.0313	0.0158	-1.984	0.0473	0.5209
ENSG00000226056	MTND4P32	X	0.0327	0.0165	1.9834	0.0474	0.5209
ENSG00000198363	ASPH	8	-0.0346	0.0174	-1.9832	0.0474	0.5209
ENSG00000281106	TMEM272	13	-0.032	0.0161	-1.9831	0.0474	0.5209
ENSG00000291203		4	-0.0338	0.017	-1.983	0.0474	0.5209
ENSG00000262001	DLGAP1-AS2	18	-0.0332	0.0167	-1.9828	0.0474	0.5209
ENSG00000272735		2	0.0313	0.0158	1.9823	0.0475	0.521
ENSG00000221643	SNORA77	1	0.0328	0.0165	1.9823	0.0475	0.521
ENSG00000207175	RNU1-67P	X	0.031	0.0157	1.9819	0.0475	0.5212
ENSG00000095066	HOOK2	19	-0.0317	0.016	-1.9815	0.0476	0.5212
ENSG00000048140	TSPAN17	5	0.0329	0.0166	1.9815	0.0476	0.5212
ENSG00000125868	DSTN	20	0.0325	0.0164	1.9811	0.0476	0.5213
ENSG00000178919	FOXE1	9	-0.0341	0.0172	-1.9809	0.0476	0.5213
ENSG00000162600	OMA1	1	0.0333	0.0168	1.9796	0.0478	0.5227
ENSG00000279541		19	0.032	0.0162	1.9794	0.0478	0.5227
ENSG00000146540	C7orf50	7	0.0327	0.0165	1.9792	0.0478	0.5227
ENSG00000213462	ERV3-1	7	-0.0316	0.016	-1.9789	0.0479	0.5227
ENSG00000289865		4	0.0336	0.017	1.9784	0.0479	0.523
ENSG00000144815	NXPE3	3	-0.0288	0.0146	-1.9778	0.048	0.5234
ENSG00000234506	LINC01506	9	-0.0325	0.0164	-1.9775	0.048	0.5234
ENSG00000125531	FNDC11	20	0.0351	0.0177	1.9774	0.048	0.5234
ENSG00000261342		19	-0.0338	0.0171	-1.9767	0.0481	0.5236
ENSG00000276547	PCDHGB5	5	-0.0326	0.0165	-1.9766	0.0481	0.5236
ENSG00000175198	PCCA	13	-0.0333	0.0168	-1.9766	0.0481	0.5236
ENSG00000231849	UBE2V2P4	1	0.0307	0.0155	1.9764	0.0481	0.5236
ENSG00000275468		19	0.0323	0.0164	1.9755	0.0482	0.5244
ENSG00000105404	RABAC1	19	-0.0303	0.0153	-1.9751	0.0483	0.5246
ENSG00000279314		13	0.0338	0.0171	1.9749	0.0483	0.5246
ENSG00000145833	DDX46	5	-0.0333	0.0169	-1.9744	0.0484	0.5249
ENSG00000102032	RENBP	X	0.0333	0.0169	1.9736	0.0485	0.5257
ENSG00000245685	FRG1-DT	4	0.0322	0.0163	1.9728	0.0486	0.5257
ENSG00000066926	FECH	18	0.0304	0.0154	1.9728	0.0486	0.5257
ENSG00000224288	MTCYBP11	2	-0.034	0.0173	-1.9722	0.0486	0.5257
ENSG00000211598	IGKV4-1	2	0.031	0.0157	1.9715	0.0487	0.5257
ENSG00000103485	QPRT	16	0.0335	0.017	1.9715	0.0487	0.5257
ENSG00000112782	CLIC5	6	0.0331	0.0168	1.9713	0.0487	0.5257
ENSG00000288821		16	0.0329	0.0167	1.9711	0.0487	0.5257
ENSG00000061936	SFSWAP	12	-0.0322	0.0163	-1.9709	0.0488	0.5257
ENSG00000139826	ABHD13	13	-0.0322	0.0163	-1.9709	0.0488	0.5257
ENSG00000157637	SLC38A10	17	0.0325	0.0165	1.9709	0.0488	0.5257
ENSG00000171714	ANO5	11	0.031	0.0158	1.9707	0.0488	0.5257
ENSG00000232970	POLHP1	2	0.0306	0.0155	1.9702	0.0488	0.5257
ENSG00000136122	BORA	13	0.0327	0.0166	1.9702	0.0489	0.5257
ENSG00000213516	RBMXL1	1	-0.0325	0.0165	-1.97	0.0489	0.5257
ENSG00000167766	ZNF83	19	0.0327	0.0166	1.9698	0.0489	0.5257
ENSG00000182952	HMGN4	6	0.0351	0.0178	1.9696	0.0489	0.5257
ENSG00000280231		16	-0.0327	0.0166	-1.9694	0.0489	0.5257
ENSG00000278311	GGNBP2	17	-0.0332	0.0168	-1.9694	0.0489	0.5257
ENSG00000197323	TRIM33	1	-0.0328	0.0167	-1.9691	0.049	0.5257
ENSG00000080608	PUM3	9	-0.0329	0.0167	-1.9689	0.049	0.5257
ENSG00000169955	ZNF747	16	-0.033	0.0168	-1.9687	0.049	0.5257
ENSG00000180221	TPT1P10	10	-0.0317	0.0161	-1.9687	0.049	0.5257
ENSG00000105185	PDCD5	19	-0.0315	0.016	-1.9681	0.0491	0.526
ENSG00000258376	PAPLN-AS1	14	0.0315	0.016	1.968	0.0491	0.526
ENSG00000143951	WDPCP	2	-0.032	0.0163	-1.9677	0.0491	0.526
ENSG00000184500	PROS1	3	0.0337	0.0172	1.9664	0.0493	0.5272
ENSG00000249790	LINC02972	12	0.0315	0.016	1.9664	0.0493	0.5272
ENSG00000173852	DPY19L1	7	0.0328	0.0167	1.966	0.0493	0.5274
ENSG00000253537	PCDHGA7	5	-0.0321	0.0163	-1.9655	0.0494	0.5277
ENSG00000224729	PCOLCE-AS1	7	0.031	0.0158	1.9652	0.0494	0.5277
ENSG00000122873	CISD1	10	-0.0327	0.0166	-1.9646	0.0495	0.5283
ENSG00000249806		4	-0.0311	0.0158	-1.9642	0.0495	0.5285
ENSG00000184887	BTBD6	14	-0.0321	0.0164	-1.9639	0.0496	0.5286
ENSG00000113456	RAD1	5	-0.0317	0.0162	-1.9622	0.0498	0.53
ENSG00000229083	PSMA6P2	X	0.0317	0.0162	1.9622	0.0498	0.53
ENSG00000271461	CKAP2LP1	20	-0.0337	0.0172	-1.962	0.0498	0.53
ENSG00000085433	WDR47	1	-0.0333	0.017	-1.9617	0.0498	0.53
ENSG00000181827	RFX7	15	0.0315	0.0161	1.9616	0.0498	0.53
ENSG00000132561	MATN2	8	0.0323	0.0165	1.9611	0.0499	0.5301
ENSG00000266598		17	0.0321	0.0164	1.961	0.0499	0.5301
ENSG00000108924	HLF	17	0.0315	0.0161	1.9609	0.0499	0.5301
ENSG00000143222	UFC1	1	-0.0323	0.0165	-1.9607	0.0499	0.5301
ENSG00000269934		1	-0.0315	0.0161	-1.9602	0.05	0.5305
ENSG00000120708	TGFBI	5	0.0338	0.0173	1.9596	0.0501	0.5309
ENSG00000039650	PNKP	19	-0.032	0.0163	-1.9592	0.0501	0.5311
ENSG00000248019	FAM13A-AS1	4	-0.0341	0.0174	-1.9582	0.0502	0.532
ENSG00000049883	PTCD2	5	-0.0314	0.0161	-1.958	0.0503	0.532
ENSG00000106479	ZNF862	7	-0.0328	0.0168	-1.9576	0.0503	0.5321
ENSG00000259207	ITGB3	17	0.0335	0.0171	1.9573	0.0503	0.5321
ENSG00000103150	MLYCD	16	0.0316	0.0161	1.9571	0.0504	0.5321
ENSG00000103274	NUBP1	16	-0.0319	0.0163	-1.9569	0.0504	0.5321
ENSG00000187608	ISG15	1	0.0321	0.0164	1.9569	0.0504	0.5321
ENSG00000122299	ZC3H7A	16	-0.0319	0.0163	-1.9566	0.0504	0.5321
ENSG00000213109	RPL7AP37	6	0.034	0.0174	1.956	0.0505	0.5326
ENSG00000124523	SIRT5	6	-0.0336	0.0172	-1.9557	0.0505	0.5327
ENSG00000228061		11	-0.03	0.0153	-1.9547	0.0506	0.5336
ENSG00000166135	HIF1AN	10	-0.0314	0.0161	-1.9545	0.0507	0.5336
ENSG00000228403		10	0.031	0.0158	1.9544	0.0507	0.5336
ENSG00000284713	SMIM38	11	0.0297	0.0152	1.9542	0.0507	0.5336
ENSG00000269821	KCNQ1OT1	11	0.0334	0.0171	1.953	0.0509	0.5348
ENSG00000124615	MOCS1	6	-0.031	0.0159	-1.9526	0.0509	0.535
ENSG00000226220	CICP22	7	0.0316	0.0162	1.9523	0.0509	0.5351
ENSG00000105722	ERF	19	-0.0334	0.0171	-1.9514	0.051	0.5357
ENSG00000170967	DDI1	11	-0.0313	0.0161	-1.9514	0.051	0.5357
ENSG00000259088		14	-0.0304	0.0156	-1.9503	0.0512	0.5363
ENSG00000288961		17	0.0316	0.0162	1.95	0.0512	0.5363
ENSG00000083223	TUT7	9	-0.0312	0.016	-1.9498	0.0512	0.5363
ENSG00000240729	RPL21P60	5	-0.0329	0.0169	-1.9496	0.0513	0.5363
ENSG00000167775	CD320	19	-0.031	0.0159	-1.9493	0.0513	0.5363
ENSG00000132470	ITGB4	17	-0.0336	0.0172	-1.949	0.0513	0.5363
ENSG00000137628	DDX60	4	0.0319	0.0164	1.9488	0.0514	0.5363
ENSG00000111445	RFC5	12	0.0327	0.0168	1.9487	0.0514	0.5363
ENSG00000134077	THUMPD3	3	0.029	0.0149	1.9485	0.0514	0.5363
ENSG00000240230	COX19	7	-0.0319	0.0164	-1.9482	0.0514	0.5363
ENSG00000286522	H3C2	6	0.0313	0.0161	1.9481	0.0514	0.5363
ENSG00000245205	EEF1A1P4	12	-0.0313	0.0161	-1.9475	0.0515	0.5363
ENSG00000121236	TRIM6	11	0.033	0.017	1.9473	0.0515	0.5363
ENSG00000182504	CEP97	3	-0.0324	0.0166	-1.9469	0.0516	0.5363
ENSG00000140386	SCAPER	15	-0.0318	0.0164	-1.9467	0.0516	0.5363
ENSG00000137218	FRS3	6	0.031	0.0159	1.9464	0.0516	0.5363
ENSG00000266965		18	0.0353	0.0182	1.9463	0.0517	0.5363
ENSG00000289933		9	-0.0328	0.0168	-1.9461	0.0517	0.5363
ENSG00000233355	CHRM3-AS2	1	-0.0339	0.0174	-1.946	0.0517	0.5363
ENSG00000279348		2	-0.0333	0.0171	-1.946	0.0517	0.5363
ENSG00000279957		2	0.0312	0.016	1.946	0.0517	0.5363
ENSG00000240497		3	-0.0314	0.0161	-1.9453	0.0518	0.5363
ENSG00000162300	ZFPL1	11	-0.0333	0.0171	-1.9453	0.0518	0.5363
ENSG00000173077	DELEC1	9	-0.0306	0.0158	-1.9453	0.0518	0.5363
ENSG00000214650		12	0.0314	0.0162	1.9452	0.0518	0.5363
ENSG00000229376	CICP3	1	-0.0303	0.0156	-1.9441	0.0519	0.5363
ENSG00000108039	XPNPEP1	10	0.0312	0.0161	1.944	0.0519	0.5363
ENSG00000291079		5	0.0316	0.0163	1.9438	0.052	0.5363
ENSG00000289396		3	0.0314	0.0162	1.9434	0.052	0.5363
ENSG00000254842	LINC02551	11	0.0318	0.0164	1.9434	0.052	0.5363
ENSG00000095059	DHPS	19	-0.0327	0.0168	-1.9433	0.052	0.5363
ENSG00000100731	PCNX1	14	-0.0312	0.016	-1.9432	0.052	0.5363
ENSG00000289731		5	-0.0318	0.0164	-1.943	0.0521	0.5363
[truncated: 18,623 more rows]

## Sheet: STable4
Supplementary Table 4: Standardized Model Estimates for Gene x MTL Tau x Time Interaction
Ensembl Gene ID	Gene Name	Chromosome Name	Standardized Beta	Standard Error	t-value	p-value	FDR p-value
ENSG00000127418	FGFRL1	4	0.1384	0.0291	4.7502	0	0.044
ENSG00000205155	PSENEN	19	-0.1183	0.0273	-4.3419	0	0.1507
ENSG00000238259	PHF5AP5	2	0.1278	0.0301	4.2443	0	0.1556
ENSG00000149923	PPP4C	16	-0.1182	0.0291	-4.0682	0	0.2496
ENSG00000162888	IKBKE-AS1	1	0.1332	0.0332	4.0168	0.0001	0.2496
ENSG00000122035	RASL11A	13	-0.1262	0.0319	-3.9518	0.0001	0.2555
ENSG00000204149	AGAP6	10	0.1269	0.0323	3.9307	0.0001	0.2555
ENSG00000280486		19	0.1152	0.0302	3.8154	0.0001	0.309
ENSG00000227211	H3P45	X	0.1337	0.0355	3.7707	0.0002	0.309
ENSG00000260948		1	0.1203	0.0321	3.746	0.0002	0.309
ENSG00000163993	S100P	4	-0.1097	0.0294	-3.7349	0.0002	0.309
ENSG00000072954	TMEM38A	19	-0.1155	0.031	-3.7307	0.0002	0.309
ENSG00000226352	PSPC1-AS2	13	0.1187	0.032	3.7103	0.0002	0.309
ENSG00000197582	GPX1P1	X	0.1113	0.03	3.7066	0.0002	0.309
ENSG00000155428	TRIM74	7	0.1076	0.0291	3.6942	0.0002	0.309
ENSG00000259768	ZFHX3-AS1	16	-0.1218	0.0335	-3.6321	0.0003	0.3576
ENSG00000243547	HNRNPKP4	3	-0.1141	0.0316	-3.6064	0.0003	0.3576
ENSG00000100154	TTC28	22	0.1094	0.0305	3.5837	0.0003	0.3576
ENSG00000105993	DNAJB6	7	-0.1091	0.0305	-3.5739	0.0004	0.3576
ENSG00000260969	WWOX-AS1	16	-0.0914	0.0257	-3.5611	0.0004	0.3576
ENSG00000214562	NUTM2D	10	0.1301	0.0366	3.5576	0.0004	0.3576
ENSG00000186687	LYRM7	5	0.1068	0.0301	3.5521	0.0004	0.3576
ENSG00000145949	MYLK4	6	0.1126	0.0318	3.5451	0.0004	0.3576
ENSG00000286106	NOTCH2NLR	1	-0.1156	0.0332	-3.484	0.0005	0.3941
ENSG00000166855	CLPX	15	-0.1097	0.0315	-3.4802	0.0005	0.3941
ENSG00000125686	MED1	17	0.1275	0.0368	3.4631	0.0005	0.3941
ENSG00000279742		11	-0.0838	0.0242	-3.4629	0.0005	0.3941
ENSG00000243488	RN7SL337P	19	0.1011	0.0293	3.4524	0.0006	0.3941
ENSG00000147439	BIN3	8	-0.101	0.0295	-3.4256	0.0006	0.3941
ENSG00000230257	NFE4	7	-0.0965	0.0282	-3.424	0.0006	0.3941
ENSG00000173588	CEP83	12	-0.0993	0.0291	-3.4121	0.0007	0.3941
ENSG00000230993	RPL12P15	2	0.1126	0.033	3.4111	0.0007	0.3941
ENSG00000276842		12	-0.107	0.0314	-3.409	0.0007	0.3941
ENSG00000130347	RTN4IP1	6	-0.1008	0.0296	-3.4051	0.0007	0.3941
ENSG00000244932	IFT122P2	3	0.1	0.0294	3.3976	0.0007	0.3941
ENSG00000287098		X	-0.1155	0.0341	-3.3908	0.0007	0.3941
ENSG00000289161		8	0.0832	0.0245	3.3879	0.0007	0.3941
ENSG00000114738	MAPKAPK3	3	0.1023	0.0302	3.3832	0.0007	0.3941
ENSG00000010319	SEMA3G	3	0.1032	0.0306	3.3703	0.0008	0.4024
ENSG00000100600	LGMN	14	0.0957	0.0285	3.3535	0.0008	0.4168
ENSG00000110203	FOLR3	11	-0.1028	0.0309	-3.3268	0.0009	0.4189
ENSG00000023909	GCLM	1	0.1139	0.0346	3.296	0.001	0.4189
ENSG00000289419		1	-0.1059	0.0322	-3.2929	0.001	0.4189
ENSG00000291003		15	-0.122	0.0371	-3.2908	0.001	0.4189
ENSG00000154917	RAB6B	3	0.1087	0.033	3.2894	0.001	0.4189
ENSG00000271626	H3P42	17	-0.1043	0.0317	-3.2871	0.001	0.4189
ENSG00000226711	FAM66C	12	0.0871	0.0266	3.2759	0.0011	0.4189
ENSG00000175003	SLC22A1	6	-0.1003	0.0307	-3.2663	0.0011	0.4189
ENSG00000151304	SRFBP1	5	0.1026	0.0315	3.258	0.0011	0.4189
ENSG00000275437		20	-0.0936	0.0288	-3.255	0.0011	0.4189
ENSG00000278932		21	0.0941	0.0289	3.2516	0.0012	0.4189
ENSG00000280670	CCDC163	1	0.1067	0.0329	3.2471	0.0012	0.4189
ENSG00000130724	CHMP2A	19	-0.0936	0.0288	-3.2463	0.0012	0.4189
ENSG00000228168	HNRNPA1P21	3	0.1023	0.0315	3.2431	0.0012	0.4189
ENSG00000141540	TTYH2	17	0.0937	0.029	3.2317	0.0012	0.4189
ENSG00000241014	GPR199P	1	0.1243	0.0385	3.2233	0.0013	0.4189
ENSG00000179934	CCR8	3	0.0939	0.0291	3.2225	0.0013	0.4189
ENSG00000132475	H3-3B	17	-0.0911	0.0283	-3.2194	0.0013	0.4189
ENSG00000119977	TCTN3	10	0.1079	0.0336	3.2153	0.0013	0.4189
ENSG00000215193	PEX26	22	0.0934	0.0291	3.2139	0.0013	0.4189
ENSG00000268480	NFILZ	19	0.0918	0.0286	3.2126	0.0013	0.4189
ENSG00000135404	CD63	12	-0.1001	0.0312	-3.212	0.0013	0.4189
ENSG00000207233	SNORA37	18	-0.0983	0.0306	-3.2117	0.0013	0.4189
ENSG00000276952		20	0.086	0.0268	3.2092	0.0013	0.4189
ENSG00000279416		18	0.0887	0.0277	3.2054	0.0014	0.4189
ENSG00000277579		17	0.0998	0.0312	3.2004	0.0014	0.4189
ENSG00000170092	SPDYE5	7	0.0976	0.0305	3.1955	0.0014	0.4189
ENSG00000135519	KCNH3	12	-0.104	0.0325	-3.1946	0.0014	0.4189
ENSG00000267541	MTCO2P2	18	0.0783	0.0245	3.1943	0.0014	0.4189
ENSG00000138821	SLC39A8	4	0.0991	0.031	3.1933	0.0014	0.4189
ENSG00000102858	MGRN1	16	-0.0947	0.0297	-3.1871	0.0015	0.422
ENSG00000118156	ZNF541	19	0.1079	0.034	3.1773	0.0015	0.4304
ENSG00000138035	PNPT1	2	0.1061	0.0336	3.1608	0.0016	0.4445
ENSG00000269973		2	0.0838	0.0265	3.1599	0.0016	0.4445
ENSG00000274386	TMEM269	1	0.0982	0.0312	3.1439	0.0017	0.4591
ENSG00000227782		17	0.0996	0.0317	3.1416	0.0017	0.4591
ENSG00000003509	NDUFAF7	2	0.1214	0.0387	3.1383	0.0017	0.4591
ENSG00000258920	FOXN3-AS1	14	0.0994	0.0318	3.1296	0.0018	0.4591
ENSG00000175746	LINC02915	15	0.1044	0.0334	3.1254	0.0018	0.4591
ENSG00000089234	BRAP	12	-0.084	0.0269	-3.1253	0.0018	0.4591
ENSG00000254060		8	0.0964	0.0308	3.1234	0.0018	0.4591
ENSG00000068615	REEP1	2	0.104	0.0333	3.1202	0.0018	0.4591
ENSG00000235954	TTC28-AS1	22	0.0886	0.0285	3.1036	0.0019	0.4648
ENSG00000171502	COL24A1	1	0.0728	0.0235	3.1017	0.0019	0.4648
ENSG00000168389	MFSD2A	1	0.0994	0.0321	3.0951	0.002	0.4648
ENSG00000231841	FAM192BP	4	-0.0993	0.0321	-3.0933	0.002	0.4648
ENSG00000184277	TM2D3	15	-0.1006	0.0326	-3.0893	0.002	0.4648
ENSG00000100142	POLR2F	22	-0.1143	0.037	-3.0887	0.002	0.4648
ENSG00000271711	SAP30P1	3	0.1084	0.0352	3.0809	0.0021	0.4648
ENSG00000269970		9	0.0872	0.0283	3.0808	0.0021	0.4648
ENSG00000232811		1	0.1043	0.0339	3.0799	0.0021	0.4648
ENSG00000290592		1	0.0998	0.0324	3.0792	0.0021	0.4648
ENSG00000181873	IBA57	1	0.0935	0.0304	3.0791	0.0021	0.4648
ENSG00000157551	KCNJ15	21	-0.0988	0.0323	-3.062	0.0022	0.4762
ENSG00000165644	COMTD1	10	-0.0981	0.0322	-3.0521	0.0023	0.4762
ENSG00000100416	TRMU	22	0.0985	0.0323	3.052	0.0023	0.4762
ENSG00000139133	ALG10	12	0.0825	0.027	3.0519	0.0023	0.4762
ENSG00000270069	MIR222HG	X	0.0922	0.0302	3.0501	0.0023	0.4762
ENSG00000153037	SRP19	5	-0.0884	0.0291	-3.0426	0.0024	0.4762
ENSG00000217083	MTCO2P33	6	-0.0826	0.0272	-3.0418	0.0024	0.4762
ENSG00000126453	BCL2L12	19	-0.0979	0.0323	-3.0353	0.0024	0.4762
ENSG00000267454	ZNF582-DT	19	-0.0922	0.0304	-3.0349	0.0024	0.4762
ENSG00000144320	LNPK	2	0.0772	0.0254	3.0322	0.0024	0.4762
ENSG00000274210	RNVU1-27	1	0.09	0.0297	3.0312	0.0025	0.4762
ENSG00000162616	DNAJB4	1	-0.0938	0.031	-3.0293	0.0025	0.4762
ENSG00000196549	MME	3	-0.0886	0.0293	-3.0246	0.0025	0.4762
ENSG00000274512	TBC1D3L	17	-0.0971	0.0321	-3.0228	0.0025	0.4762
ENSG00000182575	NXPH3	17	-0.0912	0.0302	-3.0219	0.0025	0.4762
ENSG00000235224		X	0.0995	0.0329	3.0212	0.0025	0.4762
ENSG00000285863		15	0.112	0.0371	3.0183	0.0026	0.4762
ENSG00000250966	H3P14	4	-0.0819	0.0271	-3.0166	0.0026	0.4762
ENSG00000128606	LRRC17	7	-0.0893	0.0296	-3.0157	0.0026	0.4762
ENSG00000116977	LGALS8	1	0.1091	0.0362	3.0107	0.0026	0.4778
ENSG00000275183	LENG9	19	0.1058	0.0352	3.0093	0.0026	0.4778
ENSG00000243364	EFNA4	1	-0.0768	0.0256	-3.0055	0.0027	0.4797
ENSG00000278590	RN7SL113P	2	0.1014	0.0339	2.9957	0.0028	0.4824
ENSG00000142046	TMEM91	19	-0.0855	0.0286	-2.9944	0.0028	0.4824
ENSG00000207633	MIR505	X	0.0972	0.0325	2.9929	0.0028	0.4824
ENSG00000114923	SLC4A3	2	0.0968	0.0324	2.9901	0.0028	0.4824
ENSG00000160785	SLC25A44	1	-0.0807	0.027	-2.9889	0.0028	0.4824
ENSG00000206723	RNU6-1056P	X	0.0842	0.0282	2.9865	0.0028	0.4824
ENSG00000137767	SQOR	15	-0.0938	0.0314	-2.984	0.0029	0.4824
ENSG00000121594	CD80	3	-0.1006	0.0337	-2.9831	0.0029	0.4824
ENSG00000232587	EEF1A1P3	13	-0.0995	0.0334	-2.9792	0.0029	0.4824
ENSG00000148572	NRBF2	10	-0.0844	0.0284	-2.9744	0.003	0.4824
ENSG00000167315	ACAA2	18	-0.0801	0.0269	-2.9731	0.003	0.4824
ENSG00000273763		2	0.0877	0.0296	2.9668	0.003	0.4824
ENSG00000162695	SLC30A7	1	0.0885	0.0298	2.9643	0.0031	0.4824
ENSG00000279799		5	0.1106	0.0373	2.9623	0.0031	0.4824
ENSG00000178026	LRRC75B	22	0.0903	0.0305	2.9588	0.0031	0.4824
ENSG00000251535		4	0.0935	0.0317	2.9537	0.0032	0.4824
ENSG00000233338	TLR8-AS1	X	-0.0822	0.0278	-2.9531	0.0032	0.4824
ENSG00000255052	FAM66D	8	0.0858	0.0291	2.9516	0.0032	0.4824
ENSG00000108590	MED31	17	-0.0879	0.0298	-2.9508	0.0032	0.4824
ENSG00000265791		17	-0.0843	0.0286	-2.9506	0.0032	0.4824
ENSG00000224208	ZCRB1P1	X	0.0975	0.0331	2.9483	0.0032	0.4824
ENSG00000116954	RRAGC	1	-0.1007	0.0341	-2.9477	0.0032	0.4824
ENSG00000130783	CCDC62	12	-0.0921	0.0313	-2.9461	0.0032	0.4824
ENSG00000228395		9	-0.0852	0.0289	-2.9454	0.0033	0.4824
ENSG00000266171		18	0.0862	0.0293	2.9428	0.0033	0.483
ENSG00000267304		19	0.0839	0.0286	2.9384	0.0033	0.4865
ENSG00000136274	NACAD	7	-0.082	0.028	-2.9329	0.0034	0.4905
ENSG00000240669		4	-0.0763	0.026	-2.9314	0.0034	0.4905
ENSG00000291168		9	0.096	0.0328	2.9282	0.0034	0.4922
ENSG00000233276	GPX1	3	0.092	0.0315	2.9165	0.0036	0.4988
ENSG00000087206	UIMC1	5	-0.0874	0.03	-2.9146	0.0036	0.4988
ENSG00000108406	DHX40	17	-0.0985	0.0338	-2.9123	0.0036	0.4988
ENSG00000136381	IREB2	15	-0.1103	0.0379	-2.9115	0.0036	0.4988
ENSG00000183018	SPNS2	17	0.0842	0.0289	2.9098	0.0036	0.4988
ENSG00000225402		2	-0.0868	0.0298	-2.9091	0.0037	0.4988
ENSG00000105609	LILRB5	19	-0.0867	0.0298	-2.909	0.0037	0.4988
ENSG00000261008	LINC01572	16	-0.0994	0.0342	-2.906	0.0037	0.4988
ENSG00000120925	RNF170	8	-0.092	0.0317	-2.9029	0.0037	0.4988
ENSG00000177556	ATOX1	5	-0.0931	0.0321	-2.8998	0.0038	0.4988
ENSG00000181938	GINS3	16	0.101	0.0349	2.8964	0.0038	0.4988
ENSG00000280287		12	0.0808	0.0279	2.8951	0.0038	0.4988
ENSG00000054793	ATP9A	20	0.0871	0.0301	2.8949	0.0038	0.4988
ENSG00000139567	ACVRL1	12	-0.0743	0.0257	-2.8928	0.0038	0.4988
ENSG00000116809	ZBTB17	1	0.102	0.0353	2.8926	0.0038	0.4988
ENSG00000290554	ADCY10P1	6	-0.0911	0.0315	-2.8894	0.0039	0.4988
ENSG00000175779	LINC02694	15	0.0866	0.03	2.8872	0.0039	0.4988
ENSG00000201444	RNU6-1082P	9	-0.0987	0.0342	-2.8851	0.0039	0.4988
ENSG00000245149	RNF139-DT	8	0.0924	0.032	2.8848	0.0039	0.4988
ENSG00000163041	H3-3A	1	-0.087	0.0302	-2.882	0.004	0.4988
ENSG00000124570	SERPINB6	6	0.0797	0.0277	2.8795	0.004	0.4988
ENSG00000119655	NPC2	14	-0.0976	0.0339	-2.8788	0.004	0.4988
ENSG00000230491	SRD5A2P1	X	0.1061	0.0369	2.8765	0.0041	0.4988
ENSG00000255801		12	-0.0845	0.0294	-2.8755	0.0041	0.4988
ENSG00000048544	MRPS10	6	0.0955	0.0333	2.8709	0.0041	0.5031
ENSG00000183091	NEB	2	0.0943	0.0329	2.8666	0.0042	0.5042
ENSG00000226149		6	-0.1046	0.0365	-2.8655	0.0042	0.5042
ENSG00000040633	PHF23	17	-0.0902	0.0315	-2.8647	0.0042	0.5042
ENSG00000217835	RBMXP5	X	-0.0757	0.0265	-2.8553	0.0043	0.5092
ENSG00000266405	CBX3P2	18	-0.0998	0.035	-2.8534	0.0044	0.5092
ENSG00000204653	ASPDH	19	0.0888	0.0311	2.8526	0.0044	0.5092
ENSG00000118298	CA14	1	0.0888	0.0311	2.8525	0.0044	0.5092
ENSG00000184451	CCR10	17	0.1026	0.036	2.8524	0.0044	0.5092
ENSG00000281741		1	-0.0755	0.0265	-2.8475	0.0044	0.5141
ENSG00000175756	AURKAIP1	1	-0.1039	0.0366	-2.8427	0.0045	0.519
ENSG00000282431	TRBD1	7	0.0908	0.032	2.8392	0.0046	0.5219
ENSG00000125753	VASP	19	-0.0809	0.0285	-2.8362	0.0046	0.5239
ENSG00000106003	LFNG	7	0.0835	0.0295	2.8283	0.0047	0.5267
ENSG00000163568	AIM2	1	-0.08	0.0283	-2.8274	0.0047	0.5267
ENSG00000150527	MIA2	14	-0.0927	0.0328	-2.8267	0.0047	0.5267
ENSG00000267529		18	0.0862	0.0305	2.826	0.0047	0.5267
ENSG00000125843	AP5S1	20	0.0836	0.0296	2.8242	0.0048	0.5267
ENSG00000225572	DOCK4-AS1	7	-0.0809	0.0286	-2.824	0.0048	0.5267
ENSG00000291177		19	0.0763	0.027	2.8221	0.0048	0.527
ENSG00000143971	ETAA1	2	0.0824	0.0293	2.8164	0.0049	0.5318
ENSG00000124507	PACSIN1	6	0.0852	0.0302	2.8158	0.0049	0.5318
ENSG00000136720	HS6ST1	2	0.0993	0.0353	2.8107	0.005	0.5375
ENSG00000185480	PARPBP	12	0.0799	0.0285	2.8057	0.0051	0.5429
ENSG00000165282	PIGO	9	0.0846	0.0302	2.8041	0.0051	0.5429
ENSG00000272142	LYRM4-AS1	6	-0.0728	0.026	-2.8006	0.0051	0.5458
ENSG00000122512	PMS2	7	-0.0856	0.0306	-2.7954	0.0052	0.5479
ENSG00000170860	LSM3	3	0.0878	0.0314	2.7927	0.0053	0.5479
ENSG00000275395	FCGBP	19	0.0797	0.0285	2.7922	0.0053	0.5479
ENSG00000099365	STX1B	16	0.0869	0.0311	2.7921	0.0053	0.5479
ENSG00000182732	RGS6	14	0.0858	0.0308	2.7883	0.0053	0.5479
ENSG00000169446	MMGT1	X	0.0909	0.0326	2.7847	0.0054	0.5479
ENSG00000237803	PIRAT1	2	-0.0857	0.0308	-2.7816	0.0054	0.5479
ENSG00000160961	ZNF333	19	-0.0783	0.0282	-2.781	0.0055	0.5479
ENSG00000146576	INTS15	7	0.0855	0.0308	2.7805	0.0055	0.5479
ENSG00000153165	RGPD3	2	-0.0747	0.0269	-2.7802	0.0055	0.5479
ENSG00000176438	SYNE3	14	0.0976	0.0352	2.7748	0.0056	0.5479
ENSG00000165030	NFIL3	9	-0.0892	0.0322	-2.7706	0.0056	0.5479
ENSG00000167513	CDT1	16	0.0772	0.0278	2.7704	0.0056	0.5479
ENSG00000286705		4	0.099	0.0357	2.7695	0.0057	0.5479
ENSG00000269191		19	-0.0682	0.0246	-2.769	0.0057	0.5479
ENSG00000256812	CAPNS2	16	-0.0855	0.0309	-2.7675	0.0057	0.5479
ENSG00000273136	NBPF26	1	-0.0849	0.0307	-2.7653	0.0057	0.5479
ENSG00000197208	SLC22A4	5	-0.0775	0.028	-2.7646	0.0057	0.5479
ENSG00000251279	SMIM15-AS1	5	0.0743	0.0269	2.7644	0.0057	0.5479
ENSG00000137575	SDCBP	8	-0.0872	0.0316	-2.7628	0.0058	0.5479
ENSG00000134369	NAV1	1	0.0832	0.0302	2.7576	0.0059	0.5479
ENSG00000235453	SMIM27	9	-0.0901	0.0327	-2.7571	0.0059	0.5479
ENSG00000150787	PTS	11	-0.0953	0.0346	-2.7556	0.0059	0.5479
ENSG00000177106	EPS8L2	11	0.0835	0.0303	2.7531	0.0059	0.5479
ENSG00000263528	IKBKE	1	0.0846	0.0307	2.7506	0.006	0.5479
ENSG00000198131	ZNF544	19	0.0765	0.0278	2.7499	0.006	0.5479
ENSG00000136869	TLR4	9	-0.0791	0.0288	-2.7461	0.0061	0.5479
ENSG00000273797		14	-0.0881	0.0322	-2.7381	0.0062	0.5479
ENSG00000196865	NHLRC2	10	0.0879	0.0321	2.738	0.0062	0.5479
ENSG00000117724	CENPF	1	0.097	0.0354	2.7376	0.0062	0.5479
ENSG00000232104	RFX3-DT	9	0.0932	0.0341	2.7359	0.0063	0.5479
ENSG00000207091	Y_RNA	15	-0.0907	0.0332	-2.7347	0.0063	0.5479
ENSG00000157212	PAXIP1	7	-0.0777	0.0284	-2.7343	0.0063	0.5479
ENSG00000163352	LENEP	1	-0.1007	0.0369	-2.7319	0.0063	0.5479
ENSG00000269925		1	-0.0969	0.0355	-2.7312	0.0063	0.5479
ENSG00000253676	TAGLN2P1	8	-0.0893	0.0327	-2.7311	0.0064	0.5479
ENSG00000197498	RPF2	6	-0.0884	0.0324	-2.7308	0.0064	0.5479
ENSG00000188177	ZC3H6	2	0.0739	0.0271	2.7294	0.0064	0.5479
ENSG00000121350	PYROXD1	12	0.0788	0.0289	2.7291	0.0064	0.5479
ENSG00000234230	ZFX-AS1	X	-0.0761	0.0279	-2.7289	0.0064	0.5479
ENSG00000178115	GOLGA8Q	15	0.0744	0.0273	2.7287	0.0064	0.5479
ENSG00000206503	HLA-A	6	-0.0698	0.0256	-2.7286	0.0064	0.5479
ENSG00000240047	RPS3AP32	8	-0.0829	0.0304	-2.7285	0.0064	0.5479
ENSG00000226012		21	-0.0833	0.0305	-2.7285	0.0064	0.5479
ENSG00000267857		21	0.0864	0.0317	2.7249	0.0065	0.5479
ENSG00000204130	RUFY2	10	-0.0971	0.0357	-2.7223	0.0065	0.5479
ENSG00000227017		7	-0.0918	0.0337	-2.7217	0.0065	0.5479
ENSG00000183762	KREMEN1	22	-0.0702	0.0258	-2.7201	0.0066	0.5479
ENSG00000141279	NPEPPS	17	-0.0895	0.0329	-2.7192	0.0066	0.5479
ENSG00000231758	ARHGAP15-AS1	2	-0.0934	0.0344	-2.7188	0.0066	0.5479
ENSG00000074660	SCARF1	17	-0.0777	0.0286	-2.7172	0.0066	0.5479
ENSG00000245685	FRG1-DT	4	0.0823	0.0303	2.7172	0.0066	0.5479
ENSG00000270257		4	0.0753	0.0277	2.7168	0.0066	0.5479
ENSG00000162517	PEF1	1	-0.0943	0.0347	-2.7148	0.0067	0.5479
ENSG00000089693	MLF2	12	-0.0837	0.0308	-2.7135	0.0067	0.5479
ENSG00000278576		14	0.0766	0.0283	2.7113	0.0067	0.5479
ENSG00000136807	CDK9	9	0.0857	0.0316	2.7111	0.0067	0.5479
ENSG00000161040	FBXL13	7	-0.0807	0.0298	-2.711	0.0067	0.5479
ENSG00000168477	TNXB	6	0.0948	0.035	2.7098	0.0068	0.5479
ENSG00000157110	RBPMS	8	0.0701	0.0259	2.7095	0.0068	0.5479
ENSG00000287713		12	-0.1043	0.0385	-2.7086	0.0068	0.5479
ENSG00000266962	HSD17B1-AS1	17	-0.0943	0.0348	-2.7084	0.0068	0.5479
ENSG00000186395	KRT10	17	-0.0732	0.0271	-2.7061	0.0068	0.5479
ENSG00000183354	BRD10	9	0.0933	0.0345	2.7047	0.0069	0.5479
ENSG00000214650		12	0.0863	0.0319	2.7045	0.0069	0.5479
ENSG00000164953	TMEM67	8	0.0794	0.0294	2.6998	0.007	0.5481
ENSG00000255568	BRWD1-AS2	21	-0.0841	0.0311	-2.6992	0.007	0.5481
ENSG00000135378	PRRG4	11	-0.0781	0.0289	-2.6987	0.007	0.5481
ENSG00000023228	NDUFS1	2	-0.0753	0.0279	-2.6978	0.007	0.5481
ENSG00000099899	TRMT2A	22	0.0858	0.0318	2.6965	0.007	0.5481
ENSG00000236200	KDM4A-AS1	1	0.0906	0.0336	2.6958	0.0071	0.5481
ENSG00000138031	ADCY3	2	0.0832	0.0309	2.6955	0.0071	0.5481
ENSG00000233033	CASK-AS1	X	0.0772	0.0287	2.6903	0.0072	0.5545
ENSG00000264357	MIR4648	7	0.0828	0.0308	2.6891	0.0072	0.5545
ENSG00000228205	RPS3P3	3	0.0869	0.0324	2.687	0.0073	0.555
ENSG00000287771		2	-0.0801	0.0298	-2.6863	0.0073	0.555
ENSG00000239839	DEFA3	8	0.0751	0.028	2.6819	0.0074	0.5584
ENSG00000131400	NAPSA	19	0.0938	0.035	2.6817	0.0074	0.5584
ENSG00000229664		10	0.0806	0.0301	2.6792	0.0074	0.5584
ENSG00000289704		15	0.0593	0.0221	2.679	0.0074	0.5584
ENSG00000231123	SPATA20P1	21	-0.0881	0.0329	-2.6781	0.0074	0.5584
ENSG00000258917	ZMYND19P1	14	0.0803	0.03	2.6761	0.0075	0.5591
ENSG00000261460		15	0.0814	0.0304	2.6751	0.0075	0.5591
ENSG00000229422		9	-0.0664	0.0249	-2.6735	0.0075	0.5591
ENSG00000163814	CDCP1	3	0.066	0.0247	2.6729	0.0076	0.5591
ENSG00000169184	MN1	22	0.0798	0.0299	2.6696	0.0076	0.5619
ENSG00000205352	PRR13	12	-0.0785	0.0294	-2.6688	0.0077	0.5619
ENSG00000108641	B9D1	17	-0.0748	0.0281	-2.666	0.0077	0.5623
ENSG00000181016	LSMEM1	7	-0.0718	0.027	-2.6651	0.0077	0.5623
ENSG00000205038	PKHD1L1	8	0.0802	0.0301	2.6623	0.0078	0.5623
ENSG00000258057	BCDIN3D-AS1	12	0.0887	0.0333	2.661	0.0078	0.5623
ENSG00000287595		3	0.0752	0.0283	2.6601	0.0079	0.5623
ENSG00000140876	NUDT7	16	-0.0752	0.0283	-2.6578	0.0079	0.5623
ENSG00000132518	GUCY2D	17	0.0721	0.0272	2.6547	0.008	0.5623
ENSG00000188997	KCTD21	11	-0.0783	0.0295	-2.6542	0.008	0.5623
ENSG00000050393	MCUR1	6	0.0889	0.0335	2.6537	0.008	0.5623
ENSG00000151665	PIGF	2	-0.0888	0.0335	-2.6519	0.008	0.5623
ENSG00000250742	LINC02381	12	0.0808	0.0305	2.6517	0.0081	0.5623
ENSG00000188559	RALGAPA2	20	-0.0702	0.0265	-2.6514	0.0081	0.5623
ENSG00000102316	MAGED2	X	0.1001	0.0378	2.6495	0.0081	0.5623
ENSG00000156384	SFR1	10	0.0769	0.029	2.6482	0.0081	0.5623
ENSG00000277142	LINC00235	16	0.0849	0.0321	2.6476	0.0082	0.5623
ENSG00000224699	LAMTOR5-AS1	1	-0.0739	0.0279	-2.6474	0.0082	0.5623
ENSG00000181090	EHMT1	9	0.1019	0.0385	2.6465	0.0082	0.5623
ENSG00000181274	FRAT2	10	-0.0843	0.0319	-2.646	0.0082	0.5623
ENSG00000198521	ZNF43	19	0.083	0.0314	2.646	0.0082	0.5623
ENSG00000116754	SRSF11	1	0.0651	0.0246	2.6451	0.0082	0.5623
ENSG00000156206	CFAP161	15	0.0825	0.0312	2.6442	0.0082	0.5623
ENSG00000163803	PLB1	2	-0.0857	0.0324	-2.6429	0.0083	0.5626
ENSG00000187726	DNAJB13	11	0.0867	0.0329	2.6379	0.0084	0.5659
ENSG00000186765	FSCN2	17	0.0814	0.0309	2.6368	0.0084	0.5659
ENSG00000236863	RPL23AP23	1	-0.078	0.0296	-2.6358	0.0084	0.5659
ENSG00000112902	SEMA5A	5	0.0733	0.0278	2.6343	0.0085	0.5659
ENSG00000270788	PDLIM1P1	14	-0.0981	0.0372	-2.6334	0.0085	0.5659
ENSG00000230555	LINC02916	10	0.0701	0.0266	2.6325	0.0085	0.5659
ENSG00000168067	MAP4K2	11	0.0769	0.0292	2.6319	0.0085	0.5659
ENSG00000183150	GPR19	12	0.0838	0.0318	2.6312	0.0086	0.5659
ENSG00000154114	TBCEL	11	0.087	0.0331	2.6304	0.0086	0.5659
ENSG00000207291	RNU6-30P	X	0.0763	0.029	2.6286	0.0086	0.5659
ENSG00000283057		16	-0.0779	0.0296	-2.6283	0.0086	0.5659
ENSG00000203325		1	0.0924	0.0352	2.6276	0.0086	0.5659
ENSG00000198015	MRPL42	12	0.0728	0.0277	2.6241	0.0087	0.5659
ENSG00000108375	RNF43	17	0.08	0.0305	2.6219	0.0088	0.5659
ENSG00000169758	TMEM266	15	0.078	0.0298	2.6204	0.0088	0.5659
ENSG00000143507	DUSP10	1	0.0721	0.0275	2.6192	0.0089	0.5659
ENSG00000263089		17	0.0852	0.0325	2.6189	0.0089	0.5659
ENSG00000105643	ARRDC2	19	0.0744	0.0284	2.616	0.0089	0.5659
ENSG00000290792		1	-0.0757	0.029	-2.6156	0.009	0.5659
ENSG00000137193	PIM1	6	0.0855	0.0327	2.6138	0.009	0.5659
ENSG00000280120		12	0.0891	0.0341	2.6133	0.009	0.5659
ENSG00000186523	FAM86B1	8	0.0809	0.031	2.6109	0.0091	0.5659
ENSG00000223552	CCR5AS	3	0.0797	0.0305	2.6108	0.0091	0.5659
ENSG00000250130	GAPDHP43	15	-0.0872	0.0334	-2.6097	0.0091	0.5659
ENSG00000158042	MRPL17	11	0.0854	0.0327	2.6094	0.0091	0.5659
ENSG00000167555	ZNF528	19	0.0763	0.0293	2.6087	0.0091	0.5659
ENSG00000172062	SMN1	5	-0.097	0.0372	-2.6084	0.0091	0.5659
ENSG00000235308		1	-0.0866	0.0332	-2.6084	0.0091	0.5659
ENSG00000001167	NFYA	6	-0.0788	0.0302	-2.6077	0.0092	0.5659
ENSG00000234484		6	-0.0768	0.0295	-2.6074	0.0092	0.5659
ENSG00000291299		22	0.0683	0.0262	2.6059	0.0092	0.5659
ENSG00000272849		12	0.0822	0.0316	2.6055	0.0092	0.5659
ENSG00000226658	RPL23AP30	2	-0.0695	0.0267	-2.6054	0.0092	0.5659
ENSG00000247271	ZBED5-AS1	11	0.0714	0.0274	2.604	0.0093	0.5659
ENSG00000128463	EMC4	15	-0.0896	0.0344	-2.6035	0.0093	0.5659
ENSG00000282742		4	-0.0797	0.0306	-2.6004	0.0094	0.5681
ENSG00000215168	ATXN7L3P1	X	-0.0822	0.0316	-2.599	0.0094	0.5681
ENSG00000163191	S100A11	1	-0.0902	0.0347	-2.5986	0.0094	0.5681
ENSG00000117335	CD46	1	-0.0915	0.0352	-2.5962	0.0095	0.5681
ENSG00000131435	PDLIM4	5	-0.0776	0.0299	-2.5959	0.0095	0.5681
ENSG00000154188	ANGPT1	8	-0.0923	0.0356	-2.5959	0.0095	0.5681
ENSG00000120686	UFM1	13	0.083	0.032	2.5951	0.0095	0.5681
ENSG00000037757	MRI1	19	0.0788	0.0304	2.5936	0.0095	0.569
ENSG00000161921	CXCL16	17	-0.0776	0.03	-2.5898	0.0097	0.5735
ENSG00000162066	AMDHD2	16	0.0667	0.0258	2.5871	0.0097	0.575
ENSG00000267102		17	-0.0705	0.0272	-2.587	0.0097	0.575
ENSG00000130810	PPAN	19	0.088	0.034	2.5844	0.0098	0.5769
ENSG00000245556	SCAMP1-AS1	5	0.0824	0.0319	2.5839	0.0098	0.5769
ENSG00000290146		12	0.0836	0.0324	2.5827	0.0099	0.5772
ENSG00000160013	PTGIR	19	0.0784	0.0304	2.5792	0.01	0.5808
ENSG00000148399	DPH7	9	0.0954	0.037	2.5786	0.01	0.5808
ENSG00000266936		19	0.0928	0.0361	2.5705	0.0102	0.5856
ENSG00000047621	C12orf4	12	0.0821	0.032	2.5675	0.0103	0.5856
ENSG00000095464	PDE6C	10	0.0661	0.0258	2.5663	0.0103	0.5856
ENSG00000173198	CYSLTR1	X	0.0828	0.0323	2.5662	0.0103	0.5856
ENSG00000167618	LAIR2	19	0.0916	0.0357	2.5654	0.0104	0.5856
ENSG00000241772		2	-0.0828	0.0323	-2.565	0.0104	0.5856
ENSG00000120875	DUSP4	8	0.084	0.0328	2.5604	0.0105	0.5856
ENSG00000101883	RHOXF1	X	0.0821	0.0321	2.5595	0.0105	0.5856
ENSG00000187790	FANCM	14	0.0666	0.026	2.5587	0.0106	0.5856
ENSG00000215030	RPL13P12	17	0.0826	0.0323	2.5565	0.0106	0.5856
ENSG00000136271	DDX56	7	0.0745	0.0292	2.5562	0.0106	0.5856
ENSG00000162804	SNED1	2	0.0723	0.0283	2.5547	0.0107	0.5856
ENSG00000226660	TRBV2	7	0.0807	0.0316	2.5546	0.0107	0.5856
ENSG00000100505	TRIM9	14	-0.0715	0.028	-2.5544	0.0107	0.5856
ENSG00000260723		16	0.0775	0.0304	2.5516	0.0108	0.5856
ENSG00000253539		8	-0.0829	0.0325	-2.5513	0.0108	0.5856
ENSG00000116106	EPHA4	2	0.0745	0.0292	2.5511	0.0108	0.5856
ENSG00000282100	HSP90AB4P	15	-0.0695	0.0272	-2.5509	0.0108	0.5856
ENSG00000141380	SS18	18	0.0927	0.0363	2.5502	0.0108	0.5856
ENSG00000172794	RAB37	17	0.0897	0.0352	2.5499	0.0108	0.5856
ENSG00000175309	PHYKPL	5	0.0826	0.0324	2.5487	0.0109	0.5856
ENSG00000200091	RN7SKP163	6	0.0883	0.0346	2.5486	0.0109	0.5856
ENSG00000156973	PDE6D	2	-0.0861	0.0338	-2.5476	0.0109	0.5856
ENSG00000087448	KLHL42	12	0.0987	0.0388	2.5471	0.0109	0.5856
ENSG00000222011	FAM185A	7	-0.0715	0.0281	-2.5461	0.0109	0.5856
ENSG00000242198		5	-0.0991	0.0389	-2.5455	0.011	0.5856
ENSG00000220848	RPS18P9	6	-0.0771	0.0303	-2.5445	0.011	0.5856
ENSG00000228857	ACTR3-AS1	2	0.0812	0.0319	2.5436	0.011	0.5856
ENSG00000114948	ADAM23	2	0.0737	0.029	2.5435	0.011	0.5856
ENSG00000267682		19	0.0646	0.0254	2.5433	0.011	0.5856
ENSG00000261807	LINC02141	16	-0.0844	0.0332	-2.5421	0.0111	0.5856
ENSG00000097033	SH3GLB1	1	-0.0726	0.0285	-2.542	0.0111	0.5856
ENSG00000291005	NBPF25P	1	-0.0804	0.0316	-2.5408	0.0111	0.5856
ENSG00000287124		10	-0.0731	0.0288	-2.5404	0.0111	0.5856
ENSG00000111254	AKAP3	12	-0.0786	0.031	-2.5394	0.0112	0.5856
ENSG00000259536		15	0.0713	0.0281	2.5389	0.0112	0.5856
ENSG00000134470	IL15RA	10	0.081	0.0319	2.5379	0.0112	0.5856
ENSG00000272735		2	0.0775	0.0305	2.5378	0.0112	0.5856
ENSG00000166833	NAV2	11	0.0687	0.0271	2.5376	0.0112	0.5856
ENSG00000211455	STK38L	12	-0.0775	0.0306	-2.5361	0.0113	0.5856
ENSG00000211892	IGHG4	14	0.0737	0.0291	2.5346	0.0113	0.5856
ENSG00000073578	SDHA	5	-0.0821	0.0324	-2.5344	0.0113	0.5856
ENSG00000251229		4	0.0855	0.0338	2.5337	0.0113	0.5856
ENSG00000115762	PLEKHB2	2	-0.0822	0.0325	-2.5325	0.0114	0.5856
ENSG00000185201	IFITM2	11	-0.0821	0.0324	-2.5321	0.0114	0.5856
ENSG00000228852		1	0.0771	0.0304	2.532	0.0114	0.5856
ENSG00000234093	RPS15AP11	1	0.0749	0.0296	2.5315	0.0114	0.5856
ENSG00000106009	BRAT1	7	0.0828	0.0327	2.5314	0.0114	0.5856
ENSG00000247157	LINC01252	12	0.0746	0.0295	2.5299	0.0115	0.5866
ENSG00000160213	CSTB	21	-0.0746	0.0295	-2.528	0.0115	0.5878
ENSG00000185261	KIAA0825	5	-0.0732	0.029	-2.5274	0.0115	0.5878
ENSG00000235183	SRP14P3	17	-0.0734	0.0291	-2.526	0.0116	0.5887
ENSG00000115594	IL1R1	2	-0.0707	0.028	-2.5251	0.0116	0.5888
ENSG00000213722	DDAH2	6	-0.0671	0.0266	-2.522	0.0117	0.5899
ENSG00000274452	U2	17	0.082	0.0325	2.5214	0.0117	0.5899
ENSG00000266467	RN7SL220P	10	-0.0816	0.0324	-2.5213	0.0117	0.5899
ENSG00000114770	ABCC5	3	-0.094	0.0373	-2.521	0.0118	0.5899
ENSG00000288891		9	0.0823	0.0327	2.5192	0.0118	0.5904
ENSG00000254274	CRIPTOP5	8	0.0762	0.0303	2.5184	0.0118	0.5904
ENSG00000181555	SETD2	3	-0.0716	0.0285	-2.5173	0.0119	0.5904
ENSG00000248092	NNT-AS1	5	0.0756	0.03	2.5173	0.0119	0.5904
ENSG00000101935	AMMECR1	X	0.0738	0.0293	2.5146	0.012	0.592
ENSG00000188554	NBR1	17	-0.0824	0.0328	-2.5146	0.012	0.592
ENSG00000270499	MKI67P1	X	-0.0918	0.0365	-2.5137	0.012	0.5921
ENSG00000271727		6	0.0816	0.0325	2.5088	0.0122	0.5988
ENSG00000213772	EIF1P7	2	-0.0991	0.0395	-2.5066	0.0122	0.5988
ENSG00000263219	RYKP1	17	0.0861	0.0344	2.5058	0.0123	0.5988
ENSG00000108797	CNTNAP1	17	0.08	0.0319	2.5056	0.0123	0.5988
ENSG00000145332	KLHL8	4	-0.0807	0.0322	-2.5055	0.0123	0.5988
ENSG00000120656	TAF12	1	-0.0716	0.0286	-2.5035	0.0124	0.5997
ENSG00000187105	HEATR4	14	0.0672	0.0268	2.5033	0.0124	0.5997
ENSG00000173171	MTX1	1	-0.0734	0.0293	-2.501	0.0124	0.6017
ENSG00000176623	RMDN1	8	0.0774	0.031	2.497	0.0126	0.6017
ENSG00000267546		17	-0.0841	0.0337	-2.4966	0.0126	0.6017
ENSG00000169604	ANTXR1	2	0.0658	0.0263	2.4961	0.0126	0.6017
ENSG00000187017	ESPN	1	0.0695	0.0279	2.4945	0.0127	0.6017
ENSG00000263813	MIR3679	2	0.0833	0.0334	2.4944	0.0127	0.6017
ENSG00000249274	PDLIM1P4	3	-0.1005	0.0403	-2.4943	0.0127	0.6017
ENSG00000241890	RPL13P4	15	-0.0854	0.0342	-2.494	0.0127	0.6017
ENSG00000224729	PCOLCE-AS1	7	0.0881	0.0353	2.4937	0.0127	0.6017
ENSG00000267191	ZNF45-AS1	19	0.0732	0.0294	2.493	0.0127	0.6017
ENSG00000161265	U2AF1L4	19	0.0829	0.0333	2.4928	0.0127	0.6017
ENSG00000263731		17	0.0735	0.0295	2.4922	0.0128	0.6017
ENSG00000106245	BUD31	7	-0.0769	0.0309	-2.4879	0.0129	0.6076
ENSG00000124541	RRP36	6	0.0811	0.0327	2.483	0.0131	0.6111
ENSG00000236890		22	-0.0802	0.0323	-2.4819	0.0131	0.6111
ENSG00000214114	MYCBP	1	-0.0918	0.037	-2.4814	0.0131	0.6111
ENSG00000168264	IRF2BP2	1	0.0748	0.0302	2.481	0.0132	0.6111
ENSG00000198478	SH3BGRL2	6	0.0785	0.0316	2.4798	0.0132	0.6111
ENSG00000285619		3	0.0848	0.0342	2.4796	0.0132	0.6111
ENSG00000286118		X	-0.0711	0.0287	-2.4793	0.0132	0.6111
ENSG00000183955	KMT5A	12	-0.0678	0.0273	-2.479	0.0132	0.6111
ENSG00000116574	RHOU	1	0.0693	0.028	2.4786	0.0132	0.6111
ENSG00000120913	PDLIM2	8	-0.0748	0.0302	-2.4765	0.0133	0.6133
ENSG00000057468	MSH4	1	-0.0742	0.03	-2.4758	0.0134	0.6133
ENSG00000287131		3	-0.0731	0.0296	-2.4709	0.0135	0.6156
ENSG00000177971	IMP3	15	-0.0835	0.0338	-2.4708	0.0135	0.6156
ENSG00000199090	MIR326	11	0.0561	0.0227	2.4707	0.0135	0.6156
ENSG00000100399	CHADL	22	-0.0814	0.0329	-2.4706	0.0135	0.6156
ENSG00000171295	ZNF440	19	-0.0872	0.0353	-2.4702	0.0136	0.6156
ENSG00000136367	ZFHX2	14	0.0727	0.0294	2.4683	0.0136	0.6156
ENSG00000184616	SPDYE12	7	0.0714	0.0289	2.4682	0.0136	0.6156
ENSG00000141376	BCAS3	17	-0.0867	0.0351	-2.4678	0.0137	0.6156
ENSG00000067167	TRAM1	8	0.0725	0.0294	2.4665	0.0137	0.6156
ENSG00000177599	ZNF491	19	-0.0875	0.0355	-2.4654	0.0137	0.6156
ENSG00000123610	TNFAIP6	2	-0.0678	0.0275	-2.465	0.0138	0.6156
ENSG00000279059		17	0.0815	0.0331	2.4648	0.0138	0.6156
ENSG00000129757	CDKN1C	11	0.0932	0.0378	2.4642	0.0138	0.6156
ENSG00000230224	PHB1P9	10	0.0699	0.0284	2.4634	0.0138	0.6157
ENSG00000173212	MAB21L3	1	-0.0724	0.0294	-2.4625	0.0139	0.6158
ENSG00000258701	LINC00638	14	0.0728	0.0296	2.4617	0.0139	0.6158
ENSG00000196972	SMIM10L2B	X	0.0723	0.0294	2.4608	0.0139	0.616
ENSG00000135018	UBQLN1	9	0.0885	0.036	2.4597	0.014	0.6166
ENSG00000286912		7	-0.0754	0.0307	-2.4581	0.014	0.618
ENSG00000100285	NEFH	22	-0.0784	0.0319	-2.4569	0.0141	0.6186
ENSG00000233268		1	0.0719	0.0293	2.4557	0.0141	0.6186
ENSG00000083844	ZNF264	19	0.0707	0.0288	2.4541	0.0142	0.6186
ENSG00000286004		3	0.0815	0.0332	2.453	0.0142	0.6186
ENSG00000158062	UBXN11	1	0.0808	0.033	2.4525	0.0142	0.6186
ENSG00000205903	ZNF316	7	0.0888	0.0362	2.4521	0.0143	0.6186
ENSG00000240666	MME-AS1	3	-0.0761	0.031	-2.4519	0.0143	0.6186
ENSG00000169490	TM2D2	8	0.0642	0.0262	2.4517	0.0143	0.6186
ENSG00000288538		11	-0.0748	0.0305	-2.45	0.0143	0.6201
ENSG00000223969		7	-0.0846	0.0346	-2.448	0.0144	0.6221
ENSG00000105698	USF2	19	0.0739	0.0302	2.4469	0.0145	0.6221
ENSG00000224281	SLC25A5-AS1	X	0.0623	0.0255	2.4453	0.0145	0.6221
ENSG00000163435	ELF3	1	0.0705	0.0288	2.4452	0.0145	0.6221
ENSG00000285534		13	-0.0773	0.0316	-2.4438	0.0146	0.6221
ENSG00000115816	CEBPZ	2	0.0807	0.033	2.4427	0.0146	0.6221
ENSG00000258172		12	-0.0655	0.0268	-2.442	0.0147	0.6221
ENSG00000256581	NLRP9P1	12	-0.0716	0.0293	-2.4417	0.0147	0.6221
ENSG00000264572	MIR4296	10	-0.0756	0.031	-2.4401	0.0147	0.6221
ENSG00000136010	ALDH1L2	12	0.0717	0.0294	2.4398	0.0148	0.6221
ENSG00000162068	NTN3	16	0.063	0.0258	2.4381	0.0148	0.6221
ENSG00000103599	IQCH	15	0.0736	0.0302	2.4363	0.0149	0.6221
ENSG00000172775	PSME3IP1	16	-0.0803	0.033	-2.4353	0.0149	0.6221
ENSG00000146122	DAAM2	6	-0.0718	0.0295	-2.4345	0.015	0.6221
ENSG00000100949	RABGGTA	14	0.0774	0.0318	2.4341	0.015	0.6221
ENSG00000166523	CLEC4E	12	-0.0808	0.0332	-2.432	0.0151	0.6221
ENSG00000258968		14	-0.0932	0.0383	-2.4318	0.0151	0.6221
ENSG00000289463		2	-0.0933	0.0384	-2.4317	0.0151	0.6221
ENSG00000237788		20	-0.069	0.0284	-2.4298	0.0152	0.6221
ENSG00000157617	C2CD2	21	0.0712	0.0293	2.4296	0.0152	0.6221
ENSG00000198901	PRC1	15	0.0722	0.0297	2.4285	0.0152	0.6221
ENSG00000146112	PPP1R18	6	-0.064	0.0264	-2.4282	0.0152	0.6221
ENSG00000279636	LINC00216	14	-0.0751	0.0309	-2.428	0.0152	0.6221
ENSG00000119673	ACOT2	14	0.0642	0.0265	2.4248	0.0154	0.6221
ENSG00000175182	FAM131A	3	-0.07	0.0289	-2.4242	0.0154	0.6221
ENSG00000283737		X	0.0745	0.0307	2.4236	0.0154	0.6221
ENSG00000087152	ATXN7L3	17	-0.0834	0.0344	-2.4222	0.0155	0.6221
ENSG00000261692		16	0.0739	0.0305	2.4219	0.0155	0.6221
ENSG00000269907	PTMAP11	9	0.0907	0.0375	2.4213	0.0155	0.6221
ENSG00000197353	LYPD2	8	0.0775	0.032	2.421	0.0155	0.6221
ENSG00000196850	PPTC7	12	-0.0783	0.0324	-2.419	0.0156	0.6221
ENSG00000146859	TMEM140	7	-0.0712	0.0295	-2.4187	0.0156	0.6221
ENSG00000008128	CDK11A	1	-0.071	0.0293	-2.4185	0.0156	0.6221
ENSG00000121578	B4GALT4	3	-0.0804	0.0332	-2.4171	0.0157	0.6221
ENSG00000185710	SMG1P4	16	-0.0909	0.0376	-2.4164	0.0157	0.6221
ENSG00000131591	C1orf159	1	0.0743	0.0307	2.4161	0.0158	0.6221
ENSG00000278876		17	-0.0751	0.0311	-2.4149	0.0158	0.6221
ENSG00000260608		15	-0.0862	0.0357	-2.4149	0.0158	0.6221
ENSG00000047648	ARHGAP6	X	0.0765	0.0317	2.4137	0.0159	0.6221
ENSG00000118960	HS1BP3	2	-0.0771	0.032	-2.413	0.0159	0.6221
ENSG00000247199	FBXO38-DT	5	-0.0651	0.027	-2.4111	0.016	0.6221
ENSG00000261535		7	0.0714	0.0297	2.4088	0.0161	0.6221
ENSG00000196204	RNF216P1	7	0.0669	0.0278	2.4082	0.0161	0.6221
ENSG00000170260	ZNF212	7	-0.0716	0.0297	-2.4073	0.0161	0.6221
ENSG00000100028	SNRPD3	22	0.0813	0.0338	2.407	0.0161	0.6221
ENSG00000202392	RN7SKP292	4	0.0697	0.029	2.4066	0.0162	0.6221
ENSG00000049245	VAMP3	1	-0.0866	0.036	-2.4061	0.0162	0.6221
ENSG00000266490		17	-0.0776	0.0323	-2.4059	0.0162	0.6221
ENSG00000185666	SYN3	22	-0.0798	0.0332	-2.4058	0.0162	0.6221
ENSG00000230530	LIMD1-AS1	3	-0.0672	0.0279	-2.4043	0.0163	0.6221
ENSG00000135002	RFK	9	0.0847	0.0353	2.4029	0.0163	0.6221
ENSG00000287382		4	0.073	0.0304	2.4003	0.0164	0.6221
ENSG00000149256	TENM4	11	0.077	0.0321	2.3998	0.0165	0.6221
ENSG00000240497		3	-0.0658	0.0274	-2.3997	0.0165	0.6221
ENSG00000279148		12	-0.0815	0.034	-2.3995	0.0165	0.6221
ENSG00000099785	MARCHF2	19	0.082	0.0342	2.3989	0.0165	0.6221
ENSG00000132182	NUP210	3	0.0637	0.0265	2.3988	0.0165	0.6221
ENSG00000239946	ZBTB20-AS3	3	0.0734	0.0307	2.3945	0.0167	0.6221
ENSG00000262339		17	-0.0816	0.0341	-2.3923	0.0168	0.6221
ENSG00000232818	RPS2P32	7	-0.0903	0.0378	-2.3912	0.0169	0.6221
ENSG00000081870	IFT25	1	-0.0673	0.0282	-2.3906	0.0169	0.6221
ENSG00000213150		6	-0.0824	0.0345	-2.3903	0.0169	0.6221
ENSG00000137802	MAPKBP1	15	-0.0882	0.0369	-2.3899	0.0169	0.6221
ENSG00000128039	SRD5A3	4	0.0794	0.0332	2.3896	0.0169	0.6221
ENSG00000112299	VNN1	6	-0.0721	0.0302	-2.3893	0.0169	0.6221
ENSG00000161513	FDXR	17	-0.0676	0.0283	-2.3892	0.017	0.6221
ENSG00000189376	C8orf76	8	0.0904	0.0378	2.3887	0.017	0.6221
ENSG00000253908		5	0.0666	0.0279	2.3873	0.017	0.6221
ENSG00000160392	C19orf47	19	-0.0684	0.0287	-2.3872	0.017	0.6221
ENSG00000117118	SDHB	1	-0.0892	0.0374	-2.3868	0.0171	0.6221
ENSG00000226576		10	0.0787	0.033	2.3855	0.0171	0.6221
ENSG00000165985	C1QL3	10	0.0828	0.0347	2.3836	0.0172	0.6221
ENSG00000170542	SERPINB9	6	0.065	0.0273	2.3817	0.0173	0.6221
ENSG00000243224	TWF2-DT	3	0.0756	0.0317	2.3812	0.0173	0.6221
ENSG00000149547	EI24	11	0.0742	0.0312	2.381	0.0173	0.6221
ENSG00000173369	C1QB	1	-0.0787	0.0331	-2.3788	0.0174	0.6221
ENSG00000132740	IGHMBP2	11	-0.0741	0.0312	-2.3787	0.0174	0.6221
ENSG00000235258	NDUFB4P6	2	0.0667	0.028	2.3786	0.0174	0.6221
ENSG00000176208	ATAD5	17	0.0748	0.0315	2.3778	0.0175	0.6221
ENSG00000269896		1	-0.0682	0.0287	-2.377	0.0175	0.6221
ENSG00000198879	SFMBT2	10	0.0766	0.0322	2.3766	0.0175	0.6221
ENSG00000089723	OTUB2	14	0.0783	0.0329	2.3762	0.0176	0.6221
ENSG00000267796	LIN37	19	-0.0773	0.0325	-2.3756	0.0176	0.6221
ENSG00000228328	PGK1P1	X	-0.0834	0.0351	-2.3752	0.0176	0.6221
ENSG00000118217	ATF6	1	-0.0636	0.0268	-2.3748	0.0176	0.6221
ENSG00000168040	FADD	11	-0.0762	0.0321	-2.3743	0.0177	0.6221
ENSG00000267980		19	0.0591	0.0249	2.3741	0.0177	0.6221
ENSG00000233392	UICLM	2	0.0771	0.0325	2.3735	0.0177	0.6221
ENSG00000002834	LASP1	17	-0.0633	0.0267	-2.3733	0.0177	0.6221
ENSG00000222383	RNA5SP203	6	-0.0847	0.0357	-2.3733	0.0177	0.6221
ENSG00000182831	HAPSTR1	16	-0.0773	0.0326	-2.3709	0.0178	0.6221
ENSG00000112983	BRD8	5	-0.0732	0.0309	-2.3706	0.0178	0.6221
ENSG00000115649	CNPPD1	2	0.0791	0.0334	2.3701	0.0179	0.6221
ENSG00000137944	KYAT3	1	0.0722	0.0305	2.3686	0.0179	0.6221
ENSG00000059804	SLC2A3	12	-0.0692	0.0292	-2.3678	0.018	0.6221
ENSG00000251287	ALG1L2	3	0.064	0.027	2.3676	0.018	0.6221
ENSG00000007545	CRAMP1	16	-0.0789	0.0333	-2.3673	0.018	0.6221
ENSG00000139112	GABARAPL1	12	-0.0756	0.0319	-2.3669	0.018	0.6221
ENSG00000231010		22	0.0766	0.0324	2.3662	0.018	0.6221
ENSG00000234492	RPL34-DT	4	0.0632	0.0267	2.3661	0.018	0.6221
ENSG00000100346	CACNA1I	22	0.0699	0.0296	2.3657	0.0181	0.6221
ENSG00000269535		19	0.0705	0.0298	2.3648	0.0181	0.6221
ENSG00000026508	CD44	11	0.0691	0.0292	2.3644	0.0181	0.6221
ENSG00000173757	STAT5B	17	-0.0638	0.027	-2.3642	0.0181	0.6221
ENSG00000111752	PHC1	12	0.0853	0.0361	2.364	0.0181	0.6221
ENSG00000100376	FAM118A	22	-0.0812	0.0344	-2.3627	0.0182	0.6221
ENSG00000185156	MFSD6L	17	-0.0727	0.0308	-2.362	0.0182	0.6221
ENSG00000061918	GUCY1B1	4	0.0681	0.0289	2.3615	0.0183	0.6221
ENSG00000104327	CALB1	8	-0.0717	0.0304	-2.3606	0.0183	0.6221
ENSG00000239466	RN7SL552P	4	-0.0632	0.0268	-2.3594	0.0184	0.6221
ENSG00000172936	MYD88	3	-0.087	0.0369	-2.3587	0.0184	0.6221
ENSG00000264421		17	0.0666	0.0283	2.3586	0.0184	0.6221
ENSG00000285103	EMICERI	9	-0.0722	0.0306	-2.3581	0.0184	0.6221
ENSG00000259940		16	0.0719	0.0305	2.3571	0.0185	0.6221
ENSG00000269343	ZNF587B	19	0.0796	0.0338	2.3553	0.0186	0.6221
ENSG00000215492	HNRNPA1P7	18	0.0709	0.0301	2.3548	0.0186	0.6221
ENSG00000177854	TMEM187	X	-0.0725	0.0308	-2.3546	0.0186	0.6221
ENSG00000233217	MROH3P	1	-0.0789	0.0335	-2.3541	0.0186	0.6221
ENSG00000133275	CSNK1G2	19	0.0783	0.0333	2.3536	0.0187	0.6221
ENSG00000132965	ALOX5AP	13	-0.0694	0.0295	-2.3536	0.0187	0.6221
[truncated: 20,024 more rows]

## Sheet: STable5
Supplementary Table 5: Standardized Model Estimates for Gene x NEO Tau x Time Interaction
[truncated: 20,622 more rows]

[truncated: 21 more sheets: STable6, STable7, STable8, STable9, STable10, STable11, STable12, STable13, STable14, STable15, STable16, STable17, STable18, STable19, STable20, STable21, STable22, STable23, STable24, STable25 …]
